# Supplementary material for: Evolutionary innovation within conserved gene regulatory networks underlying biomineralized skeletons in Bilateria
Source: Mol Biol Evol. 2026 Jan 20;43(2):msag019. doi: 10.1093/molbev/msag019 (PMC12862220; doi:10.1093/molbev/msag019)
Supplement: msag019_Supplementary_Data [file msag019_supplementary_data.zip]

Archive with 3 entries (3 files):
- Supplementary figures.pdf
- Supplementary notes.pdf
- Supplementary tables.xlsx
