# Supplementary material for: Evolutionary innovation within conserved gene regulatory networks underlying biomineralized skeletons in Bilateria
Source: Mol Biol Evol. 2026 Jan 20;43(2):msag019. doi: 10.1093/molbev/msag019 (PMC12862220; doi:10.1093/molbev/msag019)
Supplement: msag019_Supplementary_Data [file msag019_supplementary_data.zip › Supplementary tables.xlsx]

## Sheet: Table S1
Table S1. Statistics of improved gene prediction of the C. nippona genome.
Type	Statistics
Number of gene	29577
Number of protein-coding gene	28663
Number of isoform	117732
Number of isoform with UTR both sides	92909
Number of isoform with at least one UTR	106561
Number of exon	1081559
Number of five prime UTR	103143
Number of three prime UTR	96327
Number of single exon gene	2138
Number of single exon isoform	3835
Mean gene length (bp)	10641
Mean transcript length (bp)	9535
Mean exon length (bp)	278
Mean CDS length (bp)	1521
Mean five prime UTR length (bp)	317
Mean three prime UTR length (bp)	904
Length of the longest gene (bp)	623072
Length of the shortest gene (bp)	156

## Sheet: Table S2
Table S2. Statistics of RNA-seq libraries for C. nippona.
Sample	Stage (tissue)	Replicate	Clean read pairs	Q30	Mapping rate
G1	gastrula	replicate 1	22033413	0.941003	0.330314
G2	gastrula	replicate 2	22581366	0.93351	0.370835
G3	gastrula	replicate 3	21937753	0.942843	0.331151
T1	trochophore	replicate 1	22608326	0.943959	0.731153
T2	trochophore	replicate 2	20334241	0.949062	0.727241
T3	trochophore	replicate 3	27117908	0.938682	0.758776
D1	D-shaped larva	replicate 1	21846172	0.945304	0.7836
D2	D-shaped larva	replicate 2	22433327	0.941106	0.509101
D3	D-shaped larva	replicate 3	22265500	0.942843	0.457856
LD1	later D-shaped larva	replicate 1	23326819	0.931611	0.430411
LD2	later D-shaped larva	replicate 2	21029971	0.946399	0.549629
LD3	later D-shaped larva	replicate 3	25290028	0.942575	0.482321
J1	juvenile	replicate 1	32504443	0.942051	0.830659
J2	juvenile	replicate 2	26959568	0.945331	0.829718
J3	juvenile	replicate 3	26987208	0.939234	0.822439
M1	adult (mantle)	replicate 1	26158776	0.939268	0.876902
M2	adult (mantle)	replicate 2	26717819	0.939243	0.883416
M3	adult (mantle)	replicate 3	28042537	0.939488	0.867263

## Sheet: Table S3
Table S3. GO enrichment analysis of RNA-seq clusters. GO terms mentioned in the main text are highlighted with yellow backgrounds.
Cluster	Ontology	ID	Description	GeneRatio	BgRatio	P-value	P.adjust	Q-value	GeneID	Count
C1	BP	GO:0006397	mRNA processing	198/1667	440/12038	3.11e-59	1.87e-55	1.77e-55	CNI_000053-RB/CNI_000058-RA/CNI_000357-RD/CNI_000501-RA/CNI_000799-RB/CNI_000926-RA/CNI_000965-RB/CNI_001156-RB/CNI_001248-RC/CNI_001554-RA/CNI_001632-RA/CNI_001905-RB/CNI_002224-RE/CNI_002312-RA/CNI_002319-RA/CNI_002397-RE/CNI_002597-RA/CNI_002600-RC/CNI_002632-RD/CNI_002672-RA/CNI_002724-RB/CNI_002748-RA/CNI_002937-RC/CNI_002958-RA/CNI_003407-RA/CNI_003422-RA/CNI_003459-RA/CNI_003636-RA/CNI_003…	198
C1	BP	GO:0008380	RNA splicing	184/1667	397/12038	2.07e-57	6.22e-54	5.89e-54	CNI_000126-RA/CNI_000128-RA/CNI_000357-RD/CNI_000501-RA/CNI_000965-RB/CNI_001156-RB/CNI_001248-RC/CNI_001632-RA/CNI_001905-RB/CNI_002312-RA/CNI_002319-RA/CNI_002397-RE/CNI_002492-RA/CNI_002597-RA/CNI_002600-RC/CNI_002632-RD/CNI_002672-RA/CNI_002724-RB/CNI_002748-RA/CNI_002876-RA/CNI_002937-RC/CNI_003407-RA/CNI_003422-RA/CNI_003636-RA/CNI_004310-RB/CNI_004424-RC/CNI_004425-RA/CNI_004868-RC/CNI_005…	184
C1	BP	GO:0022613	ribonucleoprotein complex biogenesis	195/1667	457/12038	8.74e-54	1.75e-50	1.66e-50	CNI_029381-RA/CNI_000067-RB/CNI_000126-RA/CNI_000153-RA/CNI_000297-RA/CNI_000308-RB/CNI_000799-RB/CNI_001103-RA/CNI_001748-RB/CNI_001785-RA/CNI_001800-RA/CNI_001801-RA/CNI_001815-RA/CNI_001824-RA/CNI_001851-RN/CNI_001905-RB/CNI_002413-RD/CNI_002494-RA/CNI_002597-RA/CNI_002672-RA/CNI_003399-RA/CNI_003407-RA/CNI_003609-RC/CNI_003807-RA/CNI_004419-RA/CNI_004512-RA/CNI_004517-RA/CNI_004562-RB/CNI_004…	195
C1	BP	GO:0000375	RNA splicing, via transesterification reactions	163/1667	346/12038	5.37e-52	8.07e-49	7.64e-49	CNI_000357-RD/CNI_000501-RA/CNI_000965-RB/CNI_001156-RB/CNI_001248-RC/CNI_001632-RA/CNI_001905-RB/CNI_002312-RA/CNI_002319-RA/CNI_002397-RE/CNI_002597-RA/CNI_002600-RC/CNI_002632-RD/CNI_002672-RA/CNI_002724-RB/CNI_002748-RA/CNI_002937-RC/CNI_003407-RA/CNI_003422-RA/CNI_003636-RA/CNI_004310-RB/CNI_004424-RC/CNI_004425-RA/CNI_004868-RC/CNI_005067-RA/CNI_005068-RA/CNI_005082-RD/CNI_005083-RA/CNI_005…	163
C1	BP	GO:0000377	RNA splicing, via transesterification reactions with bulged adenosine as nucleophile	162/1667	345/12038	1.97e-51	1.97e-48	1.87e-48	CNI_000357-RD/CNI_000501-RA/CNI_000965-RB/CNI_001156-RB/CNI_001248-RC/CNI_001632-RA/CNI_001905-RB/CNI_002312-RA/CNI_002319-RA/CNI_002397-RE/CNI_002597-RA/CNI_002600-RC/CNI_002632-RD/CNI_002672-RA/CNI_002724-RB/CNI_002748-RA/CNI_002937-RC/CNI_003407-RA/CNI_003422-RA/CNI_003636-RA/CNI_004310-RB/CNI_004424-RC/CNI_004425-RA/CNI_004868-RC/CNI_005067-RA/CNI_005068-RA/CNI_005082-RD/CNI_005083-RA/CNI_005…	162
C1	BP	GO:0000398	mRNA splicing, via spliceosome	162/1667	345/12038	1.97e-51	1.97e-48	1.87e-48	CNI_000357-RD/CNI_000501-RA/CNI_000965-RB/CNI_001156-RB/CNI_001248-RC/CNI_001632-RA/CNI_001905-RB/CNI_002312-RA/CNI_002319-RA/CNI_002397-RE/CNI_002597-RA/CNI_002600-RC/CNI_002632-RD/CNI_002672-RA/CNI_002724-RB/CNI_002748-RA/CNI_002937-RC/CNI_003407-RA/CNI_003422-RA/CNI_003636-RA/CNI_004310-RB/CNI_004424-RC/CNI_004425-RA/CNI_004868-RC/CNI_005067-RA/CNI_005068-RA/CNI_005082-RD/CNI_005083-RA/CNI_005…	162
C1	BP	GO:0034470	ncRNA processing	155/1667	363/12038	1.09e-42	9.32e-40	8.83e-40	CNI_000053-RB/CNI_000128-RA/CNI_000297-RA/CNI_000308-RB/CNI_000631-RA/CNI_000783-RB/CNI_001103-RA/CNI_001464-RC/CNI_002492-RA/CNI_002494-RA/CNI_003399-RA/CNI_003609-RC/CNI_003636-RA/CNI_003799-RA/CNI_004419-RA/CNI_004479-RA/CNI_004502-RA/CNI_004512-RA/CNI_004517-RA/CNI_004723-RA/CNI_005155-RA/CNI_005669-RA/CNI_005963-RA/CNI_006645-RA/CNI_006963-RD/CNI_007135-RB/CNI_007196-RA/CNI_007560-RC/CNI_007…	155
C1	BP	GO:0042254	ribosome biogenesis	125/1667	268/12038	2.52e-39	1.89e-36	1.79e-36	CNI_000067-RB/CNI_000126-RA/CNI_000153-RA/CNI_000297-RA/CNI_000308-RB/CNI_001103-RA/CNI_002494-RA/CNI_002672-RA/CNI_003399-RA/CNI_003609-RC/CNI_003807-RA/CNI_004419-RA/CNI_004512-RA/CNI_004517-RA/CNI_004562-RB/CNI_004723-RA/CNI_005155-RA/CNI_005579-RB/CNI_005669-RA/CNI_006495-RA/CNI_006501-RA/CNI_006774-RA/CNI_006963-RD/CNI_007069-RA/CNI_007135-RB/CNI_007560-RC/CNI_007592-RA/CNI_007913-RA/CNI_007…	125
C1	BP	GO:0032543	mitochondrial translation	72/1667	109/12038	3.65e-36	2.44e-33	2.31e-33	CNI_000119-RA/CNI_000126-RA/CNI_001226-RA/CNI_001520-RA/CNI_002530-RA/CNI_002672-RA/CNI_003773-RA/CNI_004502-RA/CNI_004512-RA/CNI_005947-RD/CNI_006378-RA/CNI_006429-RA/CNI_006983-RB/CNI_007363-RA/CNI_007976-RA/CNI_008154-RA/CNI_008263-RA/CNI_008370-RA/CNI_008618-RA/CNI_008761-RA/CNI_009231-RA/CNI_009632-RA/CNI_009689-RA/CNI_009692-RA/CNI_009816-RA/CNI_010846-RB/CNI_011480-RA/CNI_011720-RA/CNI_011…	72
C1	BP	GO:0016072	rRNA metabolic process	109/1667	237/12038	1.11e-33	6.64e-31	6.29e-31	CNI_029381-RA/CNI_000297-RA/CNI_000308-RB/CNI_001103-RA/CNI_001748-RB/CNI_001785-RA/CNI_001800-RA/CNI_001801-RA/CNI_001815-RA/CNI_001824-RA/CNI_001851-RN/CNI_002494-RA/CNI_002622-RB/CNI_003399-RA/CNI_003609-RC/CNI_004419-RA/CNI_004512-RA/CNI_004517-RA/CNI_004723-RA/CNI_005155-RA/CNI_005579-RB/CNI_005669-RA/CNI_006539-RA/CNI_006695-RD/CNI_006963-RD/CNI_006966-RA/CNI_007135-RB/CNI_007560-RC/CNI_007…	109
C1	BP	GO:0140053	mitochondrial gene expression	77/1667	132/12038	4.32e-33	2.36e-30	2.23e-30	CNI_000058-RA/CNI_000119-RA/CNI_000126-RA/CNI_001226-RA/CNI_001520-RA/CNI_002530-RA/CNI_002672-RA/CNI_003773-RA/CNI_004502-RA/CNI_004512-RA/CNI_005947-RD/CNI_006378-RA/CNI_006429-RA/CNI_006983-RB/CNI_007363-RA/CNI_007976-RA/CNI_008154-RA/CNI_008263-RA/CNI_008370-RA/CNI_008513-RA/CNI_008618-RA/CNI_008761-RA/CNI_009231-RA/CNI_009632-RA/CNI_009689-RA/CNI_009692-RA/CNI_009816-RA/CNI_010846-RB/CNI_011…	77
C1	BP	GO:0006364	rRNA processing	87/1667	180/12038	4.84e-29	2.42e-26	2.3e-26	CNI_000297-RA/CNI_000308-RB/CNI_001103-RA/CNI_002494-RA/CNI_003399-RA/CNI_003609-RC/CNI_004419-RA/CNI_004512-RA/CNI_004517-RA/CNI_004723-RA/CNI_005155-RA/CNI_005669-RA/CNI_006963-RD/CNI_007135-RB/CNI_007560-RC/CNI_007913-RA/CNI_007989-RA/CNI_008513-RA/CNI_009381-RA/CNI_009770-RA/CNI_009861-RF/CNI_010115-RA/CNI_010272-RA/CNI_010281-RA/CNI_011036-RA/CNI_011346-RB/CNI_011463-RB/CNI_011681-RD/CNI_011…	87
C1	BP	GO:0070126	mitochondrial translational termination	46/1667	65/12038	1.54e-25	7.13e-23	6.75e-23	CNI_001226-RA/CNI_002530-RA/CNI_003773-RA/CNI_004512-RA/CNI_005947-RD/CNI_006378-RA/CNI_006429-RA/CNI_006983-RB/CNI_007363-RA/CNI_008154-RA/CNI_008263-RA/CNI_008618-RA/CNI_008761-RA/CNI_009231-RA/CNI_009632-RA/CNI_009692-RA/CNI_009816-RA/CNI_010846-RB/CNI_011480-RA/CNI_011824-RA/CNI_012597-RA/CNI_012598-RA/CNI_012727-RA/CNI_012924-RA/CNI_013506-RB/CNI_013596-RA/CNI_013605-RA/CNI_013673-RA/CNI_013…	46
C1	BP	GO:0006399	tRNA metabolic process	79/1667	168/12038	1.78e-25	7.64e-23	7.24e-23	CNI_000058-RA/CNI_000128-RA/CNI_000631-RA/CNI_000783-RB/CNI_001169-RB/CNI_001464-RC/CNI_002492-RA/CNI_003380-RA/CNI_003799-RA/CNI_003983-RA/CNI_004252-RA/CNI_004479-RA/CNI_004502-RA/CNI_006645-RA/CNI_006695-RD/CNI_006963-RD/CNI_007135-RB/CNI_007989-RA/CNI_008017-RA/CNI_008370-RA/CNI_009259-RA/CNI_009470-RA/CNI_009689-RA/CNI_010115-RA/CNI_010663-RB/CNI_010752-RB/CNI_011286-RB/CNI_011463-RB/CNI_011…	79
C1	BP	GO:0070125	mitochondrial translational elongation	44/1667	62/12038	1.46e-24	5.84e-22	5.53e-22	CNI_001226-RA/CNI_002530-RA/CNI_003773-RA/CNI_004512-RA/CNI_005947-RD/CNI_006378-RA/CNI_006429-RA/CNI_006983-RB/CNI_007363-RA/CNI_008154-RA/CNI_008263-RA/CNI_008618-RA/CNI_009231-RA/CNI_009632-RA/CNI_009692-RA/CNI_009816-RA/CNI_010846-RB/CNI_011480-RA/CNI_011824-RA/CNI_012597-RA/CNI_012598-RA/CNI_012727-RA/CNI_012924-RA/CNI_013506-RB/CNI_013596-RA/CNI_013605-RA/CNI_013698-RE/CNI_014765-RA/CNI_014…	44
C1	BP	GO:0006415	translational termination	47/1667	73/12038	2.69e-23	1.01e-20	9.55e-21	CNI_001226-RA/CNI_002530-RA/CNI_003773-RA/CNI_004512-RA/CNI_005947-RD/CNI_006378-RA/CNI_006429-RA/CNI_006983-RB/CNI_007363-RA/CNI_008154-RA/CNI_008263-RA/CNI_008618-RA/CNI_008761-RA/CNI_009231-RA/CNI_009632-RA/CNI_009692-RA/CNI_009816-RA/CNI_010846-RB/CNI_011480-RA/CNI_011824-RA/CNI_012597-RA/CNI_012598-RA/CNI_012727-RA/CNI_012924-RA/CNI_013506-RB/CNI_013596-RA/CNI_013605-RA/CNI_013673-RA/CNI_013…	47
C1	BP	GO:0006414	translational elongation	55/1667	101/12038	5.44e-22	1.92e-19	1.82e-19	CNI_001226-RA/CNI_002530-RA/CNI_003773-RA/CNI_004512-RA/CNI_005947-RD/CNI_005962-RB/CNI_006378-RA/CNI_006429-RA/CNI_006983-RB/CNI_007363-RA/CNI_008154-RA/CNI_008263-RA/CNI_008618-RA/CNI_009231-RA/CNI_009632-RA/CNI_009692-RA/CNI_009816-RA/CNI_010268-RA/CNI_010846-RB/CNI_011480-RA/CNI_011526-RA/CNI_011824-RA/CNI_012597-RA/CNI_012598-RA/CNI_012727-RA/CNI_012924-RA/CNI_013506-RB/CNI_013596-RA/CNI_013…	55
C1	BP	GO:0022618	protein-RNA complex assembly	93/1667	252/12038	1.77e-20	5.92e-18	5.6e-18	CNI_029381-RA/CNI_000126-RA/CNI_000308-RB/CNI_000799-RB/CNI_001103-RA/CNI_001748-RB/CNI_001785-RA/CNI_001800-RA/CNI_001801-RA/CNI_001815-RA/CNI_001824-RA/CNI_001851-RN/CNI_001905-RB/CNI_002413-RD/CNI_002597-RA/CNI_002672-RA/CNI_003407-RA/CNI_005067-RA/CNI_005847-RA/CNI_006687-RA/CNI_007069-RA/CNI_007377-RA/CNI_007574-RA/CNI_007661-RA/CNI_007699-RB/CNI_008513-RA/CNI_009167-RC/CNI_009194-RA/CNI_009…	93
C1	BP	GO:0009451	RNA modification	65/1667	144/12038	5.44e-20	1.72e-17	1.63e-17	CNI_000783-RB/CNI_001464-RC/CNI_002958-RA/CNI_003799-RA/CNI_004479-RA/CNI_004502-RA/CNI_005557-RA/CNI_006645-RA/CNI_008017-RA/CNI_008513-RA/CNI_008537-RA/CNI_008802-RA/CNI_009259-RA/CNI_009381-RA/CNI_009861-RF/CNI_010115-RA/CNI_010281-RA/CNI_010663-RB/CNI_010752-RB/CNI_011346-RB/CNI_012257-RA/CNI_012314-RA/CNI_012537-RB/CNI_012841-RC/CNI_012932-RA/CNI_013227-RA/CNI_013282-RC/CNI_013296-RB/CNI_013…	65
C1	BP	GO:0031123	RNA 3'-end processing	66/1667	151/12038	2.33e-19	6.7e-17	6.34e-17	CNI_000053-RB/CNI_000058-RA/CNI_000501-RA/CNI_000631-RA/CNI_000799-RB/CNI_000926-RA/CNI_001156-RB/CNI_001248-RC/CNI_001554-RA/CNI_002600-RC/CNI_003407-RA/CNI_003459-RA/CNI_003636-RA/CNI_004310-RB/CNI_004424-RC/CNI_004425-RA/CNI_005320-RC/CNI_006542-RD/CNI_006963-RD/CNI_007135-RB/CNI_007989-RA/CNI_008978-RB/CNI_009263-RA/CNI_009381-RA/CNI_009476-RA/CNI_009697-RA/CNI_011463-RB/CNI_012199-RA/CNI_012…	66
C1	BP	GO:0071826	protein-RNA complex organization	95/1667	269/12038	2.34e-19	6.7e-17	6.34e-17	CNI_029381-RA/CNI_000126-RA/CNI_000308-RB/CNI_000799-RB/CNI_001103-RA/CNI_001748-RB/CNI_001785-RA/CNI_001800-RA/CNI_001801-RA/CNI_001815-RA/CNI_001824-RA/CNI_001851-RN/CNI_001905-RB/CNI_002413-RD/CNI_002597-RA/CNI_002672-RA/CNI_003407-RA/CNI_005067-RA/CNI_005847-RA/CNI_006687-RA/CNI_007069-RA/CNI_007377-RA/CNI_007574-RA/CNI_007661-RA/CNI_007699-RB/CNI_008513-RA/CNI_008761-RA/CNI_009167-RC/CNI_009…	95
C1	BP	GO:0008033	tRNA processing	52/1667	107/12038	5.5e-18	1.45e-15	1.38e-15	CNI_000128-RA/CNI_000631-RA/CNI_000783-RB/CNI_001464-RC/CNI_002492-RA/CNI_003799-RA/CNI_004479-RA/CNI_004502-RA/CNI_006645-RA/CNI_008017-RA/CNI_009259-RA/CNI_010115-RA/CNI_010663-RB/CNI_010752-RB/CNI_011286-RB/CNI_012257-RA/CNI_012314-RA/CNI_012495-RB/CNI_012537-RB/CNI_012841-RC/CNI_013233-RC/CNI_013487-RA/CNI_014894-RA/CNI_016637-RA/CNI_017012-RD/CNI_017049-RA/CNI_017406-RC/CNI_017778-RA/CNI_017…	52
C1	BP	GO:0006353	DNA-templated transcription termination	39/1667	65/12038	5.56e-18	1.45e-15	1.38e-15	CNI_000501-RA/CNI_002319-RA/CNI_003636-RA/CNI_003989-RA/CNI_003993-RA/CNI_004310-RB/CNI_004424-RC/CNI_004425-RA/CNI_005067-RA/CNI_005320-RC/CNI_005626-RA/CNI_007106-RA/CNI_008595-RB/CNI_011646-RA/CNI_012199-RA/CNI_012478-RA/CNI_012614-RC/CNI_012632-RA/CNI_012673-RA/CNI_012777-RA/CNI_012921-RA/CNI_013063-RA/CNI_015130-RA/CNI_015616-RA/CNI_016134-RA/CNI_018053-RA/CNI_018178-RA/CNI_018446-RA/CNI_018…	39
C1	BP	GO:0016570	histone modification	126/1667	433/12038	3.09e-17	7.73e-15	7.32e-15	CNI_029381-RA/CNI_000272-RB/CNI_000279-RC/CNI_000466-RB/CNI_001049-RA/CNI_001142-RA/CNI_001224-RA/CNI_001631-RA/CNI_001748-RB/CNI_001785-RA/CNI_001800-RA/CNI_001801-RA/CNI_001815-RA/CNI_001824-RA/CNI_001851-RN/CNI_002279-RA/CNI_002336-RA/CNI_002367-RA/CNI_002467-RA/CNI_002970-RA/CNI_003146-RA/CNI_003223-RB/CNI_003459-RA/CNI_003859-RA/CNI_004432-RA/CNI_004445-RA/CNI_004565-RA/CNI_004855-RA/CNI_004…	126
C1	BP	GO:0006352	DNA-templated transcription initiation	72/1667	192/12038	1.46e-16	3.52e-14	3.33e-14	CNI_000810-RA/CNI_001156-RB/CNI_001248-RC/CNI_001288-RA/CNI_002241-RA/CNI_002319-RA/CNI_002772-RC/CNI_003407-RA/CNI_003486-RC/CNI_003989-RA/CNI_003993-RA/CNI_004423-RA/CNI_004445-RA/CNI_005626-RA/CNI_006470-RA/CNI_007106-RA/CNI_007173-RC/CNI_007834-RD/CNI_008595-RB/CNI_008688-RA/CNI_009917-RA/CNI_010306-RA/CNI_010524-RA/CNI_011646-RA/CNI_011791-RA/CNI_011913-RA/CNI_012632-RA/CNI_012649-RC/CNI_012…	72
C1	BP	GO:0036260	RNA capping	34/1667	55/12038	2.06e-16	4.75e-14	4.5e-14	CNI_000308-RB/CNI_000926-RA/CNI_002224-RE/CNI_002319-RA/CNI_003407-RA/CNI_003636-RA/CNI_003989-RA/CNI_003993-RA/CNI_004723-RA/CNI_005626-RA/CNI_008595-RB/CNI_010306-RA/CNI_011646-RA/CNI_012495-RB/CNI_013675-RE/CNI_013676-RA/CNI_015604-RB/CNI_015616-RA/CNI_016818-RA/CNI_017783-RB/CNI_018053-RA/CNI_018457-RA/CNI_018979-RA/CNI_019076-RA/CNI_019853-RB/CNI_020092-RA/CNI_021427-RA/CNI_022902-RA/CNI_025…	34
C1	BP	GO:0032259	methylation	100/1667	318/12038	2.47e-16	5.49e-14	5.2e-14	CNI_000783-RB/CNI_001142-RA/CNI_001464-RC/CNI_002279-RA/CNI_002367-RA/CNI_003146-RA/CNI_003459-RA/CNI_003799-RA/CNI_004338-RA/CNI_004432-RA/CNI_004479-RA/CNI_004855-RA/CNI_004868-RC/CNI_004940-RB/CNI_005557-RA/CNI_005579-RB/CNI_005982-RB/CNI_006175-RC/CNI_006225-RA/CNI_006495-RA/CNI_006501-RA/CNI_006645-RA/CNI_007413-RA/CNI_007990-RA/CNI_008513-RA/CNI_008537-RA/CNI_008665-RA/CNI_008790-RA/CNI_009…	100
C1	BP	GO:0016073	snRNA metabolic process	43/1667	87/12038	1.91e-15	4.1e-13	3.88e-13	CNI_000053-RB/CNI_001288-RA/CNI_002319-RA/CNI_003407-RA/CNI_003636-RA/CNI_004423-RA/CNI_005626-RA/CNI_006694-RA/CNI_006963-RD/CNI_007135-RB/CNI_007780-RA/CNI_007989-RA/CNI_008295-RA/CNI_010306-RA/CNI_011346-RB/CNI_011463-RB/CNI_011549-RF/CNI_013022-RA/CNI_013567-RA/CNI_015604-RB/CNI_015616-RA/CNI_015998-RA/CNI_016089-RA/CNI_016822-RA/CNI_016936-RA/CNI_017020-RA/CNI_017235-RA/CNI_017783-RB/CNI_018…	43
C1	BP	GO:0006354	DNA-templated transcription elongation	47/1667	102/12038	2.99e-15	6.2e-13	5.87e-13	CNI_000926-RA/CNI_001554-RA/CNI_002319-RA/CNI_002970-RA/CNI_003407-RA/CNI_003459-RA/CNI_003636-RA/CNI_003989-RA/CNI_003993-RA/CNI_004868-RC/CNI_005198-RA/CNI_005626-RA/CNI_006966-RA/CNI_008595-RB/CNI_008790-RA/CNI_009053-RB/CNI_009306-RH/CNI_009382-RA/CNI_009840-RA/CNI_010306-RA/CNI_010480-RA/CNI_010622-RA/CNI_011646-RA/CNI_011848-RC/CNI_014682-RA/CNI_014779-RA/CNI_015604-RB/CNI_015616-RA/CNI_016…	47
C1	BP	GO:0043414	macromolecule methylation	90/1667	284/12038	4.8e-15	9.62e-13	9.11e-13	CNI_000783-RB/CNI_001142-RA/CNI_001464-RC/CNI_002279-RA/CNI_002367-RA/CNI_003146-RA/CNI_003459-RA/CNI_003799-RA/CNI_004432-RA/CNI_004479-RA/CNI_004855-RA/CNI_004868-RC/CNI_004940-RB/CNI_005557-RA/CNI_005579-RB/CNI_006175-RC/CNI_006225-RA/CNI_006495-RA/CNI_006501-RA/CNI_006645-RA/CNI_007413-RA/CNI_007990-RA/CNI_008513-RA/CNI_008537-RA/CNI_008790-RA/CNI_009334-RA/CNI_009381-RA/CNI_009654-RA/CNI_009…	90
C1	BP	GO:0098781	ncRNA transcription	52/1667	123/12038	8.39e-15	1.63e-12	1.54e-12	CNI_029381-RA/CNI_001288-RA/CNI_001748-RB/CNI_001785-RA/CNI_001800-RA/CNI_001801-RA/CNI_001815-RA/CNI_001824-RA/CNI_001851-RN/CNI_002319-RA/CNI_002622-RB/CNI_003407-RA/CNI_003636-RA/CNI_004423-RA/CNI_005579-RB/CNI_005626-RA/CNI_006539-RA/CNI_006694-RA/CNI_006695-RD/CNI_006966-RA/CNI_007413-RA/CNI_007780-RA/CNI_008295-RA/CNI_010306-RA/CNI_010524-RA/CNI_011549-RF/CNI_013133-RB/CNI_014695-RB/CNI_015…	52
C1	BP	GO:0090305	nucleic acid phosphodiester bond hydrolysis	85/1667	265/12038	1.29e-14	2.42e-12	2.3e-12	CNI_000053-RB/CNI_000308-RB/CNI_000501-RA/CNI_000631-RA/CNI_000799-RB/CNI_001439-RA/CNI_001629-RA/CNI_002242-RA/CNI_002451-RB/CNI_002492-RA/CNI_003636-RA/CNI_003988-RD/CNI_003989-RA/CNI_003993-RA/CNI_004310-RB/CNI_004424-RC/CNI_004425-RA/CNI_004723-RA/CNI_005155-RA/CNI_005320-RC/CNI_006650-RA/CNI_006963-RD/CNI_007135-RB/CNI_007478-RA/CNI_007989-RA/CNI_008595-RB/CNI_009342-RA/CNI_009697-RA/CNI_010…	85
C1	BP	GO:0071824	protein-DNA complex organization	76/1667	228/12038	3.48e-14	6.33e-12	5.99e-12	CNI_029381-RA/CNI_000747-RC/CNI_001224-RA/CNI_001288-RA/CNI_001379-RA/CNI_001748-RB/CNI_001785-RA/CNI_001800-RA/CNI_001801-RA/CNI_001815-RA/CNI_001824-RA/CNI_001851-RN/CNI_002467-RA/CNI_002672-RA/CNI_003270-RS/CNI_003989-RA/CNI_003993-RA/CNI_004445-RA/CNI_005910-RG/CNI_006175-RC/CNI_006665-RB/CNI_007106-RA/CNI_007173-RC/CNI_007413-RA/CNI_007478-RA/CNI_008067-RA/CNI_008389-RA/CNI_008595-RB/CNI_008…	76
C1	BP	GO:0031124	mRNA 3'-end processing	47/1667	108/12038	4.4e-14	7.78e-12	7.37e-12	CNI_000053-RB/CNI_000058-RA/CNI_000501-RA/CNI_000799-RB/CNI_000926-RA/CNI_001156-RB/CNI_001248-RC/CNI_001554-RA/CNI_002600-RC/CNI_003407-RA/CNI_003459-RA/CNI_003636-RA/CNI_004310-RB/CNI_004424-RC/CNI_004425-RA/CNI_005320-RC/CNI_006542-RD/CNI_008978-RB/CNI_009263-RA/CNI_009476-RA/CNI_009697-RA/CNI_012199-RA/CNI_012614-RC/CNI_013000-RA/CNI_013063-RA/CNI_014779-RA/CNI_014856-RD/CNI_015130-RA/CNI_015…	47
C1	BP	GO:0006403	RNA localization	93/1667	312/12038	1.07e-13	1.84e-11	1.74e-11	CNI_000067-RB/CNI_000355-RA/CNI_000501-RA/CNI_000747-RC/CNI_000799-RB/CNI_001156-RB/CNI_001441-RA/CNI_001554-RA/CNI_002047-RA/CNI_002108-RA/CNI_002597-RA/CNI_003235-RA/CNI_003407-RA/CNI_003636-RA/CNI_003807-RA/CNI_003833-RA/CNI_005835-RA/CNI_006542-RD/CNI_006602-RA/CNI_006603-RA/CNI_006715-RA/CNI_006774-RA/CNI_007989-RA/CNI_008770-RA/CNI_008978-RB/CNI_009167-RC/CNI_009263-RA/CNI_009276-RA/CNI_009…	93
C1	BP	GO:0006338	chromatin remodeling	94/1667	317/12038	1.11e-13	1.86e-11	1.76e-11	CNI_029381-RA/CNI_000965-RB/CNI_001142-RA/CNI_001224-RA/CNI_001379-RA/CNI_001631-RA/CNI_001748-RB/CNI_001785-RA/CNI_001800-RA/CNI_001801-RA/CNI_001815-RA/CNI_001824-RA/CNI_001851-RN/CNI_002279-RA/CNI_002319-RA/CNI_002467-RA/CNI_002672-RA/CNI_003270-RS/CNI_003459-RA/CNI_004855-RA/CNI_005557-RA/CNI_005626-RA/CNI_005910-RG/CNI_006175-RC/CNI_006225-RA/CNI_007106-RA/CNI_007413-RA/CNI_008020-RC/CNI_008…	94
C1	BP	GO:0018205	peptidyl-lysine modification	98/1667	338/12038	1.53e-13	2.48e-11	2.35e-11	CNI_029381-RA/CNI_000466-RB/CNI_001082-RA/CNI_001142-RA/CNI_001224-RA/CNI_001631-RA/CNI_001748-RB/CNI_001785-RA/CNI_001800-RA/CNI_001801-RA/CNI_001815-RA/CNI_001824-RA/CNI_001851-RN/CNI_002279-RA/CNI_002336-RA/CNI_002467-RA/CNI_002824-RA/CNI_002970-RA/CNI_003459-RA/CNI_004432-RA/CNI_004445-RA/CNI_004565-RA/CNI_004855-RA/CNI_004868-RC/CNI_005579-RB/CNI_005875-RA/CNI_006175-RC/CNI_006225-RA/CNI_006…	98
C1	BP	GO:0006367	transcription initiation at RNA polymerase II promoter	58/1667	159/12038	5.34e-13	8.44e-11	7.99e-11	CNI_000810-RA/CNI_001156-RB/CNI_001248-RC/CNI_001288-RA/CNI_002241-RA/CNI_002319-RA/CNI_003407-RA/CNI_003486-RC/CNI_003989-RA/CNI_003993-RA/CNI_004423-RA/CNI_004445-RA/CNI_005626-RA/CNI_006470-RA/CNI_007173-RC/CNI_007834-RD/CNI_008595-RB/CNI_008688-RA/CNI_009917-RA/CNI_010306-RA/CNI_011646-RA/CNI_011791-RA/CNI_011913-RA/CNI_012632-RA/CNI_012649-RC/CNI_012946-RA/CNI_013458-RE/CNI_014025-RA/CNI_014…	58
C1	BP	GO:0009452	7-methylguanosine RNA capping	25/1667	39/12038	6.16e-13	9.49e-11	8.99e-11	CNI_000926-RA/CNI_002224-RE/CNI_002319-RA/CNI_003407-RA/CNI_003636-RA/CNI_003989-RA/CNI_003993-RA/CNI_005626-RA/CNI_008595-RB/CNI_010306-RA/CNI_011646-RA/CNI_013675-RE/CNI_013676-RA/CNI_015604-RB/CNI_015616-RA/CNI_016818-RA/CNI_017783-RB/CNI_018053-RA/CNI_018979-RA/CNI_019076-RA/CNI_019853-RB/CNI_025405-RA/CNI_025406-RF/CNI_027512-RA/CNI_027587-RD	25
C1	BP	GO:1903311	regulation of mRNA metabolic process	86/1667	287/12038	6.73e-13	1.01e-10	9.57e-11	CNI_000799-RB/CNI_000926-RA/CNI_000965-RB/CNI_001156-RB/CNI_001248-RC/CNI_001632-RA/CNI_001867-RD/CNI_001905-RB/CNI_002397-RE/CNI_002600-RC/CNI_002672-RA/CNI_002958-RA/CNI_003407-RA/CNI_003459-RA/CNI_003636-RA/CNI_003988-RD/CNI_004868-RC/CNI_005068-RA/CNI_005082-RD/CNI_005083-RA/CNI_005557-RA/CNI_006680-RA/CNI_006963-RD/CNI_007135-RB/CNI_007224-RA/CNI_007989-RA/CNI_008978-RB/CNI_009194-RA/CNI_009…	86
C1	BP	GO:0034502	protein localization to chromosome	47/1667	116/12038	1.08e-12	1.58e-10	1.49e-10	CNI_029381-RA/CNI_000747-RC/CNI_001748-RB/CNI_001785-RA/CNI_001800-RA/CNI_001801-RA/CNI_001815-RA/CNI_001824-RA/CNI_001851-RN/CNI_002047-RA/CNI_002108-RA/CNI_002858-RB/CNI_002910-RB/CNI_003192-RC/CNI_003240-RF/CNI_003241-RA/CNI_006665-RB/CNI_006680-RA/CNI_007196-RA/CNI_007413-RA/CNI_008790-RA/CNI_009840-RA/CNI_010412-RC/CNI_010840-RA/CNI_011791-RA/CNI_012001-RA/CNI_012185-RE/CNI_012186-RB/CNI_012…	47
C1	BP	GO:0006400	tRNA modification	37/1667	79/12038	1.45e-12	2.07e-10	1.96e-10	CNI_000783-RB/CNI_001464-RC/CNI_003799-RA/CNI_004479-RA/CNI_004502-RA/CNI_006645-RA/CNI_008017-RA/CNI_009259-RA/CNI_010115-RA/CNI_010663-RB/CNI_010752-RB/CNI_012257-RA/CNI_012314-RA/CNI_012537-RB/CNI_012841-RC/CNI_013487-RA/CNI_014894-RA/CNI_016637-RA/CNI_017012-RD/CNI_017406-RC/CNI_017778-RA/CNI_018267-RB/CNI_018464-RC/CNI_018625-RB/CNI_019641-RA/CNI_021380-RA/CNI_021435-RC/CNI_021832-RA/CNI_022…	37
C1	BP	GO:0006370	7-methylguanosine mRNA capping	24/1667	38/12038	2.89e-12	4.04e-10	3.83e-10	CNI_000926-RA/CNI_002224-RE/CNI_002319-RA/CNI_003407-RA/CNI_003636-RA/CNI_003989-RA/CNI_003993-RA/CNI_005626-RA/CNI_008595-RB/CNI_010306-RA/CNI_011646-RA/CNI_013675-RE/CNI_013676-RA/CNI_015604-RB/CNI_015616-RA/CNI_017783-RB/CNI_018053-RA/CNI_018979-RA/CNI_019076-RA/CNI_019853-RB/CNI_025405-RA/CNI_025406-RF/CNI_027512-RA/CNI_027587-RD	24
C1	BP	GO:0006360	transcription by RNA polymerase I	37/1667	81/12038	3.73e-12	5.1e-10	4.83e-10	CNI_029381-RA/CNI_001748-RB/CNI_001785-RA/CNI_001800-RA/CNI_001801-RA/CNI_001815-RA/CNI_001824-RA/CNI_001851-RN/CNI_002319-RA/CNI_003989-RA/CNI_003993-RA/CNI_005579-RB/CNI_005626-RA/CNI_006061-RC/CNI_006539-RA/CNI_006966-RA/CNI_007106-RA/CNI_008595-RB/CNI_010524-RA/CNI_011646-RA/CNI_012777-RA/CNI_013133-RB/CNI_014359-RB/CNI_015616-RA/CNI_015995-RD/CNI_016134-RA/CNI_018178-RA/CNI_018446-RA/CNI_019…	37
C1	BP	GO:0050684	regulation of mRNA processing	51/1667	141/12038	1.95e-11	2.6e-09	2.47e-09	CNI_000799-RB/CNI_000926-RA/CNI_000965-RB/CNI_001156-RB/CNI_001248-RC/CNI_001632-RA/CNI_001905-RB/CNI_002397-RE/CNI_002672-RA/CNI_002958-RA/CNI_003459-RA/CNI_003636-RA/CNI_004868-RC/CNI_005068-RA/CNI_005082-RD/CNI_005083-RA/CNI_005557-RA/CNI_006680-RA/CNI_008978-RB/CNI_009263-RA/CNI_009476-RA/CNI_009898-RA/CNI_009932-RA/CNI_011346-RB/CNI_011885-RB/CNI_012199-RA/CNI_012546-RA/CNI_012614-RC/CNI_012…	51
C1	BP	GO:0006405	RNA export from nucleus	53/1667	150/12038	2.22e-11	2.89e-09	2.74e-09	CNI_000067-RB/CNI_000355-RA/CNI_000501-RA/CNI_000799-RB/CNI_001156-RB/CNI_001441-RA/CNI_001554-RA/CNI_002047-RA/CNI_002108-RA/CNI_003407-RA/CNI_003636-RA/CNI_003807-RA/CNI_003833-RA/CNI_006542-RD/CNI_006774-RA/CNI_008978-RB/CNI_009276-RA/CNI_009306-RH/CNI_009476-RA/CNI_010661-RE/CNI_012614-RC/CNI_012799-RA/CNI_013000-RA/CNI_013275-RD/CNI_013464-RD/CNI_014779-RA/CNI_014856-RD/CNI_015251-RA/CNI_015…	53
C1	BP	GO:0000154	rRNA modification	21/1667	32/12038	2.31e-11	2.95e-09	2.8e-09	CNI_008513-RA/CNI_009381-RA/CNI_009861-RF/CNI_010115-RA/CNI_010281-RA/CNI_011346-RB/CNI_012932-RA/CNI_013227-RA/CNI_013282-RC/CNI_013296-RB/CNI_014028-RA/CNI_014539-RA/CNI_014894-RA/CNI_015131-RB/CNI_015974-RB/CNI_017094-RA/CNI_017235-RA/CNI_017432-RA/CNI_025976-RC/CNI_026553-RA/CNI_027254-RA	21
C1	BP	GO:0006368	transcription elongation by RNA polymerase II	38/1667	89/12038	2.41e-11	3.02e-09	2.86e-09	CNI_000926-RA/CNI_002319-RA/CNI_002970-RA/CNI_003407-RA/CNI_003459-RA/CNI_003636-RA/CNI_003989-RA/CNI_003993-RA/CNI_005626-RA/CNI_008595-RB/CNI_008790-RA/CNI_009053-RB/CNI_009382-RA/CNI_009840-RA/CNI_010306-RA/CNI_010480-RA/CNI_011646-RA/CNI_011848-RC/CNI_014682-RA/CNI_015604-RB/CNI_015616-RA/CNI_017783-RB/CNI_018053-RA/CNI_018625-RB/CNI_018979-RA/CNI_019076-RA/CNI_019691-RA/CNI_019853-RB/CNI_020…	38
C1	BP	GO:0043484	regulation of RNA splicing	52/1667	147/12038	3.26e-11	3.99e-09	3.78e-09	CNI_000965-RB/CNI_001156-RB/CNI_001248-RC/CNI_001632-RA/CNI_001905-RB/CNI_002397-RE/CNI_002672-RA/CNI_004868-RC/CNI_005068-RA/CNI_005082-RD/CNI_005083-RA/CNI_005198-RA/CNI_005557-RA/CNI_006680-RA/CNI_006915-RB/CNI_007560-RC/CNI_009096-RB/CNI_009263-RA/CNI_009476-RA/CNI_009898-RA/CNI_009932-RA/CNI_011346-RB/CNI_011885-RB/CNI_012546-RA/CNI_012668-RA/CNI_013022-RA/CNI_013820-RA/CNI_014856-RD/CNI_015…	52
C1	BP	GO:0033044	regulation of chromosome organization	110/1667	432/12038	4.66e-11	5.6e-09	5.31e-09	CNI_029381-RA/CNI_000272-RB/CNI_000466-RB/CNI_000747-RC/CNI_000871-RA/CNI_001142-RA/CNI_001631-RA/CNI_001748-RB/CNI_001785-RA/CNI_001800-RA/CNI_001801-RA/CNI_001815-RA/CNI_001824-RA/CNI_001851-RN/CNI_002279-RA/CNI_002910-RB/CNI_003146-RA/CNI_003192-RC/CNI_003240-RF/CNI_003241-RA/CNI_003459-RA/CNI_003833-RA/CNI_004432-RA/CNI_004855-RA/CNI_004868-RC/CNI_005219-RB/CNI_005875-RA/CNI_006225-RA/CNI_006…	110
C1	BP	GO:0016573	histone acetylation	59/1667	181/12038	7.28e-11	8.57e-09	8.12e-09	CNI_029381-RA/CNI_000466-RB/CNI_001224-RA/CNI_001631-RA/CNI_001748-RB/CNI_001785-RA/CNI_001800-RA/CNI_001801-RA/CNI_001815-RA/CNI_001824-RA/CNI_001851-RN/CNI_002336-RA/CNI_002467-RA/CNI_002970-RA/CNI_004432-RA/CNI_004445-RA/CNI_004565-RA/CNI_005875-RA/CNI_006175-RC/CNI_006722-RA/CNI_007173-RC/CNI_008081-RA/CNI_008162-RA/CNI_009841-RB/CNI_010155-RA/CNI_010412-RC/CNI_010524-RA/CNI_010840-RA/CNI_011…	59
C1	BP	GO:0018393	internal peptidyl-lysine acetylation	59/1667	184/12038	1.53e-10	1.77e-08	1.67e-08	CNI_029381-RA/CNI_000466-RB/CNI_001224-RA/CNI_001631-RA/CNI_001748-RB/CNI_001785-RA/CNI_001800-RA/CNI_001801-RA/CNI_001815-RA/CNI_001824-RA/CNI_001851-RN/CNI_002336-RA/CNI_002467-RA/CNI_002970-RA/CNI_004432-RA/CNI_004445-RA/CNI_004565-RA/CNI_005875-RA/CNI_006175-RC/CNI_006722-RA/CNI_007173-RC/CNI_008081-RA/CNI_008162-RA/CNI_009841-RB/CNI_010155-RA/CNI_010412-RC/CNI_010524-RA/CNI_010840-RA/CNI_011…	59
C1	BP	GO:0018394	peptidyl-lysine acetylation	60/1667	189/12038	1.68e-10	1.91e-08	1.8e-08	CNI_029381-RA/CNI_000466-RB/CNI_001224-RA/CNI_001631-RA/CNI_001748-RB/CNI_001785-RA/CNI_001800-RA/CNI_001801-RA/CNI_001815-RA/CNI_001824-RA/CNI_001851-RN/CNI_002336-RA/CNI_002467-RA/CNI_002970-RA/CNI_004432-RA/CNI_004445-RA/CNI_004565-RA/CNI_005875-RA/CNI_006175-RC/CNI_006722-RA/CNI_007173-RC/CNI_008081-RA/CNI_008162-RA/CNI_009841-RB/CNI_010155-RA/CNI_010412-RC/CNI_010524-RA/CNI_010840-RA/CNI_011…	60
C1	BP	GO:0042274	ribosomal small subunit biogenesis	33/1667	75/12038	1.88e-10	2.09e-08	1.98e-08	CNI_000297-RA/CNI_000308-RB/CNI_002494-RA/CNI_003399-RA/CNI_003609-RC/CNI_004512-RA/CNI_004517-RA/CNI_004562-RB/CNI_004723-RA/CNI_005669-RA/CNI_007069-RA/CNI_011681-RD/CNI_012236-RA/CNI_012832-RC/CNI_012932-RA/CNI_014299-RA/CNI_014359-RB/CNI_015609-RA/CNI_015701-RA/CNI_016414-RA/CNI_017094-RA/CNI_017408-RC/CNI_018993-RA/CNI_019005-RF/CNI_019382-RA/CNI_019402-RA/CNI_020177-RA/CNI_020458-RA/CNI_020…	33
C1	BP	GO:0030490	maturation of SSU-rRNA	27/1667	54/12038	2.37e-10	2.59e-08	2.45e-08	CNI_000297-RA/CNI_000308-RB/CNI_002494-RA/CNI_003399-RA/CNI_003609-RC/CNI_004512-RA/CNI_004723-RA/CNI_005669-RA/CNI_011681-RD/CNI_012236-RA/CNI_012832-RC/CNI_012932-RA/CNI_014359-RB/CNI_015609-RA/CNI_015701-RA/CNI_016414-RA/CNI_017094-RA/CNI_017408-RC/CNI_018993-RA/CNI_019005-RF/CNI_019382-RA/CNI_019402-RA/CNI_020177-RA/CNI_020458-RA/CNI_020775-RC/CNI_022545-RA/CNI_027247-RF	27
C1	BP	GO:0006475	internal protein amino acid acetylation	59/1667	186/12038	2.47e-10	2.65e-08	2.51e-08	CNI_029381-RA/CNI_000466-RB/CNI_001224-RA/CNI_001631-RA/CNI_001748-RB/CNI_001785-RA/CNI_001800-RA/CNI_001801-RA/CNI_001815-RA/CNI_001824-RA/CNI_001851-RN/CNI_002336-RA/CNI_002467-RA/CNI_002970-RA/CNI_004432-RA/CNI_004445-RA/CNI_004565-RA/CNI_005875-RA/CNI_006175-RC/CNI_006722-RA/CNI_007173-RC/CNI_008081-RA/CNI_008162-RA/CNI_009841-RB/CNI_010155-RA/CNI_010412-RC/CNI_010524-RA/CNI_010840-RA/CNI_011…	59
C1	BP	GO:0006369	termination of RNA polymerase II transcription	20/1667	32/12038	2.58e-10	2.71e-08	2.57e-08	CNI_000501-RA/CNI_003636-RA/CNI_004310-RB/CNI_004424-RC/CNI_004425-RA/CNI_005067-RA/CNI_005320-RC/CNI_012199-RA/CNI_012478-RA/CNI_012614-RC/CNI_012632-RA/CNI_012921-RA/CNI_013063-RA/CNI_015130-RA/CNI_018053-RA/CNI_019742-RC/CNI_020933-RA/CNI_026463-RA/CNI_026545-RC/CNI_028815-RA	20
C1	BP	GO:0051168	nuclear export	64/1667	211/12038	3.54e-10	3.66e-08	3.47e-08	CNI_000067-RB/CNI_000355-RA/CNI_000501-RA/CNI_000799-RB/CNI_001156-RB/CNI_001441-RA/CNI_001554-RA/CNI_002047-RA/CNI_002108-RA/CNI_002900-RA/CNI_003407-RA/CNI_003636-RA/CNI_003807-RA/CNI_003833-RA/CNI_006542-RD/CNI_006774-RA/CNI_007702-RA/CNI_007988-RB/CNI_008978-RB/CNI_009276-RA/CNI_009306-RH/CNI_009476-RA/CNI_009846-RA/CNI_010661-RE/CNI_012614-RC/CNI_012799-RA/CNI_013000-RA/CNI_013275-RD/CNI_013…	64
C1	BP	GO:0006406	mRNA export from nucleus	43/1667	118/12038	5.61e-10	5.72e-08	5.41e-08	CNI_000355-RA/CNI_000501-RA/CNI_001156-RB/CNI_001441-RA/CNI_001554-RA/CNI_002047-RA/CNI_002108-RA/CNI_003407-RA/CNI_003636-RA/CNI_003833-RA/CNI_006542-RD/CNI_009276-RA/CNI_009306-RH/CNI_009476-RA/CNI_010661-RE/CNI_012614-RC/CNI_013000-RA/CNI_013275-RD/CNI_013464-RD/CNI_014779-RA/CNI_014856-RD/CNI_015251-RA/CNI_015532-RA/CNI_015797-RA/CNI_016048-RA/CNI_016820-RA/CNI_017007-RA/CNI_017330-RA/CNI_017…	43
C1	BP	GO:2001251	negative regulation of chromosome organization	56/1667	178/12038	9.97e-10	9.98e-08	9.45e-08	CNI_000272-RB/CNI_000466-RB/CNI_000747-RC/CNI_000871-RA/CNI_002910-RB/CNI_003192-RC/CNI_003240-RF/CNI_003241-RA/CNI_004432-RA/CNI_004855-RA/CNI_005875-RA/CNI_006665-RB/CNI_006680-RA/CNI_006722-RA/CNI_007173-RC/CNI_007413-RA/CNI_008021-RB/CNI_008294-RA/CNI_008695-RF/CNI_009334-RA/CNI_009819-RB/CNI_010412-RC/CNI_010524-RA/CNI_011745-RA/CNI_011780-RA/CNI_012022-RT/CNI_012185-RE/CNI_012186-RB/CNI_013…	56
C1	BP	GO:0071166	ribonucleoprotein complex localization	48/1667	142/12038	1.09e-09	1.07e-07	1.02e-07	CNI_000067-RB/CNI_000355-RA/CNI_000501-RA/CNI_001156-RB/CNI_001441-RA/CNI_001554-RA/CNI_002047-RA/CNI_002108-RA/CNI_003407-RA/CNI_003636-RA/CNI_003807-RA/CNI_003833-RA/CNI_006542-RD/CNI_006774-RA/CNI_009276-RA/CNI_009306-RH/CNI_009476-RA/CNI_010661-RE/CNI_012614-RC/CNI_013000-RA/CNI_013275-RD/CNI_013464-RD/CNI_014779-RA/CNI_014856-RD/CNI_015251-RA/CNI_015532-RA/CNI_015797-RA/CNI_016048-RA/CNI_016…	48
C1	BP	GO:0006479	protein methylation	55/1667	174/12038	1.16e-09	1.1e-07	1.05e-07	CNI_001142-RA/CNI_002279-RA/CNI_002367-RA/CNI_003146-RA/CNI_003459-RA/CNI_003799-RA/CNI_004432-RA/CNI_004855-RA/CNI_004868-RC/CNI_004940-RB/CNI_005579-RB/CNI_006175-RC/CNI_006225-RA/CNI_006495-RA/CNI_006501-RA/CNI_007413-RA/CNI_007990-RA/CNI_008790-RA/CNI_009334-RA/CNI_009381-RA/CNI_009654-RA/CNI_009841-RB/CNI_010090-RB/CNI_010115-RA/CNI_010412-RC/CNI_010524-RA/CNI_011358-RA/CNI_011780-RA/CNI_012…	55
C1	BP	GO:0008213	protein alkylation	55/1667	174/12038	1.16e-09	1.1e-07	1.05e-07	CNI_001142-RA/CNI_002279-RA/CNI_002367-RA/CNI_003146-RA/CNI_003459-RA/CNI_003799-RA/CNI_004432-RA/CNI_004855-RA/CNI_004868-RC/CNI_004940-RB/CNI_005579-RB/CNI_006175-RC/CNI_006225-RA/CNI_006495-RA/CNI_006501-RA/CNI_007413-RA/CNI_007990-RA/CNI_008790-RA/CNI_009334-RA/CNI_009381-RA/CNI_009654-RA/CNI_009841-RB/CNI_010090-RB/CNI_010115-RA/CNI_010412-RC/CNI_010524-RA/CNI_011358-RA/CNI_011780-RA/CNI_012…	55
C1	BP	GO:0065004	protein-DNA complex assembly	51/1667	156/12038	1.26e-09	1.18e-07	1.12e-07	CNI_000747-RC/CNI_001224-RA/CNI_001288-RA/CNI_002672-RA/CNI_003989-RA/CNI_003993-RA/CNI_004445-RA/CNI_006175-RC/CNI_006665-RB/CNI_007106-RA/CNI_007173-RC/CNI_007413-RA/CNI_007478-RA/CNI_008067-RA/CNI_008389-RA/CNI_008595-RB/CNI_008733-RA/CNI_009840-RA/CNI_010524-RA/CNI_010979-RA/CNI_011646-RA/CNI_011863-RA/CNI_012001-RA/CNI_012946-RA/CNI_014555-RB/CNI_015246-RA/CNI_015667-RB/CNI_015877-RA/CNI_015…	51
C1	BP	GO:0001510	RNA methylation	30/1667	69/12038	1.79e-09	1.65e-07	1.56e-07	CNI_000783-RB/CNI_001464-RC/CNI_003799-RA/CNI_004479-RA/CNI_005557-RA/CNI_006645-RA/CNI_008513-RA/CNI_008537-RA/CNI_009381-RA/CNI_010115-RA/CNI_010281-RA/CNI_011346-RB/CNI_012841-RC/CNI_012932-RA/CNI_013282-RC/CNI_013296-RB/CNI_013675-RE/CNI_013676-RA/CNI_014028-RA/CNI_014539-RA/CNI_015974-RB/CNI_016637-RA/CNI_016818-RA/CNI_018464-RC/CNI_019641-RA/CNI_019721-RA/CNI_022899-RA/CNI_022902-RA/CNI_024…	30
C1	BP	GO:0000387	spliceosomal snRNP assembly	22/1667	41/12038	1.96e-09	1.78e-07	1.69e-07	CNI_001905-RB/CNI_002597-RA/CNI_005067-RA/CNI_006687-RA/CNI_007377-RA/CNI_009194-RA/CNI_012281-RA/CNI_012478-RA/CNI_012546-RA/CNI_012673-RA/CNI_012921-RA/CNI_013518-RB/CNI_016070-RA/CNI_016818-RA/CNI_017862-RA/CNI_018881-RC/CNI_019621-RB/CNI_022039-RA/CNI_022385-RA/CNI_025765-RA/CNI_025930-RA/CNI_026463-RA	22
C1	BP	GO:0006417	regulation of translation	96/1667	383/12038	2.03e-09	1.82e-07	1.72e-07	CNI_000119-RA/CNI_000126-RA/CNI_001194-RA/CNI_001867-RD/CNI_002413-RD/CNI_002600-RC/CNI_002672-RA/CNI_003407-RA/CNI_003471-RA/CNI_003636-RA/CNI_003988-RD/CNI_004419-RA/CNI_004502-RA/CNI_005962-RB/CNI_005982-RB/CNI_006963-RD/CNI_007135-RB/CNI_007216-RA/CNI_007224-RA/CNI_007661-RA/CNI_007976-RA/CNI_007989-RA/CNI_009194-RA/CNI_009263-RA/CNI_009306-RH/CNI_009917-RA/CNI_010268-RA/CNI_010448-RA/CNI_011…	96
C1	BP	GO:0051236	establishment of RNA localization	65/1667	225/12038	2.39e-09	2.11e-07	2e-07	CNI_000067-RB/CNI_000355-RA/CNI_000501-RA/CNI_000747-RC/CNI_000799-RB/CNI_001156-RB/CNI_001441-RA/CNI_001554-RA/CNI_002047-RA/CNI_002108-RA/CNI_003407-RA/CNI_003636-RA/CNI_003807-RA/CNI_003833-RA/CNI_005835-RA/CNI_006542-RD/CNI_006602-RA/CNI_006603-RA/CNI_006774-RA/CNI_008978-RB/CNI_009276-RA/CNI_009306-RH/CNI_009476-RA/CNI_010661-RE/CNI_011745-RA/CNI_012022-RT/CNI_012614-RC/CNI_012768-RC/CNI_012…	65
C1	BP	GO:0006611	protein export from nucleus	60/1667	201/12038	2.49e-09	2.17e-07	2.06e-07	CNI_000067-RB/CNI_000355-RA/CNI_000501-RA/CNI_001156-RB/CNI_001441-RA/CNI_001554-RA/CNI_002047-RA/CNI_002108-RA/CNI_002900-RA/CNI_003407-RA/CNI_003636-RA/CNI_003807-RA/CNI_003833-RA/CNI_006542-RD/CNI_006774-RA/CNI_007702-RA/CNI_007988-RB/CNI_009276-RA/CNI_009306-RH/CNI_009476-RA/CNI_009846-RA/CNI_010661-RE/CNI_012614-RC/CNI_013000-RA/CNI_013275-RD/CNI_013464-RD/CNI_013808-RD/CNI_013973-RB/CNI_014…	60
C1	BP	GO:0006473	protein acetylation	61/1667	206/12038	2.6e-09	2.23e-07	2.11e-07	CNI_029381-RA/CNI_000466-RB/CNI_001224-RA/CNI_001631-RA/CNI_001748-RB/CNI_001785-RA/CNI_001800-RA/CNI_001801-RA/CNI_001815-RA/CNI_001824-RA/CNI_001851-RN/CNI_002336-RA/CNI_002467-RA/CNI_002970-RA/CNI_004432-RA/CNI_004445-RA/CNI_004565-RA/CNI_005875-RA/CNI_006175-RC/CNI_006722-RA/CNI_007173-RC/CNI_008081-RA/CNI_008162-RA/CNI_009841-RB/CNI_010155-RA/CNI_010412-RC/CNI_010524-RA/CNI_010840-RA/CNI_011…	61
C1	BP	GO:0051169	nuclear transport	107/1667	446/12038	3.35e-09	2.84e-07	2.69e-07	CNI_000067-RB/CNI_000272-RB/CNI_000355-RA/CNI_000501-RA/CNI_000799-RB/CNI_001156-RB/CNI_001228-RG/CNI_001441-RA/CNI_001554-RA/CNI_002047-RA/CNI_002108-RA/CNI_002900-RA/CNI_003359-RA/CNI_003407-RA/CNI_003636-RA/CNI_003708-RA/CNI_003807-RA/CNI_003833-RA/CNI_004419-RA/CNI_005067-RA/CNI_006542-RD/CNI_006687-RA/CNI_006774-RA/CNI_007702-RA/CNI_007988-RB/CNI_008978-RB/CNI_009096-RB/CNI_009119-RA/CNI_009…	107
C1	BP	GO:0006289	nucleotide-excision repair	39/1667	107/12038	3.51e-09	2.93e-07	2.77e-07	CNI_002319-RA/CNI_003407-RA/CNI_003989-RA/CNI_003993-RA/CNI_005626-RA/CNI_005962-RB/CNI_006650-RA/CNI_007478-RA/CNI_007699-RB/CNI_008595-RB/CNI_009342-RA/CNI_009726-RB/CNI_010306-RA/CNI_011646-RA/CNI_012001-RA/CNI_012246-RA/CNI_012546-RA/CNI_014223-RC/CNI_014918-RA/CNI_015616-RA/CNI_015672-RC/CNI_016085-RA/CNI_016636-RA/CNI_016938-RA/CNI_017326-RE/CNI_017783-RB/CNI_018979-RA/CNI_019066-RA/CNI_019…	39
C1	BP	GO:0009301	snRNA transcription	29/1667	67/12038	3.78e-09	3.06e-07	2.9e-07	CNI_001288-RA/CNI_002319-RA/CNI_003407-RA/CNI_003636-RA/CNI_004423-RA/CNI_005626-RA/CNI_006694-RA/CNI_007780-RA/CNI_008295-RA/CNI_010306-RA/CNI_011549-RF/CNI_015604-RB/CNI_015616-RA/CNI_016822-RA/CNI_016936-RA/CNI_017020-RA/CNI_017783-RB/CNI_018029-RA/CNI_018053-RA/CNI_018491-RA/CNI_018801-RC/CNI_018979-RA/CNI_019476-RA/CNI_019990-RA/CNI_020810-RB/CNI_024830-RA/CNI_026263-RA/CNI_027512-RA/CNI_027…	29
C1	BP	GO:0042795	snRNA transcription by RNA polymerase II	29/1667	67/12038	3.78e-09	3.06e-07	2.9e-07	CNI_001288-RA/CNI_002319-RA/CNI_003407-RA/CNI_003636-RA/CNI_004423-RA/CNI_005626-RA/CNI_006694-RA/CNI_007780-RA/CNI_008295-RA/CNI_010306-RA/CNI_011549-RF/CNI_015604-RB/CNI_015616-RA/CNI_016822-RA/CNI_016936-RA/CNI_017020-RA/CNI_017783-RB/CNI_018029-RA/CNI_018053-RA/CNI_018491-RA/CNI_018801-RC/CNI_018979-RA/CNI_019476-RA/CNI_019990-RA/CNI_020810-RB/CNI_024830-RA/CNI_026263-RA/CNI_027512-RA/CNI_027…	29
C1	BP	GO:0050657	nucleic acid transport	63/1667	219/12038	5.04e-09	3.99e-07	3.77e-07	CNI_000067-RB/CNI_000355-RA/CNI_000501-RA/CNI_000799-RB/CNI_001156-RB/CNI_001441-RA/CNI_001554-RA/CNI_002047-RA/CNI_002108-RA/CNI_003407-RA/CNI_003636-RA/CNI_003807-RA/CNI_003833-RA/CNI_005835-RA/CNI_006542-RD/CNI_006602-RA/CNI_006603-RA/CNI_006774-RA/CNI_008978-RB/CNI_009276-RA/CNI_009306-RH/CNI_009476-RA/CNI_010661-RE/CNI_012022-RT/CNI_012614-RC/CNI_012768-RC/CNI_012799-RA/CNI_013000-RA/CNI_013…	63
C1	BP	GO:0050658	RNA transport	63/1667	219/12038	5.04e-09	3.99e-07	3.77e-07	CNI_000067-RB/CNI_000355-RA/CNI_000501-RA/CNI_000799-RB/CNI_001156-RB/CNI_001441-RA/CNI_001554-RA/CNI_002047-RA/CNI_002108-RA/CNI_003407-RA/CNI_003636-RA/CNI_003807-RA/CNI_003833-RA/CNI_005835-RA/CNI_006542-RD/CNI_006602-RA/CNI_006603-RA/CNI_006774-RA/CNI_008978-RB/CNI_009276-RA/CNI_009306-RH/CNI_009476-RA/CNI_010661-RE/CNI_012022-RT/CNI_012614-RC/CNI_012768-RC/CNI_012799-RA/CNI_013000-RA/CNI_013…	63
C1	BP	GO:0071103	DNA conformation change	71/1667	259/12038	5.22e-09	4.07e-07	3.86e-07	CNI_029381-RA/CNI_000814-RA/CNI_001142-RA/CNI_001217-RA/CNI_001224-RA/CNI_001379-RA/CNI_001748-RB/CNI_001785-RA/CNI_001800-RA/CNI_001801-RA/CNI_001815-RA/CNI_001824-RA/CNI_001851-RN/CNI_002339-RA/CNI_002672-RA/CNI_003020-RB/CNI_003240-RF/CNI_003241-RA/CNI_003270-RS/CNI_003989-RA/CNI_003993-RA/CNI_004432-RA/CNI_006175-RC/CNI_007413-RA/CNI_008389-RA/CNI_008733-RA/CNI_009840-RA/CNI_010289-RA/CNI_010…	71
C1	BP	GO:0006913	nucleocytoplasmic transport	105/1667	439/12038	5.63e-09	4.34e-07	4.11e-07	CNI_000067-RB/CNI_000272-RB/CNI_000355-RA/CNI_000501-RA/CNI_000799-RB/CNI_001156-RB/CNI_001228-RG/CNI_001441-RA/CNI_001554-RA/CNI_002047-RA/CNI_002108-RA/CNI_002900-RA/CNI_003359-RA/CNI_003407-RA/CNI_003636-RA/CNI_003708-RA/CNI_003807-RA/CNI_003833-RA/CNI_004419-RA/CNI_005067-RA/CNI_006542-RD/CNI_006687-RA/CNI_006774-RA/CNI_007702-RA/CNI_007988-RB/CNI_008978-RB/CNI_009096-RB/CNI_009119-RA/CNI_009…	105
C1	BP	GO:0034728	nucleosome organization	43/1667	126/12038	5.76e-09	4.38e-07	4.15e-07	CNI_029381-RA/CNI_001224-RA/CNI_001379-RA/CNI_001748-RB/CNI_001785-RA/CNI_001800-RA/CNI_001801-RA/CNI_001815-RA/CNI_001824-RA/CNI_001851-RN/CNI_002467-RA/CNI_002672-RA/CNI_003270-RS/CNI_005910-RG/CNI_006175-RC/CNI_007413-RA/CNI_008389-RA/CNI_008733-RA/CNI_009840-RA/CNI_010155-RA/CNI_010412-RC/CNI_010524-RA/CNI_010979-RA/CNI_011791-RA/CNI_011863-RA/CNI_014555-RB/CNI_015729-RB/CNI_015877-RA/CNI_015…	43
C1	BP	GO:0043967	histone H4 acetylation	33/1667	85/12038	9.06e-09	6.81e-07	6.45e-07	CNI_029381-RA/CNI_001224-RA/CNI_001631-RA/CNI_001748-RB/CNI_001785-RA/CNI_001800-RA/CNI_001801-RA/CNI_001815-RA/CNI_001824-RA/CNI_001851-RN/CNI_002336-RA/CNI_002467-RA/CNI_002970-RA/CNI_004565-RA/CNI_005875-RA/CNI_006722-RA/CNI_008162-RA/CNI_009841-RB/CNI_010412-RC/CNI_010524-RA/CNI_011791-RA/CNI_016085-RA/CNI_017009-RA/CNI_017307-RC/CNI_017860-RB/CNI_019120-RA/CNI_019662-RA/CNI_020537-RA/CNI_021…	33
C1	BP	GO:0010948	negative regulation of cell cycle process	95/1667	389/12038	1.02e-08	7.49e-07	7.09e-07	CNI_000747-RC/CNI_001049-RA/CNI_001554-RA/CNI_001867-RD/CNI_002279-RA/CNI_002858-RB/CNI_002910-RB/CNI_003146-RA/CNI_003192-RC/CNI_003270-RS/CNI_003988-RD/CNI_004432-RA/CNI_005114-RA/CNI_006052-RB/CNI_006225-RA/CNI_006370-RA/CNI_006665-RB/CNI_006680-RA/CNI_007413-RA/CNI_007478-RA/CNI_007988-RB/CNI_008021-RB/CNI_008294-RA/CNI_008790-RA/CNI_009306-RH/CNI_009819-RB/CNI_010070-RE/CNI_010412-RC/CNI_010…	95
C1	BP	GO:0000460	maturation of 5.8S rRNA	19/1667	34/12038	1.02e-08	7.49e-07	7.09e-07	CNI_000308-RB/CNI_004723-RA/CNI_005155-RA/CNI_006963-RD/CNI_007135-RB/CNI_007989-RA/CNI_010272-RA/CNI_011463-RB/CNI_013017-RA/CNI_013567-RA/CNI_014740-RA/CNI_015701-RA/CNI_015998-RA/CNI_018273-RB/CNI_019382-RA/CNI_023104-RC/CNI_025716-RC/CNI_027247-RF/CNI_028694-RA	19
C1	BP	GO:0006361	transcription initiation at RNA polymerase I promoter	18/1667	31/12038	1.1e-08	7.95e-07	7.53e-07	CNI_002319-RA/CNI_003989-RA/CNI_003993-RA/CNI_005626-RA/CNI_007106-RA/CNI_008595-RB/CNI_010524-RA/CNI_011646-RA/CNI_012777-RA/CNI_015616-RA/CNI_015995-RD/CNI_016134-RA/CNI_018178-RA/CNI_018446-RA/CNI_019076-RA/CNI_019853-RB/CNI_025406-RF/CNI_026073-RA	18
C1	BP	GO:0065002	intracellular protein transmembrane transport	24/1667	51/12038	1.11e-08	7.95e-07	7.53e-07	CNI_006392-RA/CNI_007410-RA/CNI_008577-RB/CNI_010970-RA/CNI_010971-RB/CNI_012410-RA/CNI_012423-RA/CNI_013067-RA/CNI_013237-RC/CNI_013565-RD/CNI_015133-RC/CNI_016445-RG/CNI_017092-RA/CNI_018068-RA/CNI_018424-RA/CNI_019512-RA/CNI_019720-RC/CNI_020009-RA/CNI_023402-RA/CNI_023639-RA/CNI_025612-RA/CNI_027181-RC/CNI_029472-RD/CNI_029474-RA	24
C1	BP	GO:0071806	protein transmembrane transport	25/1667	55/12038	1.33e-08	9.43e-07	8.93e-07	CNI_006392-RA/CNI_007410-RA/CNI_008577-RB/CNI_009814-RA/CNI_010970-RA/CNI_010971-RB/CNI_012410-RA/CNI_012423-RA/CNI_013067-RA/CNI_013237-RC/CNI_013565-RD/CNI_015133-RC/CNI_016445-RG/CNI_017092-RA/CNI_018068-RA/CNI_018424-RA/CNI_019512-RA/CNI_019720-RC/CNI_020009-RA/CNI_023402-RA/CNI_023639-RA/CNI_025612-RA/CNI_027181-RC/CNI_029472-RD/CNI_029474-RA	25
C1	BP	GO:0040029	epigenetic regulation of gene expression	86/1667	343/12038	1.4e-08	9.8e-07	9.28e-07	CNI_029381-RA/CNI_000926-RA/CNI_000965-RB/CNI_001439-RA/CNI_001631-RA/CNI_001748-RB/CNI_001785-RA/CNI_001800-RA/CNI_001801-RA/CNI_001815-RA/CNI_001824-RA/CNI_001851-RN/CNI_002031-RA/CNI_002279-RA/CNI_002319-RA/CNI_003459-RA/CNI_003636-RA/CNI_004855-RA/CNI_005068-RA/CNI_005557-RA/CNI_005626-RA/CNI_005963-RA/CNI_006175-RC/CNI_006225-RA/CNI_007106-RA/CNI_007196-RA/CNI_007413-RA/CNI_007632-RD/CNI_007…	86
C1	BP	GO:0032984	protein-containing complex disassembly	79/1667	307/12038	1.62e-08	1.12e-06	1.06e-06	CNI_001226-RA/CNI_001305-RB/CNI_002203-RA/CNI_002530-RA/CNI_003223-RB/CNI_003270-RS/CNI_003471-RA/CNI_003773-RA/CNI_004077-RB/CNI_004512-RA/CNI_005910-RG/CNI_005947-RD/CNI_005960-RA/CNI_006052-RB/CNI_006378-RA/CNI_006429-RA/CNI_006715-RA/CNI_006983-RB/CNI_007363-RA/CNI_007579-RA/CNI_007702-RA/CNI_008154-RA/CNI_008263-RA/CNI_008618-RA/CNI_008761-RA/CNI_009231-RA/CNI_009632-RA/CNI_009692-RA/CNI_009…	79
C1	BP	GO:0000462	maturation of SSU-rRNA from tricistronic rRNA transcript (SSU-rRNA, 5.8S rRNA, LSU-rRNA)	20/1667	38/12038	1.66e-08	1.13e-06	1.07e-06	CNI_000297-RA/CNI_000308-RB/CNI_002494-RA/CNI_003399-RA/CNI_004512-RA/CNI_004723-RA/CNI_011681-RD/CNI_012236-RA/CNI_012932-RA/CNI_014359-RB/CNI_015609-RA/CNI_015701-RA/CNI_016414-RA/CNI_017408-RC/CNI_019382-RA/CNI_019402-RA/CNI_020177-RA/CNI_020458-RA/CNI_022545-RA/CNI_027247-RF	20
C1	BP	GO:0048024	regulation of mRNA splicing, via spliceosome	38/1667	108/12038	1.71e-08	1.15e-06	1.09e-06	CNI_000965-RB/CNI_001156-RB/CNI_001248-RC/CNI_001632-RA/CNI_001905-RB/CNI_002397-RE/CNI_002672-RA/CNI_005068-RA/CNI_005082-RD/CNI_005083-RA/CNI_005557-RA/CNI_006680-RA/CNI_009263-RA/CNI_009476-RA/CNI_009898-RA/CNI_009932-RA/CNI_011346-RB/CNI_011885-RB/CNI_012546-RA/CNI_012668-RA/CNI_013820-RA/CNI_014856-RD/CNI_015797-RA/CNI_016035-RA/CNI_017007-RA/CNI_017330-RA/CNI_017366-RD/CNI_018053-RA/CNI_018…	38
C1	BP	GO:0051028	mRNA transport	44/1667	135/12038	1.88e-08	1.26e-06	1.19e-06	CNI_000355-RA/CNI_000501-RA/CNI_001156-RB/CNI_001441-RA/CNI_001554-RA/CNI_002047-RA/CNI_002108-RA/CNI_003407-RA/CNI_003636-RA/CNI_003833-RA/CNI_006542-RD/CNI_009276-RA/CNI_009306-RH/CNI_009476-RA/CNI_010661-RE/CNI_012022-RT/CNI_012614-RC/CNI_013000-RA/CNI_013275-RD/CNI_013464-RD/CNI_014779-RA/CNI_014856-RD/CNI_015251-RA/CNI_015532-RA/CNI_015797-RA/CNI_016048-RA/CNI_016820-RA/CNI_017007-RA/CNI_017…	44
C1	BP	GO:0042770	signal transduction in response to DNA damage	63/1667	226/12038	1.91e-08	1.26e-06	1.19e-06	CNI_001049-RA/CNI_001326-RA/CNI_001554-RA/CNI_001867-RD/CNI_003146-RA/CNI_003732-RA/CNI_003988-RD/CNI_004432-RA/CNI_004855-RA/CNI_005114-RA/CNI_006370-RA/CNI_007413-RA/CNI_007988-RB/CNI_008695-RF/CNI_009228-RA/CNI_009306-RH/CNI_009819-RB/CNI_010070-RE/CNI_010697-RA/CNI_011719-RA/CNI_011745-RA/CNI_011780-RA/CNI_011783-RB/CNI_012353-RB/CNI_012546-RA/CNI_012673-RA/CNI_012711-RB/CNI_013006-RC/CNI_013…	63
C1	BP	GO:0044743	protein transmembrane import into intracellular organelle	19/1667	35/12038	1.95e-08	1.27e-06	1.2e-06	CNI_006392-RA/CNI_007410-RA/CNI_008577-RB/CNI_010970-RA/CNI_012410-RA/CNI_012423-RA/CNI_013067-RA/CNI_013237-RC/CNI_013565-RD/CNI_015133-RC/CNI_016445-RG/CNI_017092-RA/CNI_018068-RA/CNI_019512-RA/CNI_019720-RC/CNI_020009-RA/CNI_023402-RA/CNI_025612-RA/CNI_027181-RC	19
C1	BP	GO:0000075	cell cycle checkpoint signaling	65/1667	239/12038	3.23e-08	2.09e-06	1.98e-06	CNI_000747-RC/CNI_001049-RA/CNI_001554-RA/CNI_001867-RD/CNI_003146-RA/CNI_003988-RD/CNI_004432-RA/CNI_005114-RA/CNI_006370-RA/CNI_006665-RB/CNI_006680-RA/CNI_007988-RB/CNI_008294-RA/CNI_009306-RH/CNI_009819-RB/CNI_010070-RE/CNI_010966-RC/CNI_011719-RA/CNI_011745-RA/CNI_011780-RA/CNI_011783-RB/CNI_012022-RT/CNI_012353-RB/CNI_012546-RA/CNI_012711-RB/CNI_013006-RC/CNI_013419-RB/CNI_013808-RD/CNI_013…	65
C1	BP	GO:1903313	positive regulation of mRNA metabolic process	39/1667	115/12038	3.55e-08	2.27e-06	2.15e-06	CNI_001867-RD/CNI_002397-RE/CNI_002600-RC/CNI_002958-RA/CNI_003407-RA/CNI_003636-RA/CNI_003988-RD/CNI_004868-RC/CNI_006963-RD/CNI_007135-RB/CNI_007224-RA/CNI_007989-RA/CNI_009194-RA/CNI_011346-RB/CNI_011463-RB/CNI_012199-RA/CNI_012546-RA/CNI_012614-RC/CNI_012678-RD/CNI_012711-RB/CNI_013247-RB/CNI_013562-RA/CNI_013567-RA/CNI_013820-RA/CNI_015325-RA/CNI_015998-RA/CNI_016089-RA/CNI_017071-RE/CNI_017…	39
C1	BP	GO:0006283	transcription-coupled nucleotide-excision repair	29/1667	73/12038	3.92e-08	2.48e-06	2.35e-06	CNI_002319-RA/CNI_003407-RA/CNI_003989-RA/CNI_003993-RA/CNI_005626-RA/CNI_007478-RA/CNI_007699-RB/CNI_008595-RB/CNI_009342-RA/CNI_009726-RB/CNI_010306-RA/CNI_011646-RA/CNI_012001-RA/CNI_012546-RA/CNI_014223-RC/CNI_015616-RA/CNI_015672-RC/CNI_016938-RA/CNI_017326-RE/CNI_017783-RB/CNI_018979-RA/CNI_019076-RA/CNI_019853-RB/CNI_021424-RA/CNI_025406-RF/CNI_025808-RA/CNI_026577-RA/CNI_027512-RA/CNI_027…	29
C1	BP	GO:1901988	negative regulation of cell cycle phase transition	74/1667	287/12038	4.23e-08	2.65e-06	2.5e-06	CNI_000747-RC/CNI_001049-RA/CNI_001554-RA/CNI_001867-RD/CNI_002910-RB/CNI_003146-RA/CNI_003192-RC/CNI_003270-RS/CNI_003988-RD/CNI_004432-RA/CNI_005114-RA/CNI_006370-RA/CNI_006665-RB/CNI_006680-RA/CNI_007478-RA/CNI_007988-RB/CNI_008294-RA/CNI_008790-RA/CNI_009306-RH/CNI_009819-RB/CNI_010070-RE/CNI_010966-RC/CNI_011719-RA/CNI_011745-RA/CNI_011780-RA/CNI_011783-RB/CNI_012022-RT/CNI_012353-RB/CNI_012…	74
C1	BP	GO:0043928	exonucleolytic catabolism of deadenylated mRNA	17/1667	30/12038	4.67e-08	2.89e-06	2.74e-06	CNI_006963-RD/CNI_007135-RB/CNI_007224-RA/CNI_007989-RA/CNI_009194-RA/CNI_011463-RB/CNI_012678-RD/CNI_013247-RB/CNI_013567-RA/CNI_015998-RA/CNI_016089-RA/CNI_017232-RA/CNI_019359-RB/CNI_019593-RC/CNI_021477-RA/CNI_021865-RA/CNI_027308-RA	17
C1	BP	GO:0006363	termination of RNA polymerase I transcription	16/1667	27/12038	4.91e-08	2.98e-06	2.82e-06	CNI_002319-RA/CNI_003989-RA/CNI_003993-RA/CNI_005626-RA/CNI_007106-RA/CNI_008595-RB/CNI_011646-RA/CNI_012777-RA/CNI_015616-RA/CNI_016134-RA/CNI_018178-RA/CNI_018446-RA/CNI_019076-RA/CNI_019853-RB/CNI_025406-RF/CNI_026073-RA	16
C1	BP	GO:0008334	histone mRNA metabolic process	16/1667	27/12038	4.91e-08	2.98e-06	2.82e-06	CNI_000058-RA/CNI_000501-RA/CNI_003636-RA/CNI_005067-RA/CNI_009697-RA/CNI_011745-RA/CNI_012478-RA/CNI_012921-RA/CNI_013567-RA/CNI_015130-RA/CNI_018053-RA/CNI_019359-RB/CNI_019774-RA/CNI_020933-RA/CNI_025716-RC/CNI_026463-RA	16
C1	BP	GO:0016571	histone methylation	42/1667	130/12038	5.24e-08	3.15e-06	2.98e-06	CNI_001142-RA/CNI_002279-RA/CNI_002367-RA/CNI_003146-RA/CNI_003459-RA/CNI_004432-RA/CNI_004855-RA/CNI_004868-RC/CNI_005579-RB/CNI_006175-RC/CNI_006225-RA/CNI_007413-RA/CNI_007990-RA/CNI_008790-RA/CNI_009334-RA/CNI_009381-RA/CNI_009841-RB/CNI_010090-RB/CNI_010412-RC/CNI_010524-RA/CNI_011358-RA/CNI_011780-RA/CNI_012673-RA/CNI_012677-RB/CNI_013589-RB/CNI_015690-RA/CNI_015997-RB/CNI_016085-RA/CNI_016…	42
C1	BP	GO:0000291	nuclear-transcribed mRNA catabolic process, exonucleolytic	18/1667	34/12038	7.74e-08	4.61e-06	4.36e-06	CNI_006963-RD/CNI_007135-RB/CNI_007224-RA/CNI_007989-RA/CNI_009194-RA/CNI_011463-RB/CNI_012678-RD/CNI_013247-RB/CNI_013567-RA/CNI_015998-RA/CNI_016089-RA/CNI_017232-RA/CNI_018979-RA/CNI_019359-RB/CNI_019593-RC/CNI_021477-RA/CNI_021865-RA/CNI_027308-RA	18
C1	BP	GO:0032784	regulation of DNA-templated transcription elongation	24/1667	56/12038	1.05e-07	6.17e-06	5.84e-06	CNI_000926-RA/CNI_001554-RA/CNI_003459-RA/CNI_004868-RC/CNI_005198-RA/CNI_006966-RA/CNI_008790-RA/CNI_009053-RB/CNI_009306-RH/CNI_009382-RA/CNI_009840-RA/CNI_010480-RA/CNI_010622-RA/CNI_011848-RC/CNI_014682-RA/CNI_014779-RA/CNI_016048-RA/CNI_019691-RA/CNI_020225-RF/CNI_020449-RF/CNI_020494-RB/CNI_020810-RB/CNI_026915-RA/CNI_028905-RE	24
C1	BP	GO:0071168	protein localization to chromatin	21/1667	45/12038	1.1e-07	6.44e-06	6.09e-06	CNI_029381-RA/CNI_001748-RB/CNI_001785-RA/CNI_001800-RA/CNI_001801-RA/CNI_001815-RA/CNI_001824-RA/CNI_001851-RN/CNI_003192-RC/CNI_008790-RA/CNI_009840-RA/CNI_010412-RC/CNI_010840-RA/CNI_011791-RA/CNI_014785-RA/CNI_015944-RE/CNI_015997-RB/CNI_018318-RB/CNI_020537-RA/CNI_026631-RA/CNI_029530-RA	21
C1	BP	GO:0031056	regulation of histone modification	54/1667	192/12038	1.42e-07	8.22e-06	7.78e-06	CNI_029381-RA/CNI_000272-RB/CNI_000466-RB/CNI_001142-RA/CNI_001631-RA/CNI_001748-RB/CNI_001785-RA/CNI_001800-RA/CNI_001801-RA/CNI_001815-RA/CNI_001824-RA/CNI_001851-RN/CNI_003146-RA/CNI_003459-RA/CNI_004432-RA/CNI_004855-RA/CNI_004868-RC/CNI_005875-RA/CNI_006225-RA/CNI_007173-RC/CNI_007196-RA/CNI_007413-RA/CNI_008695-RF/CNI_008790-RA/CNI_009334-RA/CNI_010524-RA/CNI_011745-RA/CNI_011780-RA/CNI_012…	54
C1	BP	GO:0043543	protein acylation	63/1667	238/12038	1.54e-07	8.83e-06	8.36e-06	CNI_029381-RA/CNI_000466-RB/CNI_001224-RA/CNI_001631-RA/CNI_001748-RB/CNI_001785-RA/CNI_001800-RA/CNI_001801-RA/CNI_001815-RA/CNI_001824-RA/CNI_001851-RN/CNI_002336-RA/CNI_002467-RA/CNI_002970-RA/CNI_004432-RA/CNI_004445-RA/CNI_004565-RA/CNI_005875-RA/CNI_006175-RC/CNI_006722-RA/CNI_007173-RC/CNI_008081-RA/CNI_008162-RA/CNI_009841-RB/CNI_010155-RA/CNI_010412-RC/CNI_010524-RA/CNI_010840-RA/CNI_011…	63
C1	BP	GO:0070129	regulation of mitochondrial translation	14/1667	23/12038	2.17e-07	1.23e-05	1.16e-05	CNI_000119-RA/CNI_000126-RA/CNI_002672-RA/CNI_004502-RA/CNI_007976-RA/CNI_012070-RA/CNI_012537-RB/CNI_013408-RA/CNI_016655-RA/CNI_020326-RA/CNI_022592-RA/CNI_022902-RA/CNI_027995-RA/CNI_029504-RA	14
C1	BP	GO:0006310	DNA recombination	67/1667	261/12038	2.2e-07	1.23e-05	1.17e-05	CNI_029381-RA/CNI_000871-RA/CNI_000913-RA/CNI_001217-RA/CNI_001379-RA/CNI_001439-RA/CNI_001748-RB/CNI_001785-RA/CNI_001800-RA/CNI_001801-RA/CNI_001815-RA/CNI_001824-RA/CNI_001851-RN/CNI_002047-RA/CNI_002108-RA/CNI_002683-RB/CNI_003020-RB/CNI_003192-RC/CNI_003240-RF/CNI_003241-RA/CNI_004855-RA/CNI_006260-RG/CNI_006295-RA/CNI_007413-RA/CNI_008067-RA/CNI_008695-RF/CNI_009819-RB/CNI_010289-RA/CNI_010…	67
C1	BP	GO:0032508	DNA duplex unwinding	32/1667	91/12038	2.3e-07	1.28e-05	1.21e-05	CNI_029381-RA/CNI_001217-RA/CNI_001748-RB/CNI_001785-RA/CNI_001800-RA/CNI_001801-RA/CNI_001815-RA/CNI_001824-RA/CNI_001851-RN/CNI_003020-RB/CNI_003240-RF/CNI_003241-RA/CNI_003989-RA/CNI_003993-RA/CNI_007413-RA/CNI_008733-RA/CNI_010289-RA/CNI_010412-RC/CNI_012353-RB/CNI_012615-RA/CNI_014277-RA/CNI_015660-RB/CNI_016072-RA/CNI_016301-RB/CNI_016860-RB/CNI_019076-RA/CNI_027836-RB/CNI_027837-RA/CNI_028…	32
C1	BP	GO:0000288	nuclear-transcribed mRNA catabolic process, deadenylation-dependent decay	27/1667	70/12038	2.35e-07	1.29e-05	1.22e-05	CNI_001867-RD/CNI_002600-RC/CNI_003407-RA/CNI_003988-RD/CNI_006963-RD/CNI_007135-RB/CNI_007224-RA/CNI_007989-RA/CNI_009194-RA/CNI_011463-RB/CNI_012614-RC/CNI_012678-RD/CNI_012711-RB/CNI_013247-RB/CNI_013562-RA/CNI_013567-RA/CNI_015325-RA/CNI_015998-RA/CNI_016089-RA/CNI_017071-RE/CNI_017232-RA/CNI_018979-RA/CNI_019359-RB/CNI_019593-RC/CNI_021477-RA/CNI_021865-RA/CNI_027308-RA	27
C1	BP	GO:0000077	DNA damage checkpoint signaling	48/1667	166/12038	2.82e-07	1.54e-05	1.46e-05	CNI_001049-RA/CNI_001554-RA/CNI_001867-RD/CNI_003146-RA/CNI_003988-RD/CNI_004432-RA/CNI_005114-RA/CNI_006370-RA/CNI_007988-RB/CNI_009306-RH/CNI_010070-RE/CNI_011719-RA/CNI_011745-RA/CNI_011780-RA/CNI_011783-RB/CNI_012353-RB/CNI_012546-RA/CNI_012711-RB/CNI_013808-RD/CNI_013973-RB/CNI_015660-RB/CNI_015997-RB/CNI_016018-RA/CNI_016048-RA/CNI_016538-RC/CNI_016893-RA/CNI_016938-RA/CNI_017071-RE/CNI_017…	48
C1	BP	GO:0072331	signal transduction by p53 class mediator	60/1667	227/12038	3.21e-07	1.74e-05	1.64e-05	CNI_001049-RA/CNI_001288-RA/CNI_001326-RA/CNI_001867-RD/CNI_003004-RA/CNI_003146-RA/CNI_003732-RA/CNI_003988-RD/CNI_004423-RA/CNI_004432-RA/CNI_004445-RA/CNI_004565-RA/CNI_004855-RA/CNI_006780-RF/CNI_006966-RA/CNI_007173-RC/CNI_007413-RA/CNI_007988-RB/CNI_008695-RF/CNI_009036-RB/CNI_009228-RA/CNI_010272-RA/CNI_010412-RC/CNI_010695-RA/CNI_010697-RA/CNI_011719-RA/CNI_011745-RA/CNI_011780-RA/CNI_012…	60
C1	BP	GO:0042273	ribosomal large subunit biogenesis	26/1667	67/12038	3.4e-07	1.82e-05	1.73e-05	CNI_001103-RA/CNI_005155-RA/CNI_007069-RA/CNI_007913-RA/CNI_007976-RA/CNI_010272-RA/CNI_010851-RA/CNI_012101-RA/CNI_012765-RB/CNI_012924-RA/CNI_013282-RC/CNI_013296-RB/CNI_014740-RA/CNI_015994-RA/CNI_016016-RB/CNI_017003-RA/CNI_017235-RA/CNI_017565-RA/CNI_018986-RA/CNI_019518-RC/CNI_023104-RC/CNI_027254-RA/CNI_027348-RC/CNI_028694-RA/CNI_029035-RA/CNI_029143-RA	26
C1	BP	GO:0062125	regulation of mitochondrial gene expression	14/1667	24/12038	4.54e-07	2.41e-05	2.28e-05	CNI_000119-RA/CNI_000126-RA/CNI_002672-RA/CNI_004502-RA/CNI_007976-RA/CNI_012070-RA/CNI_012537-RB/CNI_013408-RA/CNI_016655-RA/CNI_020326-RA/CNI_022592-RA/CNI_022902-RA/CNI_027995-RA/CNI_029504-RA	14
C1	BP	GO:0031570	DNA integrity checkpoint signaling	49/1667	174/12038	5.11e-07	2.69e-05	2.55e-05	CNI_001049-RA/CNI_001554-RA/CNI_001867-RD/CNI_003146-RA/CNI_003988-RD/CNI_004432-RA/CNI_005114-RA/CNI_006370-RA/CNI_007988-RB/CNI_009306-RH/CNI_010070-RE/CNI_011719-RA/CNI_011745-RA/CNI_011780-RA/CNI_011783-RB/CNI_012353-RB/CNI_012546-RA/CNI_012711-RB/CNI_013006-RC/CNI_013808-RD/CNI_013973-RB/CNI_015660-RB/CNI_015997-RB/CNI_016018-RA/CNI_016048-RA/CNI_016538-RC/CNI_016893-RA/CNI_016938-RA/CNI_017…	49
C1	BP	GO:0032392	DNA geometric change	32/1667	94/12038	5.35e-07	2.79e-05	2.64e-05	CNI_029381-RA/CNI_001217-RA/CNI_001748-RB/CNI_001785-RA/CNI_001800-RA/CNI_001801-RA/CNI_001815-RA/CNI_001824-RA/CNI_001851-RN/CNI_003020-RB/CNI_003240-RF/CNI_003241-RA/CNI_003989-RA/CNI_003993-RA/CNI_007413-RA/CNI_008733-RA/CNI_010289-RA/CNI_010412-RC/CNI_012353-RB/CNI_012615-RA/CNI_014277-RA/CNI_015660-RB/CNI_016072-RA/CNI_016301-RB/CNI_016860-RB/CNI_019076-RA/CNI_027836-RB/CNI_027837-RA/CNI_028…	32
C1	BP	GO:0006356	regulation of transcription by RNA polymerase I	22/1667	53/12038	6.94e-07	3.59e-05	3.4e-05	CNI_029381-RA/CNI_001748-RB/CNI_001785-RA/CNI_001800-RA/CNI_001801-RA/CNI_001815-RA/CNI_001824-RA/CNI_001851-RN/CNI_002319-RA/CNI_005579-RB/CNI_006061-RC/CNI_006539-RA/CNI_006966-RA/CNI_010524-RA/CNI_013133-RB/CNI_014359-RB/CNI_015995-RD/CNI_019407-RA/CNI_019518-RC/CNI_020177-RA/CNI_028360-RA/CNI_029530-RA	22
C1	BP	GO:2001252	positive regulation of chromosome organization	57/1667	218/12038	9.21e-07	4.73e-05	4.48e-05	CNI_029381-RA/CNI_000466-RB/CNI_000747-RC/CNI_001142-RA/CNI_001631-RA/CNI_001748-RB/CNI_001785-RA/CNI_001800-RA/CNI_001801-RA/CNI_001815-RA/CNI_001824-RA/CNI_001851-RN/CNI_002279-RA/CNI_003192-RC/CNI_003240-RF/CNI_003241-RA/CNI_003459-RA/CNI_004855-RA/CNI_004868-RC/CNI_005219-RB/CNI_006225-RA/CNI_006260-RG/CNI_006665-RB/CNI_007413-RA/CNI_008790-RA/CNI_009559-RB/CNI_010524-RA/CNI_011745-RA/CNI_012…	57
C1	BP	GO:0071897	DNA biosynthetic process	56/1667	213/12038	9.48e-07	4.79e-05	4.53e-05	CNI_000747-RC/CNI_001142-RA/CNI_001379-RA/CNI_002772-RC/CNI_002910-RB/CNI_003240-RF/CNI_003241-RA/CNI_005219-RB/CNI_005982-RB/CNI_006175-RC/CNI_006722-RA/CNI_007196-RA/CNI_007410-RA/CNI_008462-RA/CNI_009091-RA/CNI_009306-RH/CNI_009342-RA/CNI_009819-RB/CNI_010289-RA/CNI_011371-RA/CNI_011745-RA/CNI_012001-RA/CNI_012185-RE/CNI_012186-RB/CNI_012213-RA/CNI_012246-RA/CNI_014277-RA/CNI_014572-RA/CNI_015…	56
C1	BP	GO:0007059	chromosome segregation	86/1667	375/12038	9.48e-07	4.79e-05	4.53e-05	CNI_000747-RC/CNI_001379-RA/CNI_002339-RA/CNI_002910-RB/CNI_003192-RC/CNI_003833-RA/CNI_004077-RB/CNI_005960-RA/CNI_006052-RB/CNI_006260-RG/CNI_006295-RA/CNI_006665-RB/CNI_006680-RA/CNI_007413-RA/CNI_007990-RA/CNI_008021-RB/CNI_008067-RA/CNI_008162-RA/CNI_008294-RA/CNI_008695-RF/CNI_009342-RA/CNI_009484-RD/CNI_009559-RB/CNI_009819-RB/CNI_009846-RA/CNI_010263-RA/CNI_010412-RC/CNI_010661-RE/CNI_010…	86
C1	BP	GO:0000466	maturation of 5.8S rRNA from tricistronic rRNA transcript (SSU-rRNA, 5.8S rRNA, LSU-rRNA)	13/1667	22/12038	9.65e-07	4.83e-05	4.58e-05	CNI_000308-RB/CNI_004723-RA/CNI_006963-RD/CNI_007135-RB/CNI_007989-RA/CNI_010272-RA/CNI_011463-RB/CNI_015701-RA/CNI_015998-RA/CNI_019382-RA/CNI_023104-RC/CNI_027247-RF/CNI_028694-RA	13
C1	BP	GO:0009303	rRNA transcription	22/1667	54/12038	1.02e-06	5.06e-05	4.79e-05	CNI_029381-RA/CNI_001748-RB/CNI_001785-RA/CNI_001800-RA/CNI_001801-RA/CNI_001815-RA/CNI_001824-RA/CNI_001851-RN/CNI_002622-RB/CNI_005579-RB/CNI_006539-RA/CNI_006695-RD/CNI_006966-RA/CNI_010524-RA/CNI_013133-RB/CNI_014695-RB/CNI_015995-RD/CNI_016134-RA/CNI_019518-RC/CNI_020219-RA/CNI_022274-RA/CNI_029530-RA	22
C1	BP	GO:1902275	regulation of chromatin organization	62/1667	246/12038	1.22e-06	5.99e-05	5.67e-05	CNI_029381-RA/CNI_000272-RB/CNI_000466-RB/CNI_001142-RA/CNI_001631-RA/CNI_001748-RB/CNI_001785-RA/CNI_001800-RA/CNI_001801-RA/CNI_001815-RA/CNI_001824-RA/CNI_001851-RN/CNI_002279-RA/CNI_003146-RA/CNI_003459-RA/CNI_004432-RA/CNI_004855-RA/CNI_004868-RC/CNI_005875-RA/CNI_006225-RA/CNI_007173-RC/CNI_007196-RA/CNI_007413-RA/CNI_008695-RF/CNI_008790-RA/CNI_009334-RA/CNI_010524-RA/CNI_011745-RA/CNI_011…	62
C1	BP	GO:0043628	regulatory ncRNA 3'-end processing	19/1667	43/12038	1.27e-06	6.15e-05	5.83e-05	CNI_000631-RA/CNI_006963-RD/CNI_007135-RB/CNI_007989-RA/CNI_009381-RA/CNI_011463-RB/CNI_013022-RA/CNI_013567-RA/CNI_015325-RA/CNI_015998-RA/CNI_016089-RA/CNI_016822-RA/CNI_017989-RA/CNI_018801-RC/CNI_019476-RA/CNI_022902-RA/CNI_023104-RC/CNI_026553-RA/CNI_026555-RB	19
C1	BP	GO:0000723	telomere maintenance	45/1667	159/12038	1.27e-06	6.15e-05	5.83e-05	CNI_000747-RC/CNI_000871-RA/CNI_001217-RA/CNI_001464-RC/CNI_002910-RB/CNI_003240-RF/CNI_003241-RA/CNI_005219-RB/CNI_006261-RF/CNI_006722-RA/CNI_007196-RA/CNI_007413-RA/CNI_009091-RA/CNI_009342-RA/CNI_010289-RA/CNI_011745-RA/CNI_012001-RA/CNI_012185-RE/CNI_012186-RB/CNI_012246-RA/CNI_014277-RA/CNI_014918-RA/CNI_015131-RB/CNI_015325-RA/CNI_015660-RB/CNI_016301-RB/CNI_016938-RA/CNI_017013-RA/CNI_017…	45
C1	BP	GO:0006378	mRNA polyadenylation	22/1667	55/12038	1.48e-06	7.09e-05	6.71e-05	CNI_000053-RB/CNI_000058-RA/CNI_000501-RA/CNI_000799-RB/CNI_000926-RA/CNI_002600-RC/CNI_003459-RA/CNI_004310-RB/CNI_004424-RC/CNI_004425-RA/CNI_005320-RC/CNI_008978-RB/CNI_009697-RA/CNI_012199-RA/CNI_012614-RC/CNI_013063-RA/CNI_019691-RA/CNI_019742-RC/CNI_019774-RA/CNI_020933-RA/CNI_025716-RC/CNI_028815-RA	22
C1	BP	GO:0030150	protein import into mitochondrial matrix	10/1667	14/12038	1.49e-06	7.09e-05	6.71e-05	CNI_007410-RA/CNI_008577-RB/CNI_010970-RA/CNI_013237-RC/CNI_015133-RC/CNI_017092-RA/CNI_018068-RA/CNI_019512-RA/CNI_025612-RA/CNI_027181-RC	10
C1	BP	GO:0032200	telomere organization	45/1667	160/12038	1.53e-06	7.26e-05	6.87e-05	CNI_000747-RC/CNI_000871-RA/CNI_001217-RA/CNI_001464-RC/CNI_002910-RB/CNI_003240-RF/CNI_003241-RA/CNI_005219-RB/CNI_006261-RF/CNI_006722-RA/CNI_007196-RA/CNI_007413-RA/CNI_009091-RA/CNI_009342-RA/CNI_010289-RA/CNI_011745-RA/CNI_012001-RA/CNI_012185-RE/CNI_012186-RB/CNI_012246-RA/CNI_014277-RA/CNI_014918-RA/CNI_015131-RB/CNI_015325-RA/CNI_015660-RB/CNI_016301-RB/CNI_016938-RA/CNI_017013-RA/CNI_017…	45
C1	BP	GO:0018022	peptidyl-lysine methylation	38/1667	126/12038	1.55e-06	7.3e-05	6.91e-05	CNI_001142-RA/CNI_002279-RA/CNI_003459-RA/CNI_004432-RA/CNI_004855-RA/CNI_004868-RC/CNI_005579-RB/CNI_006225-RA/CNI_006495-RA/CNI_006501-RA/CNI_007413-RA/CNI_008790-RA/CNI_009334-RA/CNI_009654-RA/CNI_009841-RB/CNI_010090-RB/CNI_010412-RC/CNI_010524-RA/CNI_011358-RA/CNI_011780-RA/CNI_012677-RB/CNI_013589-RB/CNI_015690-RA/CNI_015796-RE/CNI_016085-RA/CNI_016881-RB/CNI_017261-RB/CNI_017563-RA/CNI_017…	38
C1	BP	GO:0006302	double-strand break repair	62/1667	248/12038	1.63e-06	7.59e-05	7.19e-05	CNI_000272-RB/CNI_000871-RA/CNI_000913-RA/CNI_001217-RA/CNI_002047-RA/CNI_002108-RA/CNI_002451-RB/CNI_002683-RB/CNI_003020-RB/CNI_003192-RC/CNI_003240-RF/CNI_003241-RA/CNI_004855-RA/CNI_006260-RG/CNI_006650-RA/CNI_008020-RC/CNI_008067-RA/CNI_009819-RB/CNI_010289-RA/CNI_010622-RA/CNI_011506-RB/CNI_011745-RA/CNI_012001-RA/CNI_012353-RB/CNI_012546-RA/CNI_012615-RA/CNI_014694-RK/CNI_014918-RA/CNI_015…	62
C1	BP	GO:0000819	sister chromatid segregation	61/1667	243/12038	1.71e-06	7.89e-05	7.47e-05	CNI_000747-RC/CNI_001379-RA/CNI_002910-RB/CNI_003192-RC/CNI_003833-RA/CNI_004077-RB/CNI_005960-RA/CNI_006052-RB/CNI_006260-RG/CNI_006665-RB/CNI_006680-RA/CNI_007413-RA/CNI_008021-RB/CNI_008162-RA/CNI_008294-RA/CNI_009342-RA/CNI_009559-RB/CNI_009819-RB/CNI_010263-RA/CNI_010412-RC/CNI_010661-RE/CNI_010966-RC/CNI_011745-RA/CNI_011826-RB/CNI_012022-RT/CNI_012535-RC/CNI_012677-RB/CNI_012966-RA/CNI_013…	61
C1	BP	GO:0010833	telomere maintenance via telomere lengthening	28/1667	81/12038	1.91e-06	8.76e-05	8.3e-05	CNI_000747-RC/CNI_002910-RB/CNI_003240-RF/CNI_003241-RA/CNI_005219-RB/CNI_006722-RA/CNI_007196-RA/CNI_011745-RA/CNI_012185-RE/CNI_012186-RB/CNI_012246-RA/CNI_014277-RA/CNI_015131-RB/CNI_015325-RA/CNI_015660-RB/CNI_016301-RB/CNI_017432-RA/CNI_019130-RD/CNI_019359-RB/CNI_020449-RF/CNI_020781-RA/CNI_023104-RC/CNI_025649-RA/CNI_025716-RC/CNI_025972-RA/CNI_026553-RA/CNI_027254-RA/CNI_029124-RC	28
C1	BP	GO:0043968	histone H2A acetylation	16/1667	33/12038	1.92e-06	8.76e-05	8.3e-05	CNI_029381-RA/CNI_001748-RB/CNI_001785-RA/CNI_001800-RA/CNI_001801-RA/CNI_001815-RA/CNI_001824-RA/CNI_001851-RN/CNI_002467-RA/CNI_004565-RA/CNI_011791-RA/CNI_017009-RA/CNI_017860-RB/CNI_019662-RA/CNI_025645-RA/CNI_029530-RA	16
C1	BP	GO:0000245	spliceosomal complex assembly	22/1667	56/12038	2.12e-06	9.57e-05	9.06e-05	CNI_001905-RB/CNI_002597-RA/CNI_005067-RA/CNI_009306-RH/CNI_012281-RA/CNI_012546-RA/CNI_012921-RA/CNI_015892-RA/CNI_016074-RC/CNI_016108-RA/CNI_017366-RD/CNI_018053-RA/CNI_018881-RC/CNI_020347-RA/CNI_020549-RN/CNI_021424-RA/CNI_024726-RZ/CNI_025930-RA/CNI_026212-RF/CNI_026463-RA/CNI_026598-RH/CNI_027721-RC	22
C1	BP	GO:0061157	mRNA destabilization	29/1667	86/12038	2.25e-06	0.000101	9.53e-05	CNI_001867-RD/CNI_002600-RC/CNI_003407-RA/CNI_003988-RD/CNI_006963-RD/CNI_007135-RB/CNI_007224-RA/CNI_007989-RA/CNI_009194-RA/CNI_011346-RB/CNI_011463-RB/CNI_012614-RC/CNI_012678-RD/CNI_012711-RB/CNI_013247-RB/CNI_013562-RA/CNI_013567-RA/CNI_015325-RA/CNI_015998-RA/CNI_016089-RA/CNI_017071-RE/CNI_017232-RA/CNI_018979-RA/CNI_019359-RB/CNI_019593-RC/CNI_021477-RA/CNI_021865-RA/CNI_023224-RB/CNI_027…	29
C1	BP	GO:0098813	nuclear chromosome segregation	76/1667	327/12038	2.39e-06	0.000106	0.000101	CNI_000747-RC/CNI_001379-RA/CNI_002910-RB/CNI_003192-RC/CNI_003833-RA/CNI_004077-RB/CNI_005960-RA/CNI_006052-RB/CNI_006260-RG/CNI_006295-RA/CNI_006665-RB/CNI_006680-RA/CNI_007413-RA/CNI_008021-RB/CNI_008067-RA/CNI_008162-RA/CNI_008294-RA/CNI_008695-RF/CNI_009342-RA/CNI_009484-RD/CNI_009559-RB/CNI_009819-RB/CNI_009846-RA/CNI_010263-RA/CNI_010412-RC/CNI_010661-RE/CNI_010966-RC/CNI_011745-RA/CNI_011…	76
C1	BP	GO:0015931	nucleobase-containing compound transport	65/1667	267/12038	2.46e-06	0.000109	0.000103	CNI_000067-RB/CNI_000355-RA/CNI_000501-RA/CNI_000799-RB/CNI_001156-RB/CNI_001441-RA/CNI_001554-RA/CNI_001665-RB/CNI_002047-RA/CNI_002108-RA/CNI_003407-RA/CNI_003636-RA/CNI_003807-RA/CNI_003833-RA/CNI_005835-RA/CNI_006542-RD/CNI_006602-RA/CNI_006603-RA/CNI_006774-RA/CNI_008978-RB/CNI_009276-RA/CNI_009306-RH/CNI_009476-RA/CNI_010661-RE/CNI_012022-RT/CNI_012614-RC/CNI_012768-RC/CNI_012799-RA/CNI_013…	65
C1	BP	GO:0001824	blastocyst development	25/1667	69/12038	2.53e-06	0.000111	0.000105	CNI_000297-RA/CNI_001554-RA/CNI_002312-RA/CNI_003459-RA/CNI_003988-RD/CNI_006470-RA/CNI_006542-RD/CNI_007699-RB/CNI_007780-RA/CNI_009096-RB/CNI_010524-RA/CNI_012546-RA/CNI_012765-RB/CNI_012932-RA/CNI_013395-RA/CNI_015995-RD/CNI_016822-RA/CNI_017071-RE/CNI_017662-RC/CNI_017954-RA/CNI_019120-RA/CNI_019756-RB/CNI_020225-RF/CNI_026235-RB/CNI_028378-RA	25
C1	BP	GO:0045943	positive regulation of transcription by RNA polymerase I	18/1667	41/12038	2.7e-06	0.000118	0.000111	CNI_029381-RA/CNI_001748-RB/CNI_001785-RA/CNI_001800-RA/CNI_001801-RA/CNI_001815-RA/CNI_001824-RA/CNI_001851-RN/CNI_005579-RB/CNI_006061-RC/CNI_010524-RA/CNI_013133-RB/CNI_014359-RB/CNI_015995-RD/CNI_019407-RA/CNI_020177-RA/CNI_028360-RA/CNI_029530-RA	18
C1	BP	GO:0050779	RNA destabilization	29/1667	87/12038	2.93e-06	0.000127	0.00012	CNI_001867-RD/CNI_002600-RC/CNI_003407-RA/CNI_003988-RD/CNI_006963-RD/CNI_007135-RB/CNI_007224-RA/CNI_007989-RA/CNI_009194-RA/CNI_011346-RB/CNI_011463-RB/CNI_012614-RC/CNI_012678-RD/CNI_012711-RB/CNI_013247-RB/CNI_013562-RA/CNI_013567-RA/CNI_015325-RA/CNI_015998-RA/CNI_016089-RA/CNI_017071-RE/CNI_017232-RA/CNI_018979-RA/CNI_019359-RB/CNI_019593-RC/CNI_021477-RA/CNI_021865-RA/CNI_023224-RB/CNI_027…	29
C1	BP	GO:0010501	RNA secondary structure unwinding	22/1667	57/12038	3e-06	0.000128	0.000121	CNI_001058-RA/CNI_002222-RB/CNI_003631-RB/CNI_006241-RC/CNI_009306-RH/CNI_009946-RB/CNI_011036-RA/CNI_012615-RA/CNI_013275-RD/CNI_014357-RA/CNI_014821-RB/CNI_016082-RA/CNI_016662-RC/CNI_016666-RD/CNI_017430-RF/CNI_018384-RB/CNI_020677-RA/CNI_022385-RA/CNI_025730-RB/CNI_027836-RB/CNI_027837-RA/CNI_028755-RA	22
C1	BP	GO:0042255	ribosome assembly	22/1667	57/12038	3e-06	0.000128	0.000121	CNI_000126-RA/CNI_000308-RB/CNI_001103-RA/CNI_002672-RA/CNI_007069-RA/CNI_008513-RA/CNI_010272-RA/CNI_012277-RA/CNI_012765-RB/CNI_012924-RA/CNI_013282-RC/CNI_013296-RB/CNI_014740-RA/CNI_015994-RA/CNI_016655-RA/CNI_017565-RA/CNI_018116-RA/CNI_018986-RA/CNI_019518-RC/CNI_024783-RA/CNI_025608-RC/CNI_028378-RA	22
C1	BP	GO:0045787	positive regulation of cell cycle	94/1667	431/12038	3.07e-06	0.00013	0.000123	CNI_000747-RC/CNI_001049-RA/CNI_001142-RA/CNI_001554-RA/CNI_001867-RD/CNI_002858-RB/CNI_003146-RA/CNI_003192-RC/CNI_003988-RD/CNI_006203-RA/CNI_006260-RG/CNI_006470-RA/CNI_006665-RB/CNI_006966-RA/CNI_007196-RA/CNI_007413-RA/CNI_007698-RC/CNI_007988-RB/CNI_008065-RA/CNI_008571-RB/CNI_008695-RF/CNI_009036-RB/CNI_009306-RH/CNI_009559-RB/CNI_009917-RA/CNI_010622-RA/CNI_010889-RD/CNI_010966-RC/CNI_011…	94
C1	BP	GO:0042790	nucleolar large rRNA transcription by RNA polymerase I	16/1667	34/12038	3.17e-06	0.000132	0.000125	CNI_029381-RA/CNI_001748-RB/CNI_001785-RA/CNI_001800-RA/CNI_001801-RA/CNI_001815-RA/CNI_001824-RA/CNI_001851-RN/CNI_005579-RB/CNI_006539-RA/CNI_006966-RA/CNI_010524-RA/CNI_013133-RB/CNI_015995-RD/CNI_019518-RC/CNI_029530-RA	16
C1	BP	GO:0140747	regulation of ncRNA transcription	16/1667	34/12038	3.17e-06	0.000132	0.000125	CNI_029381-RA/CNI_001748-RB/CNI_001785-RA/CNI_001800-RA/CNI_001801-RA/CNI_001815-RA/CNI_001824-RA/CNI_001851-RN/CNI_005579-RB/CNI_006539-RA/CNI_007413-RA/CNI_010524-RA/CNI_013133-RB/CNI_015995-RD/CNI_019518-RC/CNI_029530-RA	16
C1	BP	GO:0016074	sno(s)RNA metabolic process	10/1667	15/12038	3.9e-06	0.000162	0.000153	CNI_004419-RA/CNI_007989-RA/CNI_009381-RA/CNI_013567-RA/CNI_015131-RB/CNI_015325-RA/CNI_015998-RA/CNI_016089-RA/CNI_017432-RA/CNI_026553-RA	10
C1	BP	GO:0032786	positive regulation of DNA-templated transcription, elongation	15/1667	31/12038	4.18e-06	0.000172	0.000163	CNI_000926-RA/CNI_001554-RA/CNI_003459-RA/CNI_004868-RC/CNI_009306-RH/CNI_009382-RA/CNI_009840-RA/CNI_010480-RA/CNI_014682-RA/CNI_014779-RA/CNI_016048-RA/CNI_019691-RA/CNI_020225-RF/CNI_020494-RB/CNI_020810-RB	15
C1	BP	GO:0000956	nuclear-transcribed mRNA catabolic process	47/1667	177/12038	5.19e-06	0.000212	0.000201	CNI_000058-RA/CNI_001103-RA/CNI_001867-RD/CNI_002242-RA/CNI_002600-RC/CNI_003407-RA/CNI_003636-RA/CNI_003988-RD/CNI_006963-RD/CNI_007135-RB/CNI_007224-RA/CNI_007989-RA/CNI_009194-RA/CNI_011463-RB/CNI_011745-RA/CNI_011909-RA/CNI_012614-RC/CNI_012678-RD/CNI_012711-RB/CNI_013247-RB/CNI_013394-RB/CNI_013562-RA/CNI_013567-RA/CNI_015325-RA/CNI_015727-RA/CNI_015797-RA/CNI_015998-RA/CNI_016089-RA/CNI_016…	47
C1	BP	GO:0034968	histone lysine methylation	33/1667	108/12038	5.44e-06	0.000221	0.000209	CNI_001142-RA/CNI_002279-RA/CNI_003459-RA/CNI_004432-RA/CNI_004855-RA/CNI_004868-RC/CNI_005579-RB/CNI_006225-RA/CNI_007413-RA/CNI_008790-RA/CNI_009334-RA/CNI_009841-RB/CNI_010090-RB/CNI_010412-RC/CNI_010524-RA/CNI_011358-RA/CNI_011780-RA/CNI_012677-RB/CNI_013589-RB/CNI_015690-RA/CNI_016085-RA/CNI_016881-RB/CNI_017261-RB/CNI_017563-RA/CNI_017662-RC/CNI_017841-RD/CNI_019662-RA/CNI_020225-RF/CNI_021…	33
C1	BP	GO:0140014	mitotic nuclear division	78/1667	346/12038	5.98e-06	0.000241	0.000228	CNI_000747-RC/CNI_001142-RA/CNI_001441-RA/CNI_001718-RA/CNI_002858-RB/CNI_002910-RB/CNI_003192-RC/CNI_003833-RA/CNI_004077-RB/CNI_005960-RA/CNI_006052-RB/CNI_006470-RA/CNI_006665-RB/CNI_006680-RA/CNI_007413-RA/CNI_007702-RA/CNI_008021-RB/CNI_008162-RA/CNI_008294-RA/CNI_009559-RB/CNI_009819-RB/CNI_010263-RA/CNI_010661-RE/CNI_010966-RC/CNI_011699-RA/CNI_011745-RA/CNI_011826-RB/CNI_012022-RT/CNI_012…	78
C1	BP	GO:0061014	positive regulation of mRNA catabolic process	29/1667	90/12038	6.28e-06	0.000251	0.000238	CNI_001867-RD/CNI_002600-RC/CNI_003407-RA/CNI_003988-RD/CNI_006963-RD/CNI_007135-RB/CNI_007224-RA/CNI_007989-RA/CNI_009194-RA/CNI_011346-RB/CNI_011463-RB/CNI_012614-RC/CNI_012678-RD/CNI_012711-RB/CNI_013247-RB/CNI_013562-RA/CNI_013567-RA/CNI_015325-RA/CNI_015998-RA/CNI_016089-RA/CNI_017071-RE/CNI_017232-RA/CNI_018979-RA/CNI_019359-RB/CNI_019593-RC/CNI_021477-RA/CNI_021865-RA/CNI_023224-RB/CNI_027…	29
C1	BP	GO:0045814	negative regulation of gene expression, epigenetic	44/1667	163/12038	6.5e-06	0.000258	0.000245	CNI_029381-RA/CNI_000965-RB/CNI_001748-RB/CNI_001785-RA/CNI_001800-RA/CNI_001801-RA/CNI_001815-RA/CNI_001824-RA/CNI_001851-RN/CNI_002279-RA/CNI_003459-RA/CNI_004855-RA/CNI_005068-RA/CNI_005557-RA/CNI_006175-RC/CNI_006225-RA/CNI_007413-RA/CNI_007632-RD/CNI_008695-RF/CNI_008790-RA/CNI_009036-RB/CNI_010651-RB/CNI_011745-RA/CNI_011791-RA/CNI_011913-RA/CNI_014204-RA/CNI_014785-RA/CNI_015246-RA/CNI_015…	44
C1	BP	GO:1901836	regulation of transcription of nucleolar large rRNA by RNA polymerase I	15/1667	32/12038	6.86e-06	0.000271	0.000257	CNI_029381-RA/CNI_001748-RB/CNI_001785-RA/CNI_001800-RA/CNI_001801-RA/CNI_001815-RA/CNI_001824-RA/CNI_001851-RN/CNI_005579-RB/CNI_006539-RA/CNI_010524-RA/CNI_013133-RB/CNI_015995-RD/CNI_019518-RC/CNI_029530-RA	15
C1	BP	GO:0006278	RNA-templated DNA biosynthetic process	25/1667	73/12038	8.11e-06	0.000317	0.0003	CNI_000747-RC/CNI_002910-RB/CNI_003240-RF/CNI_003241-RA/CNI_005219-RB/CNI_007196-RA/CNI_011745-RA/CNI_012185-RE/CNI_012186-RB/CNI_012246-RA/CNI_014277-RA/CNI_015131-RB/CNI_015325-RA/CNI_015660-RB/CNI_017432-RA/CNI_019130-RD/CNI_019359-RB/CNI_020449-RF/CNI_023104-RC/CNI_025649-RA/CNI_025716-RC/CNI_025972-RA/CNI_026553-RA/CNI_027254-RA/CNI_029124-RC	25
C1	BP	GO:0007004	telomere maintenance via telomerase	25/1667	73/12038	8.11e-06	0.000317	0.0003	CNI_000747-RC/CNI_002910-RB/CNI_003240-RF/CNI_003241-RA/CNI_005219-RB/CNI_007196-RA/CNI_011745-RA/CNI_012185-RE/CNI_012186-RB/CNI_012246-RA/CNI_014277-RA/CNI_015131-RB/CNI_015325-RA/CNI_015660-RB/CNI_017432-RA/CNI_019130-RD/CNI_019359-RB/CNI_020449-RF/CNI_023104-RC/CNI_025649-RA/CNI_025716-RC/CNI_025972-RA/CNI_026553-RA/CNI_027254-RA/CNI_029124-RC	25
C1	BP	GO:0031167	rRNA methylation	11/1667	19/12038	9e-06	0.000349	0.00033	CNI_008513-RA/CNI_009381-RA/CNI_010115-RA/CNI_010281-RA/CNI_011346-RB/CNI_012932-RA/CNI_013282-RC/CNI_013296-RB/CNI_014028-RA/CNI_014539-RA/CNI_015974-RB	11
C1	BP	GO:0070131	positive regulation of mitochondrial translation	10/1667	16/12038	9.11e-06	0.000351	0.000332	CNI_000119-RA/CNI_000126-RA/CNI_002672-RA/CNI_004502-RA/CNI_012537-RB/CNI_013408-RA/CNI_016655-RA/CNI_020326-RA/CNI_022592-RA/CNI_022902-RA	10
C1	BP	GO:0000380	alternative mRNA splicing, via spliceosome	29/1667	92/12038	1.02e-05	0.000389	0.000369	CNI_000965-RB/CNI_001156-RB/CNI_001248-RC/CNI_001632-RA/CNI_001905-RB/CNI_005068-RA/CNI_005557-RA/CNI_006260-RG/CNI_006680-RA/CNI_009263-RA/CNI_009476-RA/CNI_009932-RA/CNI_012546-RA/CNI_012668-RA/CNI_014856-RD/CNI_015797-RA/CNI_017007-RA/CNI_017330-RA/CNI_017366-RD/CNI_020347-RA/CNI_020449-RF/CNI_020549-RN/CNI_022544-RA/CNI_022619-RB/CNI_023136-RA/CNI_025930-RA/CNI_026005-RAB/CNI_026212-RF/CNI_02…	29
C1	BP	GO:0000491	small nucleolar ribonucleoprotein complex assembly	13/1667	26/12038	1.17e-05	0.000446	0.000423	CNI_029381-RA/CNI_001748-RB/CNI_001785-RA/CNI_001800-RA/CNI_001801-RA/CNI_001815-RA/CNI_001824-RA/CNI_001851-RN/CNI_009167-RC/CNI_015131-RB/CNI_019990-RA/CNI_027192-RA/CNI_029530-RA	13
C1	BP	GO:0043487	regulation of RNA stability	45/1667	172/12038	1.24e-05	0.000468	0.000443	CNI_000058-RA/CNI_001867-RD/CNI_002600-RC/CNI_003407-RA/CNI_003988-RD/CNI_006963-RD/CNI_007135-RB/CNI_007224-RA/CNI_007989-RA/CNI_009194-RA/CNI_009263-RA/CNI_011346-RB/CNI_011463-RB/CNI_012614-RC/CNI_012678-RD/CNI_012711-RB/CNI_013247-RB/CNI_013562-RA/CNI_013567-RA/CNI_014359-RB/CNI_015131-RB/CNI_015325-RA/CNI_015992-RC/CNI_015998-RA/CNI_016089-RA/CNI_017071-RE/CNI_017232-RA/CNI_018979-RA/CNI_019…	45
C1	BP	GO:0006294	nucleotide-excision repair, preincision complex assembly	14/1667	30/12038	1.49e-05	0.000555	0.000525	CNI_003989-RA/CNI_003993-RA/CNI_007478-RA/CNI_008595-RB/CNI_011646-RA/CNI_012001-RA/CNI_016636-RA/CNI_016938-RA/CNI_019076-RA/CNI_019853-RB/CNI_022895-RA/CNI_022896-RA/CNI_025406-RF/CNI_026577-RA	14
C1	BP	GO:0031125	rRNA 3'-end processing	8/1667	11/12038	1.49e-05	0.000555	0.000525	CNI_006963-RD/CNI_007135-RB/CNI_007989-RA/CNI_011463-RB/CNI_013567-RA/CNI_015998-RA/CNI_016089-RA/CNI_023104-RC	8
C1	BP	GO:2000756	regulation of peptidyl-lysine acetylation	28/1667	89/12038	1.5e-05	0.000556	0.000526	CNI_029381-RA/CNI_000466-RB/CNI_001631-RA/CNI_001748-RB/CNI_001785-RA/CNI_001800-RA/CNI_001801-RA/CNI_001815-RA/CNI_001824-RA/CNI_001851-RN/CNI_004432-RA/CNI_005875-RA/CNI_007173-RC/CNI_010524-RA/CNI_011780-RA/CNI_012677-RB/CNI_015677-RD/CNI_015679-RA/CNI_015690-RA/CNI_016085-RA/CNI_016893-RA/CNI_017275-RE/CNI_017307-RC/CNI_021749-RA/CNI_024754-RA/CNI_026680-RZ/CNI_027455-RA/CNI_029530-RA	28
C1	BP	GO:1901990	regulation of mitotic cell cycle phase transition	89/1667	418/12038	1.52e-05	0.000559	0.00053	CNI_000747-RC/CNI_001049-RA/CNI_001142-RA/CNI_001441-RA/CNI_001632-RA/CNI_001867-RD/CNI_002858-RB/CNI_002910-RB/CNI_003146-RA/CNI_003192-RC/CNI_003270-RS/CNI_003988-RD/CNI_003989-RA/CNI_003993-RA/CNI_006470-RA/CNI_006665-RB/CNI_006680-RA/CNI_007196-RA/CNI_007478-RA/CNI_008065-RA/CNI_008294-RA/CNI_008571-RB/CNI_008790-RA/CNI_009819-RB/CNI_010622-RA/CNI_010889-RD/CNI_010966-RC/CNI_011719-RA/CNI_011…	89
C1	BP	GO:0035065	regulation of histone acetylation	27/1667	85/12038	1.74e-05	0.000638	0.000604	CNI_029381-RA/CNI_000466-RB/CNI_001631-RA/CNI_001748-RB/CNI_001785-RA/CNI_001800-RA/CNI_001801-RA/CNI_001815-RA/CNI_001824-RA/CNI_001851-RN/CNI_004432-RA/CNI_005875-RA/CNI_007173-RC/CNI_010524-RA/CNI_011780-RA/CNI_012677-RB/CNI_015677-RD/CNI_015679-RA/CNI_015690-RA/CNI_016085-RA/CNI_017275-RE/CNI_017307-RC/CNI_021749-RA/CNI_024754-RA/CNI_026680-RZ/CNI_027455-RA/CNI_029530-RA	27
C1	BP	GO:0016180	snRNA processing	14/1667	31/12038	2.37e-05	0.000862	0.000816	CNI_000053-RB/CNI_006963-RD/CNI_007135-RB/CNI_007989-RA/CNI_008295-RA/CNI_011463-RB/CNI_013022-RA/CNI_013567-RA/CNI_015998-RA/CNI_016089-RA/CNI_016822-RA/CNI_018801-RC/CNI_019476-RA/CNI_026555-RB	14
C1	BP	GO:0051783	regulation of nuclear division	61/1667	263/12038	2.47e-05	0.000896	0.000848	CNI_000747-RC/CNI_001142-RA/CNI_001441-RA/CNI_002279-RA/CNI_002858-RB/CNI_003192-RC/CNI_003833-RA/CNI_004077-RB/CNI_005960-RA/CNI_006052-RB/CNI_006470-RA/CNI_006665-RB/CNI_006680-RA/CNI_007413-RA/CNI_008294-RA/CNI_008695-RF/CNI_009559-RB/CNI_009819-RB/CNI_010263-RA/CNI_010966-RC/CNI_011745-RA/CNI_011826-RB/CNI_012022-RT/CNI_012673-RA/CNI_012799-RA/CNI_013658-RJ/CNI_013973-RB/CNI_013993-RA/CNI_014…	61
C1	BP	GO:0000492	box C/D snoRNP assembly	12/1667	24/12038	2.57e-05	0.000923	0.000874	CNI_029381-RA/CNI_001748-RB/CNI_001785-RA/CNI_001800-RA/CNI_001801-RA/CNI_001815-RA/CNI_001824-RA/CNI_001851-RN/CNI_009167-RC/CNI_019990-RA/CNI_027192-RA/CNI_029530-RA	12
C1	BP	GO:0070199	establishment of protein localization to chromosome	15/1667	35/12038	2.62e-05	0.00093	0.000881	CNI_029381-RA/CNI_000747-RC/CNI_001748-RB/CNI_001785-RA/CNI_001800-RA/CNI_001801-RA/CNI_001815-RA/CNI_001824-RA/CNI_001851-RN/CNI_007196-RA/CNI_010840-RA/CNI_019120-RA/CNI_025649-RA/CNI_026553-RA/CNI_029530-RA	15
C1	BP	GO:0043966	histone H3 acetylation	22/1667	64/12038	2.62e-05	0.00093	0.000881	CNI_001631-RA/CNI_002970-RA/CNI_004445-RA/CNI_004565-RA/CNI_008081-RA/CNI_009841-RB/CNI_010155-RA/CNI_010524-RA/CNI_010840-RA/CNI_012649-RC/CNI_012677-RB/CNI_015677-RD/CNI_015679-RA/CNI_015995-RD/CNI_016085-RA/CNI_019120-RA/CNI_019217-RA/CNI_019990-RA/CNI_021640-RE/CNI_022763-RJ/CNI_026915-RA/CNI_027455-RA	22
C1	BP	GO:0031440	regulation of mRNA 3'-end processing	16/1667	39/12038	2.74e-05	0.000967	0.000916	CNI_000799-RB/CNI_000926-RA/CNI_001156-RB/CNI_001248-RC/CNI_003459-RA/CNI_003636-RA/CNI_008978-RB/CNI_009263-RA/CNI_012199-RA/CNI_014856-RD/CNI_017330-RA/CNI_018053-RA/CNI_019691-RA/CNI_019742-RC/CNI_020549-RN/CNI_028581-RC	16
C1	BP	GO:0000070	mitotic sister chromatid segregation	51/1667	210/12038	3.11e-05	0.001093	0.001035	CNI_000747-RC/CNI_002910-RB/CNI_003192-RC/CNI_003833-RA/CNI_004077-RB/CNI_005960-RA/CNI_006052-RB/CNI_006665-RB/CNI_006680-RA/CNI_007413-RA/CNI_008021-RB/CNI_008162-RA/CNI_008294-RA/CNI_009559-RB/CNI_009819-RB/CNI_010263-RA/CNI_010661-RE/CNI_010966-RC/CNI_011745-RA/CNI_012022-RT/CNI_012535-RC/CNI_012677-RB/CNI_012966-RA/CNI_013993-RA/CNI_014387-RA/CNI_015078-RA/CNI_015944-RE/CNI_015956-RA/CNI_017…	51
C1	BP	GO:1901838	positive regulation of transcription of nucleolar large rRNA by RNA polymerase I	13/1667	28/12038	3.22e-05	0.001126	0.001067	CNI_029381-RA/CNI_001748-RB/CNI_001785-RA/CNI_001800-RA/CNI_001801-RA/CNI_001815-RA/CNI_001824-RA/CNI_001851-RN/CNI_005579-RB/CNI_010524-RA/CNI_013133-RB/CNI_015995-RD/CNI_029530-RA	13
C1	BP	GO:0030488	tRNA methylation	14/1667	32/12038	3.67e-05	0.001276	0.001208	CNI_000783-RB/CNI_001464-RC/CNI_003799-RA/CNI_004479-RA/CNI_006645-RA/CNI_010115-RA/CNI_012841-RC/CNI_016637-RA/CNI_018464-RC/CNI_019641-RA/CNI_022899-RA/CNI_022902-RA/CNI_024636-RA/CNI_026298-RA	14
C1	BP	GO:0043039	tRNA aminoacylation	18/1667	48/12038	3.73e-05	0.001287	0.001219	CNI_003380-RA/CNI_003983-RA/CNI_004252-RA/CNI_008370-RA/CNI_009470-RA/CNI_009689-RA/CNI_011286-RB/CNI_011720-RA/CNI_011891-RA/CNI_013233-RC/CNI_013407-RB/CNI_014959-RA/CNI_015294-RA/CNI_018788-RA/CNI_019487-RA/CNI_026111-RA/CNI_027323-RA/CNI_028904-RA	18
C1	BP	GO:0090070	positive regulation of ribosome biogenesis	10/1667	18/12038	3.82e-05	0.001311	0.001241	CNI_005579-RB/CNI_010115-RA/CNI_013133-RB/CNI_014028-RA/CNI_014359-RB/CNI_015974-RB/CNI_019005-RF/CNI_019407-RA/CNI_020177-RA/CNI_028360-RA	10
C1	BP	GO:0035246	peptidyl-arginine N-methylation	8/1667	12/12038	3.92e-05	0.001337	0.001266	CNI_002367-RA/CNI_003146-RA/CNI_004940-RB/CNI_012673-RA/CNI_015997-RB/CNI_019399-RC/CNI_022795-RC/CNI_022796-RA	8
C1	BP	GO:0050686	negative regulation of mRNA processing	16/1667	40/12038	3.98e-05	0.00135	0.001279	CNI_000926-RA/CNI_001156-RB/CNI_002397-RE/CNI_002672-RA/CNI_003459-RA/CNI_005068-RA/CNI_008978-RB/CNI_009263-RA/CNI_009898-RA/CNI_011885-RB/CNI_015797-RA/CNI_017366-RD/CNI_020235-RZ/CNI_020549-RN/CNI_025930-RA/CNI_028581-RC	16
C1	BP	GO:0031503	protein-containing complex localization	64/1667	284/12038	4.06e-05	0.001371	0.001298	CNI_000067-RB/CNI_000355-RA/CNI_000501-RA/CNI_000747-RC/CNI_000749-RB/CNI_001085-RA/CNI_001156-RB/CNI_001441-RA/CNI_001554-RA/CNI_001718-RA/CNI_002047-RA/CNI_002108-RA/CNI_003359-RA/CNI_003407-RA/CNI_003636-RA/CNI_003807-RA/CNI_003833-RA/CNI_006542-RD/CNI_006774-RA/CNI_009276-RA/CNI_009306-RH/CNI_009476-RA/CNI_010661-RE/CNI_011393-RG/CNI_011745-RA/CNI_012614-RC/CNI_013000-RA/CNI_013275-RD/CNI_013…	64
C1	BP	GO:0000381	regulation of alternative mRNA splicing, via spliceosome	26/1667	84/12038	4.1e-05	0.001376	0.001303	CNI_000965-RB/CNI_001156-RB/CNI_001248-RC/CNI_001632-RA/CNI_001905-RB/CNI_005068-RA/CNI_005557-RA/CNI_006680-RA/CNI_009263-RA/CNI_009476-RA/CNI_009932-RA/CNI_012546-RA/CNI_012668-RA/CNI_014856-RD/CNI_015797-RA/CNI_017007-RA/CNI_017330-RA/CNI_017366-RD/CNI_020347-RA/CNI_020449-RF/CNI_020549-RN/CNI_022544-RA/CNI_022619-RB/CNI_025930-RA/CNI_026005-RAB/CNI_027721-RC	26
C1	BP	GO:0001522	pseudouridine synthesis	9/1667	15/12038	4.17e-05	0.001391	0.001317	CNI_012537-RB/CNI_013227-RA/CNI_015131-RB/CNI_017235-RA/CNI_017432-RA/CNI_017778-RA/CNI_022640-RC/CNI_026553-RA/CNI_027254-RA	9
C1	BP	GO:0070979	protein K11-linked ubiquitination	12/1667	25/12038	4.31e-05	0.001432	0.001356	CNI_001044-RA/CNI_008025-RB/CNI_008571-RB/CNI_008695-RF/CNI_010263-RA/CNI_012790-RB/CNI_013993-RA/CNI_015801-RF/CNI_016018-RA/CNI_020602-RA/CNI_025656-RB/CNI_025759-RC	12
C1	BP	GO:0090068	positive regulation of cell cycle process	70/1667	319/12038	4.49e-05	0.001482	0.001403	CNI_000747-RC/CNI_001049-RA/CNI_001142-RA/CNI_001554-RA/CNI_001867-RD/CNI_002858-RB/CNI_003146-RA/CNI_003192-RC/CNI_003988-RD/CNI_006260-RG/CNI_006470-RA/CNI_006665-RB/CNI_006966-RA/CNI_007196-RA/CNI_007413-RA/CNI_007698-RC/CNI_008065-RA/CNI_008571-RB/CNI_008695-RF/CNI_009036-RB/CNI_009306-RH/CNI_009559-RB/CNI_010622-RA/CNI_010889-RD/CNI_010966-RC/CNI_011719-RA/CNI_011745-RA/CNI_011826-RB/CNI_012…	70
C1	BP	GO:1901983	regulation of protein acetylation	29/1667	99/12038	4.75e-05	0.001559	0.001476	CNI_029381-RA/CNI_000466-RB/CNI_001631-RA/CNI_001748-RB/CNI_001785-RA/CNI_001800-RA/CNI_001801-RA/CNI_001815-RA/CNI_001824-RA/CNI_001851-RN/CNI_004432-RA/CNI_005875-RA/CNI_007173-RC/CNI_010524-RA/CNI_011780-RA/CNI_012677-RB/CNI_015677-RD/CNI_015679-RA/CNI_015690-RA/CNI_016085-RA/CNI_016893-RA/CNI_017275-RE/CNI_017307-RC/CNI_020537-RA/CNI_021749-RA/CNI_024754-RA/CNI_026680-RZ/CNI_027455-RA/CNI_029…	29
C1	BP	GO:0030330	DNA damage response, signal transduction by p53 class mediator	32/1667	114/12038	5e-05	0.001633	0.001547	CNI_001049-RA/CNI_001326-RA/CNI_001867-RD/CNI_003146-RA/CNI_003732-RA/CNI_003988-RD/CNI_004432-RA/CNI_004855-RA/CNI_007413-RA/CNI_007988-RB/CNI_008695-RF/CNI_009228-RA/CNI_010697-RA/CNI_011719-RA/CNI_011745-RA/CNI_011780-RA/CNI_012673-RA/CNI_012711-RB/CNI_013006-RC/CNI_014959-RA/CNI_015997-RB/CNI_016085-RA/CNI_016538-RC/CNI_016893-RA/CNI_017071-RE/CNI_017232-RA/CNI_017307-RC/CNI_019120-RA/CNI_020…	32
C1	BP	GO:0032204	regulation of telomere maintenance	26/1667	85/12038	5.14e-05	0.001659	0.001571	CNI_000747-RC/CNI_000871-RA/CNI_002910-RB/CNI_003240-RF/CNI_003241-RA/CNI_005219-RB/CNI_006722-RA/CNI_007413-RA/CNI_011745-RA/CNI_012185-RE/CNI_012186-RB/CNI_012246-RA/CNI_014277-RA/CNI_015131-RB/CNI_015325-RA/CNI_015660-RB/CNI_016301-RB/CNI_017013-RA/CNI_019130-RD/CNI_019359-RB/CNI_020449-RF/CNI_020781-RA/CNI_023104-RC/CNI_025716-RC/CNI_025972-RA/CNI_026553-RA	26
C1	BP	GO:0043038	amino acid activation	18/1667	49/12038	5.14e-05	0.001659	0.001571	CNI_003380-RA/CNI_003983-RA/CNI_004252-RA/CNI_008370-RA/CNI_009470-RA/CNI_009689-RA/CNI_011286-RB/CNI_011720-RA/CNI_011891-RA/CNI_013233-RC/CNI_013407-RB/CNI_014959-RA/CNI_015294-RA/CNI_018788-RA/CNI_019487-RA/CNI_026111-RA/CNI_027323-RA/CNI_028904-RA	18
C1	BP	GO:1901796	regulation of signal transduction by p53 class mediator	40/1667	155/12038	5.16e-05	0.001659	0.001571	CNI_001049-RA/CNI_001288-RA/CNI_001326-RA/CNI_003732-RA/CNI_004423-RA/CNI_004432-RA/CNI_004445-RA/CNI_004565-RA/CNI_004855-RA/CNI_006780-RF/CNI_006966-RA/CNI_007173-RC/CNI_007988-RB/CNI_008695-RF/CNI_009228-RA/CNI_010272-RA/CNI_010412-RC/CNI_010695-RA/CNI_011719-RA/CNI_011745-RA/CNI_011780-RA/CNI_012673-RA/CNI_013006-RC/CNI_013282-RC/CNI_013296-RB/CNI_013458-RE/CNI_014959-RA/CNI_015667-RB/CNI_016…	40
C1	BP	GO:1905268	negative regulation of chromatin organization	24/1667	76/12038	5.59e-05	0.001786	0.001692	CNI_000272-RB/CNI_000466-RB/CNI_004432-RA/CNI_004855-RA/CNI_005875-RA/CNI_007173-RC/CNI_008695-RF/CNI_009334-RA/CNI_010524-RA/CNI_011780-RA/CNI_013464-RD/CNI_015677-RD/CNI_015679-RA/CNI_015690-RA/CNI_016085-RA/CNI_017261-RB/CNI_017662-RC/CNI_020074-RB/CNI_021749-RA/CNI_022795-RC/CNI_022796-RA/CNI_024754-RA/CNI_026429-RA/CNI_026680-RZ	24
C1	BP	GO:0071025	RNA surveillance	11/1667	22/12038	5.63e-05	0.001788	0.001693	CNI_006963-RD/CNI_007135-RB/CNI_007989-RA/CNI_011463-RB/CNI_013247-RB/CNI_013562-RA/CNI_013567-RA/CNI_015998-RA/CNI_016089-RA/CNI_025716-RC/CNI_026087-RA	11
C1	BP	GO:1904356	regulation of telomere maintenance via telomere lengthening	22/1667	67/12038	5.83e-05	0.001844	0.001746	CNI_000747-RC/CNI_002910-RB/CNI_003240-RF/CNI_003241-RA/CNI_005219-RB/CNI_006722-RA/CNI_011745-RA/CNI_012185-RE/CNI_012186-RB/CNI_012246-RA/CNI_014277-RA/CNI_015131-RB/CNI_015325-RA/CNI_016301-RB/CNI_019130-RD/CNI_019359-RB/CNI_020449-RF/CNI_020781-RA/CNI_023104-RC/CNI_025716-RC/CNI_025972-RA/CNI_026553-RA	22
C1	BP	GO:0000724	double-strand break repair via homologous recombination	37/1667	141/12038	6.65e-05	0.00208	0.00197	CNI_000913-RA/CNI_002047-RA/CNI_002108-RA/CNI_002683-RB/CNI_003020-RB/CNI_004855-RA/CNI_006260-RG/CNI_008067-RA/CNI_009819-RB/CNI_010289-RA/CNI_010622-RA/CNI_011506-RB/CNI_011745-RA/CNI_012001-RA/CNI_015660-RB/CNI_015944-RE/CNI_016072-RA/CNI_016301-RB/CNI_016661-RB/CNI_016664-RB/CNI_016938-RA/CNI_017822-RB/CNI_018031-RC/CNI_019120-RA/CNI_019662-RA/CNI_019756-RB/CNI_020465-RA/CNI_020466-RA/CNI_020…	37
C1	BP	GO:0000725	recombinational repair	37/1667	141/12038	6.65e-05	0.00208	0.00197	CNI_000913-RA/CNI_002047-RA/CNI_002108-RA/CNI_002683-RB/CNI_003020-RB/CNI_004855-RA/CNI_006260-RG/CNI_008067-RA/CNI_009819-RB/CNI_010289-RA/CNI_010622-RA/CNI_011506-RB/CNI_011745-RA/CNI_012001-RA/CNI_015660-RB/CNI_015944-RE/CNI_016072-RA/CNI_016301-RB/CNI_016661-RB/CNI_016664-RB/CNI_016938-RA/CNI_017822-RB/CNI_018031-RC/CNI_019120-RA/CNI_019662-RA/CNI_019756-RB/CNI_020465-RA/CNI_020466-RA/CNI_020…	37
C1	BP	GO:0072655	establishment of protein localization to mitochondrion	27/1667	91/12038	6.71e-05	0.002088	0.001977	CNI_006392-RA/CNI_006780-RF/CNI_007410-RA/CNI_008412-RA/CNI_008513-RA/CNI_008577-RB/CNI_009814-RA/CNI_010970-RA/CNI_011933-RA/CNI_013067-RA/CNI_013237-RC/CNI_013973-RB/CNI_015133-RC/CNI_016064-RN/CNI_017092-RA/CNI_018061-RC/CNI_018068-RA/CNI_019512-RA/CNI_020009-RA/CNI_025612-RA/CNI_025868-RA/CNI_026454-RD/CNI_027127-RB/CNI_027181-RC/CNI_028809-RA/CNI_029472-RD/CNI_029474-RA	27
C1	BP	GO:0006401	RNA catabolic process	66/1667	300/12038	6.76e-05	0.002094	0.001983	CNI_000058-RA/CNI_001103-RA/CNI_001867-RD/CNI_002242-RA/CNI_002600-RC/CNI_003407-RA/CNI_003636-RA/CNI_003988-RD/CNI_006963-RD/CNI_007135-RB/CNI_007224-RA/CNI_007989-RA/CNI_009096-RB/CNI_009194-RA/CNI_009263-RA/CNI_011346-RB/CNI_011463-RB/CNI_011745-RA/CNI_011909-RA/CNI_012614-RC/CNI_012678-RD/CNI_012711-RB/CNI_013247-RB/CNI_013394-RB/CNI_013562-RA/CNI_013567-RA/CNI_014359-RB/CNI_014619-RB/CNI_015…	66
C1	BP	GO:0045930	negative regulation of mitotic cell cycle	63/1667	283/12038	6.82e-05	0.002102	0.00199	CNI_000448-RB/CNI_000747-RC/CNI_001049-RA/CNI_001867-RD/CNI_002858-RB/CNI_002910-RB/CNI_003146-RA/CNI_003192-RC/CNI_003270-RS/CNI_003988-RD/CNI_006665-RB/CNI_006680-RA/CNI_007413-RA/CNI_007478-RA/CNI_007988-RB/CNI_008294-RA/CNI_008790-RA/CNI_009819-RB/CNI_010966-RC/CNI_011719-RA/CNI_011745-RA/CNI_011783-RB/CNI_012022-RT/CNI_012711-RB/CNI_012765-RB/CNI_013006-RC/CNI_013419-RB/CNI_013973-RB/CNI_015…	63
C1	BP	GO:0007093	mitotic cell cycle checkpoint signaling	45/1667	184/12038	7.45e-05	0.002283	0.002162	CNI_000747-RC/CNI_001049-RA/CNI_001867-RD/CNI_003146-RA/CNI_003988-RD/CNI_006665-RB/CNI_006680-RA/CNI_008294-RA/CNI_009819-RB/CNI_010966-RC/CNI_011719-RA/CNI_011745-RA/CNI_011783-RB/CNI_012022-RT/CNI_012711-RB/CNI_013006-RC/CNI_013419-RB/CNI_013973-RB/CNI_015078-RA/CNI_015660-RB/CNI_015997-RB/CNI_016538-RC/CNI_016893-RA/CNI_016938-RA/CNI_017071-RE/CNI_017232-RA/CNI_017378-RA/CNI_017993-RA/CNI_018…	45
C1	BP	GO:0007062	sister chromatid cohesion	20/1667	59/12038	7.55e-05	0.002296	0.002175	CNI_001379-RA/CNI_003192-RC/CNI_006260-RG/CNI_007413-RA/CNI_008021-RB/CNI_008162-RA/CNI_009342-RA/CNI_010412-RC/CNI_011826-RB/CNI_015660-RB/CNI_015944-RE/CNI_015956-RA/CNI_018318-RB/CNI_022408-RA/CNI_025711-RB/CNI_025862-RB/CNI_025972-RA/CNI_026767-RA/CNI_027286-RA/CNI_027680-RA	20
C1	BP	GO:0006418	tRNA aminoacylation for protein translation	17/1667	46/12038	7.57e-05	0.002296	0.002175	CNI_003380-RA/CNI_003983-RA/CNI_004252-RA/CNI_008370-RA/CNI_009470-RA/CNI_009689-RA/CNI_011286-RB/CNI_011891-RA/CNI_013233-RC/CNI_013407-RB/CNI_014959-RA/CNI_015294-RA/CNI_018788-RA/CNI_019487-RA/CNI_026111-RA/CNI_027323-RA/CNI_028904-RA	17
C1	BP	GO:0007088	regulation of mitotic nuclear division	49/1667	206/12038	7.75e-05	0.002341	0.002217	CNI_000747-RC/CNI_001142-RA/CNI_001441-RA/CNI_002858-RB/CNI_003192-RC/CNI_003833-RA/CNI_004077-RB/CNI_005960-RA/CNI_006470-RA/CNI_006665-RB/CNI_006680-RA/CNI_007413-RA/CNI_008294-RA/CNI_009559-RB/CNI_009819-RB/CNI_010263-RA/CNI_010966-RC/CNI_011745-RA/CNI_011826-RB/CNI_012022-RT/CNI_012673-RA/CNI_012799-RA/CNI_013973-RB/CNI_013993-RA/CNI_014233-RA/CNI_014531-RA/CNI_015078-RA/CNI_016018-RA/CNI_016…	49
C1	BP	GO:0000413	protein peptidyl-prolyl isomerization	13/1667	30/12038	7.88e-05	0.002346	0.002221	CNI_002724-RB/CNI_004868-RC/CNI_008762-RB/CNI_009217-RA/CNI_009218-RA/CNI_009219-RA/CNI_012247-RA/CNI_012322-RB/CNI_014223-RC/CNI_014648-RB/CNI_014898-RA/CNI_016404-RB/CNI_020639-RA	13
C1	BP	GO:0019042	viral latency	7/1667	10/12038	7.89e-05	0.002346	0.002221	CNI_000871-RA/CNI_001217-RA/CNI_003240-RF/CNI_003241-RA/CNI_014918-RA/CNI_021640-RE/CNI_024726-RZ	7
C1	BP	GO:0043144	sno(s)RNA processing	7/1667	10/12038	7.89e-05	0.002346	0.002221	CNI_007989-RA/CNI_009381-RA/CNI_013567-RA/CNI_015325-RA/CNI_015998-RA/CNI_016089-RA/CNI_026553-RA	7
C1	BP	GO:0045931	positive regulation of mitotic cell cycle	48/1667	201/12038	8.23e-05	0.002437	0.002307	CNI_000747-RC/CNI_001142-RA/CNI_002858-RB/CNI_006470-RA/CNI_006665-RB/CNI_007196-RA/CNI_007988-RB/CNI_008065-RA/CNI_008571-RB/CNI_009559-RB/CNI_010622-RA/CNI_010889-RD/CNI_010966-RC/CNI_011826-RB/CNI_012022-RT/CNI_012799-RA/CNI_012886-RB/CNI_013043-RA/CNI_013808-RD/CNI_013993-RA/CNI_014531-RA/CNI_015078-RA/CNI_015130-RA/CNI_016018-RA/CNI_016762-RA/CNI_016853-RA/CNI_017001-RE/CNI_017962-RA/CNI_019…	48
C1	BP	GO:0034471	ncRNA 5'-end processing	9/1667	16/12038	8.35e-05	0.002461	0.00233	CNI_000308-RB/CNI_004723-RA/CNI_012495-RB/CNI_018457-RA/CNI_020092-RA/CNI_021427-RA/CNI_022902-RA/CNI_027247-RF/CNI_028719-RA	9
C1	BP	GO:0044417	translocation of molecules into host	8/1667	13/12038	8.94e-05	0.002583	0.002446	CNI_001554-RA/CNI_006542-RD/CNI_009306-RH/CNI_013000-RA/CNI_014779-RA/CNI_016048-RA/CNI_021974-RA/CNI_027551-RA	8
C1	BP	GO:0046784	viral mRNA export from host cell nucleus	8/1667	13/12038	8.94e-05	0.002583	0.002446	CNI_001554-RA/CNI_006542-RD/CNI_009306-RH/CNI_013000-RA/CNI_014779-RA/CNI_016048-RA/CNI_021974-RA/CNI_027551-RA	8
C1	BP	GO:1902570	protein localization to nucleolus	8/1667	13/12038	8.94e-05	0.002583	0.002446	CNI_002910-RB/CNI_006722-RA/CNI_007196-RA/CNI_010289-RA/CNI_016134-RA/CNI_019518-RC/CNI_021792-RA/CNI_028088-RA	8
C1	BP	GO:2000234	positive regulation of rRNA processing	8/1667	13/12038	8.94e-05	0.002583	0.002446	CNI_010115-RA/CNI_014028-RA/CNI_014359-RB/CNI_015974-RB/CNI_019005-RF/CNI_019407-RA/CNI_020177-RA/CNI_028360-RA	8
C1	BP	GO:0034472	snRNA 3'-end processing	12/1667	27/12038	0.00011	0.003171	0.003002	CNI_006963-RD/CNI_007135-RB/CNI_007989-RA/CNI_011463-RB/CNI_013022-RA/CNI_013567-RA/CNI_015998-RA/CNI_016089-RA/CNI_016822-RA/CNI_018801-RC/CNI_019476-RA/CNI_026555-RB	12
C1	BP	GO:0018023	peptidyl-lysine trimethylation	15/1667	39/12038	0.000118	0.003364	0.003185	CNI_003459-RA/CNI_004868-RC/CNI_005579-RB/CNI_006495-RA/CNI_006501-RA/CNI_007413-RA/CNI_010090-RB/CNI_010524-RA/CNI_015796-RE/CNI_016085-RA/CNI_017662-RC/CNI_017841-RD/CNI_020225-RF/CNI_021989-RA/CNI_026359-RA	15
C1	BP	GO:0018195	peptidyl-arginine modification	10/1667	20/12038	0.000124	0.003507	0.003321	CNI_002367-RA/CNI_003146-RA/CNI_004940-RB/CNI_012673-RA/CNI_015997-RB/CNI_017816-RB/CNI_017946-RG/CNI_019399-RC/CNI_022795-RC/CNI_022796-RA	10
C1	BP	GO:0071027	nuclear RNA surveillance	10/1667	20/12038	0.000124	0.003507	0.003321	CNI_006963-RD/CNI_007135-RB/CNI_007989-RA/CNI_011463-RB/CNI_013247-RB/CNI_013567-RA/CNI_015998-RA/CNI_016089-RA/CNI_025716-RC/CNI_026087-RA	10
C1	BP	GO:0006402	mRNA catabolic process	59/1667	266/12038	0.000127	0.003592	0.003402	CNI_000058-RA/CNI_001103-RA/CNI_001867-RD/CNI_002242-RA/CNI_002600-RC/CNI_003407-RA/CNI_003636-RA/CNI_003988-RD/CNI_006963-RD/CNI_007135-RB/CNI_007224-RA/CNI_007989-RA/CNI_009194-RA/CNI_009263-RA/CNI_011346-RB/CNI_011463-RB/CNI_011745-RA/CNI_011909-RA/CNI_012614-RC/CNI_012678-RD/CNI_012711-RB/CNI_013247-RB/CNI_013394-RB/CNI_013562-RA/CNI_013567-RA/CNI_014619-RB/CNI_015325-RA/CNI_015727-RA/CNI_015…	59
C1	BP	GO:0051985	negative regulation of chromosome segregation	20/1667	61/12038	0.000128	0.003592	0.003402	CNI_000747-RC/CNI_003192-RC/CNI_006052-RB/CNI_006665-RB/CNI_006680-RA/CNI_007413-RA/CNI_008021-RB/CNI_008294-RA/CNI_009819-RB/CNI_010412-RC/CNI_011745-RA/CNI_012022-RT/CNI_013658-RJ/CNI_015078-RA/CNI_015944-RE/CNI_017993-RA/CNI_025711-RB/CNI_025972-RA/CNI_026087-RA/CNI_026981-RA	20
C1	BP	GO:0051100	negative regulation of binding	42/1667	172/12038	0.000132	0.003698	0.003501	CNI_029381-RA/CNI_000787-RQ/CNI_001748-RB/CNI_001785-RA/CNI_001800-RA/CNI_001801-RA/CNI_001815-RA/CNI_001824-RA/CNI_001851-RN/CNI_003146-RA/CNI_003807-RA/CNI_004855-RA/CNI_007632-RD/CNI_007698-RC/CNI_008021-RB/CNI_009119-RA/CNI_009382-RA/CNI_009543-RB/CNI_009819-RB/CNI_012410-RA/CNI_012966-RA/CNI_013043-RA/CNI_014350-RA/CNI_014446-RK/CNI_015030-RA/CNI_015304-RA/CNI_015604-RB/CNI_015690-RA/CNI_015…	42
C1	BP	GO:0032205	negative regulation of telomere maintenance	17/1667	48/12038	0.00014	0.003885	0.003679	CNI_000747-RC/CNI_000871-RA/CNI_002910-RB/CNI_003240-RF/CNI_003241-RA/CNI_006722-RA/CNI_011745-RA/CNI_012185-RE/CNI_012186-RB/CNI_014277-RA/CNI_016301-RB/CNI_019359-RB/CNI_020449-RF/CNI_020781-RA/CNI_023104-RC/CNI_025716-RC/CNI_025972-RA	17
C1	BP	GO:0006626	protein targeting to mitochondrion	21/1667	66/12038	0.000142	0.003931	0.003723	CNI_006392-RA/CNI_007410-RA/CNI_008412-RA/CNI_008513-RA/CNI_008577-RB/CNI_009814-RA/CNI_010970-RA/CNI_013067-RA/CNI_013237-RC/CNI_015133-RC/CNI_016064-RN/CNI_017092-RA/CNI_018061-RC/CNI_018068-RA/CNI_019512-RA/CNI_020009-RA/CNI_025612-RA/CNI_025868-RA/CNI_026454-RD/CNI_027127-RB/CNI_027181-RC	21
C1	BP	GO:0070585	protein localization to mitochondrion	27/1667	95/12038	0.00015	0.00414	0.003921	CNI_006392-RA/CNI_006780-RF/CNI_007410-RA/CNI_008412-RA/CNI_008513-RA/CNI_008577-RB/CNI_009814-RA/CNI_010970-RA/CNI_011933-RA/CNI_013067-RA/CNI_013237-RC/CNI_013973-RB/CNI_015133-RC/CNI_016064-RN/CNI_017092-RA/CNI_018061-RC/CNI_018068-RA/CNI_019512-RA/CNI_020009-RA/CNI_025612-RA/CNI_025868-RA/CNI_026454-RD/CNI_027127-RB/CNI_027181-RC/CNI_028809-RA/CNI_029472-RD/CNI_029474-RA	27
C1	BP	GO:0016075	rRNA catabolic process	9/1667	17/12038	0.000156	0.004253	0.004028	CNI_006963-RD/CNI_007135-RB/CNI_007989-RA/CNI_011463-RB/CNI_013247-RB/CNI_013567-RA/CNI_015998-RA/CNI_016089-RA/CNI_025716-RC	9
C1	BP	GO:0071028	nuclear mRNA surveillance	9/1667	17/12038	0.000156	0.004253	0.004028	CNI_006963-RD/CNI_007135-RB/CNI_007989-RA/CNI_011463-RB/CNI_013567-RA/CNI_015998-RA/CNI_016089-RA/CNI_025716-RC/CNI_026087-RA	9
C1	BP	GO:0033119	negative regulation of RNA splicing	14/1667	36/12038	0.000172	0.00468	0.004432	CNI_001156-RB/CNI_002397-RE/CNI_002672-RA/CNI_005068-RA/CNI_009898-RA/CNI_011885-RB/CNI_015797-RA/CNI_017366-RD/CNI_020235-RZ/CNI_020549-RN/CNI_025930-RA/CNI_026668-RA/CNI_029472-RD/CNI_029474-RA	14
C1	BP	GO:0031145	anaphase-promoting complex-dependent catabolic process	13/1667	32/12038	0.000175	0.004723	0.004472	CNI_008025-RB/CNI_008294-RA/CNI_008571-RB/CNI_010263-RA/CNI_013993-RA/CNI_015801-RF/CNI_016018-RA/CNI_020368-RD/CNI_020602-RA/CNI_025656-RB/CNI_025759-RC/CNI_026235-RB/CNI_026981-RA	13
C1	BP	GO:0018216	peptidyl-arginine methylation	8/1667	14/12038	0.000183	0.004938	0.004676	CNI_002367-RA/CNI_003146-RA/CNI_004940-RB/CNI_012673-RA/CNI_015997-RB/CNI_019399-RC/CNI_022795-RC/CNI_022796-RA	8
C1	BP	GO:0044843	cell cycle G1/S phase transition	61/1667	281/12038	0.000186	0.00498	0.004716	CNI_001049-RA/CNI_001142-RA/CNI_001867-RD/CNI_002858-RB/CNI_003146-RA/CNI_003270-RS/CNI_003359-RA/CNI_003988-RD/CNI_005627-RA/CNI_005982-RB/CNI_007196-RA/CNI_007848-RC/CNI_008065-RA/CNI_008571-RB/CNI_008790-RA/CNI_009091-RA/CNI_009096-RB/CNI_010622-RA/CNI_010889-RD/CNI_011719-RA/CNI_011745-RA/CNI_011826-RB/CNI_012001-RA/CNI_012649-RC/CNI_012711-RB/CNI_012799-RA/CNI_014233-RA/CNI_015130-RA/CNI_015…	61
C1	BP	GO:1901989	positive regulation of cell cycle phase transition	33/1667	127/12038	0.000197	0.005259	0.00498	CNI_001142-RA/CNI_001554-RA/CNI_002858-RB/CNI_006470-RA/CNI_007196-RA/CNI_008065-RA/CNI_008571-RB/CNI_009306-RH/CNI_010622-RA/CNI_010889-RD/CNI_010966-RC/CNI_011826-RB/CNI_013993-RA/CNI_014531-RA/CNI_014682-RA/CNI_015078-RA/CNI_015130-RA/CNI_016018-RA/CNI_016048-RA/CNI_016762-RA/CNI_019481-RK/CNI_019691-RA/CNI_019756-RB/CNI_020465-RA/CNI_020466-RA/CNI_020602-RA/CNI_023611-RC/CNI_024754-RA/CNI_025…	33
C1	BP	GO:0071169	establishment of protein localization to chromatin	10/1667	21/12038	0.000207	0.005503	0.005211	CNI_029381-RA/CNI_001748-RB/CNI_001785-RA/CNI_001800-RA/CNI_001801-RA/CNI_001815-RA/CNI_001824-RA/CNI_001851-RN/CNI_010840-RA/CNI_029530-RA	10
C1	BP	GO:0018208	peptidyl-proline modification	15/1667	41/12038	0.000226	0.00596	0.005644	CNI_002724-RB/CNI_004868-RC/CNI_007990-RA/CNI_008762-RB/CNI_009217-RA/CNI_009218-RA/CNI_009219-RA/CNI_012247-RA/CNI_012322-RB/CNI_014223-RC/CNI_014648-RB/CNI_014719-RA/CNI_014898-RA/CNI_016404-RB/CNI_020639-RA	15
C1	BP	GO:0034243	regulation of transcription elongation by RNA polymerase II	15/1667	41/12038	0.000226	0.00596	0.005644	CNI_000926-RA/CNI_003459-RA/CNI_008790-RA/CNI_009053-RB/CNI_009382-RA/CNI_009840-RA/CNI_010480-RA/CNI_011848-RC/CNI_014682-RA/CNI_019691-RA/CNI_020225-RF/CNI_020449-RF/CNI_020494-RB/CNI_020810-RB/CNI_028905-RE	15
C1	BP	GO:0000082	G1/S transition of mitotic cell cycle	58/1667	266/12038	0.000234	0.006139	0.005814	CNI_001049-RA/CNI_001142-RA/CNI_001867-RD/CNI_002858-RB/CNI_003146-RA/CNI_003270-RS/CNI_003359-RA/CNI_003988-RD/CNI_005627-RA/CNI_005982-RB/CNI_007196-RA/CNI_007848-RC/CNI_008065-RA/CNI_008571-RB/CNI_008790-RA/CNI_009091-RA/CNI_009096-RB/CNI_010622-RA/CNI_010889-RD/CNI_011719-RA/CNI_011745-RA/CNI_012001-RA/CNI_012649-RC/CNI_012711-RB/CNI_012799-RA/CNI_014233-RA/CNI_015130-RA/CNI_015304-RA/CNI_015…	58
C1	BP	GO:0070897	transcription preinitiation complex assembly	14/1667	37/12038	0.000242	0.00632	0.005985	CNI_001288-RA/CNI_004445-RA/CNI_007106-RA/CNI_007173-RC/CNI_010524-RA/CNI_012946-RA/CNI_015246-RA/CNI_015667-RB/CNI_015995-RD/CNI_016628-RA/CNI_017954-RA/CNI_024830-RA/CNI_026073-RA/CNI_028451-RD	14
C1	BP	GO:0032210	regulation of telomere maintenance via telomerase	19/1667	59/12038	0.000244	0.006346	0.00601	CNI_000747-RC/CNI_002910-RB/CNI_003240-RF/CNI_003241-RA/CNI_005219-RB/CNI_011745-RA/CNI_012185-RE/CNI_012186-RB/CNI_012246-RA/CNI_014277-RA/CNI_015131-RB/CNI_015325-RA/CNI_019130-RD/CNI_019359-RB/CNI_020449-RF/CNI_023104-RC/CNI_025716-RC/CNI_025972-RA/CNI_026553-RA	19
C1	BP	GO:0045132	meiotic chromosome segregation	31/1667	118/12038	0.000246	0.006364	0.006026	CNI_000747-RC/CNI_001379-RA/CNI_003192-RC/CNI_006052-RB/CNI_006295-RA/CNI_008021-RB/CNI_008067-RA/CNI_008695-RF/CNI_009484-RD/CNI_009846-RA/CNI_011745-RA/CNI_012000-RA/CNI_012353-RB/CNI_013658-RJ/CNI_014682-RA/CNI_015078-RA/CNI_015660-RB/CNI_015877-RA/CNI_015944-RE/CNI_017380-RA/CNI_018570-RA/CNI_018825-RA/CNI_019120-RA/CNI_020602-RA/CNI_020781-RA/CNI_025711-RB/CNI_025862-RB/CNI_026099-RB/CNI_026…	31
C1	BP	GO:0034661	ncRNA catabolic process	12/1667	29/12038	0.000252	0.006497	0.006152	CNI_000058-RA/CNI_006963-RD/CNI_007135-RB/CNI_007989-RA/CNI_011463-RB/CNI_013247-RB/CNI_013567-RA/CNI_015325-RA/CNI_015998-RA/CNI_016089-RA/CNI_019774-RA/CNI_025716-RC	12
C1	BP	GO:0043488	regulation of mRNA stability	39/1667	161/12038	0.00027	0.00693	0.006562	CNI_001867-RD/CNI_002600-RC/CNI_003407-RA/CNI_003988-RD/CNI_006963-RD/CNI_007135-RB/CNI_007224-RA/CNI_007989-RA/CNI_009194-RA/CNI_009263-RA/CNI_011346-RB/CNI_011463-RB/CNI_012614-RC/CNI_012678-RD/CNI_012711-RB/CNI_013247-RB/CNI_013562-RA/CNI_013567-RA/CNI_015325-RA/CNI_015992-RC/CNI_015998-RA/CNI_016089-RA/CNI_017071-RE/CNI_017232-RA/CNI_018979-RA/CNI_019359-RB/CNI_019593-RC/CNI_020219-RA/CNI_020…	39
C1	BP	GO:0000966	RNA 5'-end processing	9/1667	18/12038	0.000273	0.006987	0.006617	CNI_000308-RB/CNI_004723-RA/CNI_012495-RB/CNI_018457-RA/CNI_020092-RA/CNI_021427-RA/CNI_022902-RA/CNI_027247-RF/CNI_028719-RA	9
C1	BP	GO:0006334	nucleosome assembly	18/1667	55/12038	0.000282	0.00717	0.00679	CNI_001224-RA/CNI_002672-RA/CNI_006175-RC/CNI_007413-RA/CNI_008389-RA/CNI_008733-RA/CNI_009840-RA/CNI_010979-RA/CNI_011863-RA/CNI_014555-RB/CNI_015877-RA/CNI_015995-RD/CNI_017256-RA/CNI_017674-RF/CNI_018031-RC/CNI_021749-RA/CNI_023526-RA/CNI_024754-RA	18
C1	BP	GO:0017148	negative regulation of translation	42/1667	178/12038	0.000294	0.007449	0.007054	CNI_001867-RD/CNI_002600-RC/CNI_003407-RA/CNI_003988-RD/CNI_005982-RB/CNI_006963-RD/CNI_007135-RB/CNI_007224-RA/CNI_007976-RA/CNI_007989-RA/CNI_009194-RA/CNI_009263-RA/CNI_009917-RA/CNI_011346-RB/CNI_011463-RB/CNI_011844-RI/CNI_012614-RC/CNI_012678-RD/CNI_012711-RB/CNI_013247-RB/CNI_013562-RA/CNI_013567-RA/CNI_014350-RA/CNI_015325-RA/CNI_015998-RA/CNI_016089-RA/CNI_017071-RE/CNI_017232-RA/CNI_017…	42
C1	BP	GO:0061013	regulation of mRNA catabolic process	39/1667	163/12038	0.000353	0.00891	0.008437	CNI_001867-RD/CNI_002600-RC/CNI_003407-RA/CNI_003988-RD/CNI_006963-RD/CNI_007135-RB/CNI_007224-RA/CNI_007989-RA/CNI_009194-RA/CNI_009263-RA/CNI_011346-RB/CNI_011463-RB/CNI_012614-RC/CNI_012678-RD/CNI_012711-RB/CNI_013247-RB/CNI_013562-RA/CNI_013567-RA/CNI_015325-RA/CNI_015992-RC/CNI_015998-RA/CNI_016089-RA/CNI_017071-RE/CNI_017232-RA/CNI_018979-RA/CNI_019359-RB/CNI_019593-RC/CNI_020219-RA/CNI_020…	39
C1	BP	GO:0000027	ribosomal large subunit assembly	11/1667	26/12038	0.000362	0.009059	0.008579	CNI_001103-RA/CNI_010272-RA/CNI_012765-RB/CNI_012924-RA/CNI_013282-RC/CNI_013296-RB/CNI_014740-RA/CNI_015994-RA/CNI_017565-RA/CNI_018986-RA/CNI_019518-RC	11
C1	BP	GO:0035067	negative regulation of histone acetylation	11/1667	26/12038	0.000362	0.009059	0.008579	CNI_000466-RB/CNI_004432-RA/CNI_005875-RA/CNI_007173-RC/CNI_011780-RA/CNI_015677-RD/CNI_015679-RA/CNI_016085-RA/CNI_021749-RA/CNI_024754-RA/CNI_026680-RZ	11
C1	BP	GO:2000757	negative regulation of peptidyl-lysine acetylation	12/1667	30/12038	0.000367	0.009132	0.008647	CNI_000466-RB/CNI_004432-RA/CNI_005875-RA/CNI_007173-RC/CNI_011780-RA/CNI_015677-RD/CNI_015679-RA/CNI_015690-RA/CNI_016085-RA/CNI_021749-RA/CNI_024754-RA/CNI_026680-RZ	12
C1	BP	GO:0048194	Golgi vesicle budding	22/1667	75/12038	0.000368	0.009132	0.008647	CNI_000573-RA/CNI_000589-RA/CNI_002915-RA/CNI_006602-RA/CNI_006603-RA/CNI_007848-RC/CNI_011393-RG/CNI_013991-RK/CNI_014446-RK/CNI_015068-RB/CNI_015390-RA/CNI_015661-RB/CNI_017084-RA/CNI_019383-RC/CNI_019686-RA/CNI_019754-RA/CNI_020115-RA/CNI_020116-RA/CNI_021258-RA/CNI_023472-RB/CNI_025558-RB/CNI_026235-RB	22
C1	BP	GO:1901991	negative regulation of mitotic cell cycle phase transition	43/1667	187/12038	0.000451	0.011162	0.01057	CNI_000747-RC/CNI_001049-RA/CNI_001867-RD/CNI_002910-RB/CNI_003146-RA/CNI_003192-RC/CNI_003270-RS/CNI_003988-RD/CNI_006665-RB/CNI_006680-RA/CNI_007478-RA/CNI_008294-RA/CNI_008790-RA/CNI_009819-RB/CNI_010966-RC/CNI_011719-RA/CNI_011745-RA/CNI_012022-RT/CNI_012711-RB/CNI_013006-RC/CNI_015078-RA/CNI_015660-RB/CNI_015995-RD/CNI_015997-RB/CNI_016538-RC/CNI_016893-RA/CNI_016938-RA/CNI_017071-RE/CNI_017…	43
C1	BP	GO:0033046	negative regulation of sister chromatid segregation	18/1667	57/12038	0.000462	0.011366	0.010763	CNI_000747-RC/CNI_003192-RC/CNI_006665-RB/CNI_006680-RA/CNI_007413-RA/CNI_008021-RB/CNI_008294-RA/CNI_009819-RB/CNI_010412-RC/CNI_011745-RA/CNI_012022-RT/CNI_015078-RA/CNI_015944-RE/CNI_017993-RA/CNI_025711-RB/CNI_025972-RA/CNI_026087-RA/CNI_026981-RA	18
C1	BP	GO:0070198	protein localization to chromosome, telomeric region	13/1667	35/12038	0.000496	0.012158	0.011513	CNI_000747-RC/CNI_002910-RB/CNI_003240-RF/CNI_003241-RA/CNI_007196-RA/CNI_007413-RA/CNI_012185-RE/CNI_012186-RB/CNI_019120-RA/CNI_023104-RC/CNI_025649-RA/CNI_025972-RA/CNI_026553-RA	13
C1	BP	GO:0007064	mitotic sister chromatid cohesion	11/1667	27/12038	0.000535	0.012958	0.012271	CNI_003192-RC/CNI_007413-RA/CNI_008021-RB/CNI_008162-RA/CNI_015944-RE/CNI_015956-RA/CNI_018318-RB/CNI_022408-RA/CNI_025862-RB/CNI_025972-RA/CNI_027680-RA	11
C1	BP	GO:0048025	negative regulation of mRNA splicing, via spliceosome	11/1667	27/12038	0.000535	0.012958	0.012271	CNI_001156-RB/CNI_002397-RE/CNI_002672-RA/CNI_005068-RA/CNI_009898-RA/CNI_011885-RB/CNI_015797-RA/CNI_017366-RD/CNI_020235-RZ/CNI_020549-RN/CNI_025930-RA	11
C1	BP	GO:0070911	global genome nucleotide-excision repair	11/1667	27/12038	0.000535	0.012958	0.012271	CNI_003989-RA/CNI_003993-RA/CNI_005962-RB/CNI_007478-RA/CNI_008595-RB/CNI_011646-RA/CNI_016636-RA/CNI_019076-RA/CNI_022895-RA/CNI_022896-RA/CNI_026577-RA	11
C1	BP	GO:0006839	mitochondrial transport	44/1667	195/12038	0.000598	0.014431	0.013666	CNI_001665-RB/CNI_005322-RA/CNI_006392-RA/CNI_006424-RB/CNI_006780-RF/CNI_007410-RA/CNI_008412-RA/CNI_008513-RA/CNI_008577-RB/CNI_009616-RA/CNI_009814-RA/CNI_010970-RA/CNI_011354-RA/CNI_011933-RA/CNI_011937-RA/CNI_012768-RC/CNI_012862-RA/CNI_013067-RA/CNI_013218-RA/CNI_013237-RC/CNI_013973-RB/CNI_014892-RA/CNI_015008-RA/CNI_015133-RC/CNI_015140-RA/CNI_015252-RA/CNI_015340-RA/CNI_015365-RC/CNI_016…	44
C1	BP	GO:0000244	spliceosomal tri-snRNP complex assembly	8/1667	16/12038	0.000607	0.01458	0.013807	CNI_002597-RA/CNI_007377-RA/CNI_009194-RA/CNI_012546-RA/CNI_013518-RB/CNI_022039-RA/CNI_022385-RA/CNI_025930-RA	8
C1	BP	GO:0060260	regulation of transcription initiation by RNA polymerase II	14/1667	40/12038	0.000614	0.014645	0.013869	CNI_001156-RB/CNI_001248-RC/CNI_007173-RC/CNI_012946-RA/CNI_014856-RD/CNI_015246-RA/CNI_015667-RB/CNI_015677-RD/CNI_015679-RA/CNI_017330-RA/CNI_017954-RA/CNI_020549-RN/CNI_021258-RA/CNI_028451-RD	14
C1	BP	GO:0045815	transcription initiation-coupled chromatin remodeling	19/1667	63/12038	0.000619	0.014645	0.013869	CNI_001631-RA/CNI_002319-RA/CNI_005626-RA/CNI_006225-RA/CNI_007106-RA/CNI_009334-RA/CNI_012777-RA/CNI_013133-RB/CNI_013464-RD/CNI_014694-RK/CNI_014821-RB/CNI_015616-RA/CNI_016134-RA/CNI_017261-RB/CNI_017822-RB/CNI_018178-RA/CNI_018446-RA/CNI_020074-RB/CNI_026073-RA	19
C1	BP	GO:0048207	vesicle targeting, rough ER to cis-Golgi	19/1667	63/12038	0.000619	0.014645	0.013869	CNI_000573-RA/CNI_000589-RA/CNI_002915-RA/CNI_006602-RA/CNI_006603-RA/CNI_007848-RC/CNI_014446-RK/CNI_015068-RB/CNI_015390-RA/CNI_015661-RB/CNI_017084-RA/CNI_019383-RC/CNI_019686-RA/CNI_019754-RA/CNI_020115-RA/CNI_021258-RA/CNI_023472-RB/CNI_025558-RB/CNI_026235-RB	19
C1	BP	GO:0048208	COPII vesicle coating	19/1667	63/12038	0.000619	0.014645	0.013869	CNI_000573-RA/CNI_000589-RA/CNI_002915-RA/CNI_006602-RA/CNI_006603-RA/CNI_007848-RC/CNI_014446-RK/CNI_015068-RB/CNI_015390-RA/CNI_015661-RB/CNI_017084-RA/CNI_019383-RC/CNI_019686-RA/CNI_019754-RA/CNI_020115-RA/CNI_021258-RA/CNI_023472-RB/CNI_025558-RB/CNI_026235-RB	19
C1	BP	GO:0090114	COPII-coated vesicle budding	20/1667	68/12038	0.000644	0.015177	0.014373	CNI_000573-RA/CNI_000589-RA/CNI_002915-RA/CNI_006602-RA/CNI_006603-RA/CNI_007848-RC/CNI_013991-RK/CNI_014446-RK/CNI_015068-RB/CNI_015390-RA/CNI_015661-RB/CNI_017084-RA/CNI_019383-RC/CNI_019686-RA/CNI_019754-RA/CNI_020115-RA/CNI_021258-RA/CNI_023472-RB/CNI_025558-RB/CNI_026235-RB	20
C1	BP	GO:0051052	regulation of DNA metabolic process	78/1667	396/12038	0.000666	0.01562	0.014792	CNI_000272-RB/CNI_000747-RC/CNI_000871-RA/CNI_001049-RA/CNI_001493-RA/CNI_002279-RA/CNI_002910-RB/CNI_003240-RF/CNI_003241-RA/CNI_004855-RA/CNI_005219-RB/CNI_006650-RA/CNI_006722-RA/CNI_007410-RA/CNI_007413-RA/CNI_008021-RB/CNI_008695-RF/CNI_009164-RA/CNI_009306-RH/CNI_009342-RA/CNI_009819-RB/CNI_010289-RA/CNI_011745-RA/CNI_011838-RB/CNI_012072-RA/CNI_012185-RE/CNI_012186-RB/CNI_012213-RA/CNI_012…	78
C1	BP	GO:0035075	response to ecdysone	17/1667	54/12038	0.000685	0.016015	0.015166	CNI_029381-RA/CNI_001748-RB/CNI_001785-RA/CNI_001800-RA/CNI_001801-RA/CNI_001815-RA/CNI_001824-RA/CNI_001851-RN/CNI_008733-RA/CNI_012673-RA/CNI_016628-RA/CNI_016741-RE/CNI_017261-RB/CNI_017342-RA/CNI_021258-RA/CNI_026626-RB/CNI_029530-RA	17
C1	BP	GO:2000278	regulation of DNA biosynthetic process	28/1667	109/12038	0.000708	0.016487	0.015613	CNI_000747-RC/CNI_002910-RB/CNI_003240-RF/CNI_003241-RA/CNI_005219-RB/CNI_006722-RA/CNI_009306-RH/CNI_009342-RA/CNI_011745-RA/CNI_012185-RE/CNI_012186-RB/CNI_012246-RA/CNI_014277-RA/CNI_015131-RB/CNI_015325-RA/CNI_015956-RA/CNI_017013-RA/CNI_019130-RD/CNI_019359-RB/CNI_020449-RF/CNI_023104-RC/CNI_025649-RA/CNI_025716-RC/CNI_025808-RA/CNI_025972-RA/CNI_026553-RA/CNI_026626-RB/CNI_029124-RC	28
C1	BP	GO:1901984	negative regulation of protein acetylation	12/1667	32/12038	0.000735	0.017043	0.016139	CNI_000466-RB/CNI_004432-RA/CNI_005875-RA/CNI_007173-RC/CNI_011780-RA/CNI_015677-RD/CNI_015679-RA/CNI_015690-RA/CNI_016085-RA/CNI_021749-RA/CNI_024754-RA/CNI_026680-RZ	12
C1	BP	GO:0030071	regulation of mitotic metaphase/anaphase transition	19/1667	64/12038	0.000768	0.017696	0.016758	CNI_000747-RC/CNI_003192-RC/CNI_006665-RB/CNI_006680-RA/CNI_008294-RA/CNI_009819-RB/CNI_011745-RA/CNI_012022-RT/CNI_013993-RA/CNI_015078-RA/CNI_017993-RA/CNI_019005-RF/CNI_020602-RA/CNI_025711-RB/CNI_025759-RC/CNI_026087-RA/CNI_026099-RB/CNI_026235-RB/CNI_026981-RA	19
C1	BP	GO:0051973	positive regulation of telomerase activity	11/1667	28/12038	0.000772	0.017696	0.016758	CNI_003240-RF/CNI_003241-RA/CNI_005219-RB/CNI_012246-RA/CNI_015131-RB/CNI_015325-RA/CNI_017013-RA/CNI_025649-RA/CNI_025972-RA/CNI_026553-RA/CNI_029124-RC	11
C1	BP	GO:0090069	regulation of ribosome biogenesis	11/1667	28/12038	0.000772	0.017696	0.016758	CNI_005579-RB/CNI_007976-RA/CNI_010115-RA/CNI_013133-RB/CNI_014028-RA/CNI_014359-RB/CNI_015974-RB/CNI_019005-RF/CNI_019407-RA/CNI_020177-RA/CNI_028360-RA	11
C1	BP	GO:0045727	positive regulation of translation	32/1667	131/12038	0.00079	0.018	0.017046	CNI_000119-RA/CNI_000126-RA/CNI_001194-RA/CNI_002600-RC/CNI_002672-RA/CNI_003407-RA/CNI_004502-RA/CNI_005962-RB/CNI_009263-RA/CNI_009306-RH/CNI_012537-RB/CNI_013394-RB/CNI_013408-RA/CNI_015992-RC/CNI_016655-RA/CNI_016893-RA/CNI_017960-RC/CNI_017962-RA/CNI_018072-RE/CNI_018979-RA/CNI_019254-RA/CNI_020070-RA/CNI_020326-RA/CNI_021259-RH/CNI_022592-RA/CNI_022902-RA/CNI_023136-RA/CNI_024783-RA/CNI_026…	32
C1	BP	GO:1902099	regulation of metaphase/anaphase transition of cell cycle	20/1667	69/12038	0.000791	0.018	0.017046	CNI_000747-RC/CNI_003192-RC/CNI_006665-RB/CNI_006680-RA/CNI_008294-RA/CNI_009819-RB/CNI_011745-RA/CNI_012022-RT/CNI_013993-RA/CNI_014682-RA/CNI_015078-RA/CNI_017993-RA/CNI_019005-RF/CNI_020602-RA/CNI_025711-RB/CNI_025759-RC/CNI_026087-RA/CNI_026099-RB/CNI_026235-RB/CNI_026981-RA	20
C1	BP	GO:0051784	negative regulation of nuclear division	21/1667	74/12038	0.000803	0.018213	0.017248	CNI_000747-RC/CNI_002279-RA/CNI_002858-RB/CNI_003192-RC/CNI_006052-RB/CNI_006665-RB/CNI_006680-RA/CNI_007413-RA/CNI_008294-RA/CNI_009819-RB/CNI_011745-RA/CNI_012022-RT/CNI_013658-RJ/CNI_015078-RA/CNI_017993-RA/CNI_019120-RA/CNI_019498-RA/CNI_025711-RB/CNI_025972-RA/CNI_026087-RA/CNI_026981-RA	21
C1	BP	GO:0006891	intra-Golgi vesicle-mediated transport	14/1667	41/12038	0.000815	0.01833	0.017358	CNI_002915-RA/CNI_003269-RB/CNI_005835-RA/CNI_007430-RA/CNI_009271-RA/CNI_012363-RA/CNI_012435-RA/CNI_015661-RB/CNI_019686-RA/CNI_020116-RA/CNI_020328-RA/CNI_022211-RA/CNI_022212-RA/CNI_025773-RD	14
C1	BP	GO:0051205	protein insertion into membrane	14/1667	41/12038	0.000815	0.01833	0.017358	CNI_006392-RA/CNI_006780-RF/CNI_011933-RA/CNI_013067-RA/CNI_013973-RB/CNI_014369-RB/CNI_014972-RA/CNI_015133-RC/CNI_016064-RN/CNI_017092-RA/CNI_017589-RC/CNI_020009-RA/CNI_021962-RA/CNI_028809-RA	14
C1	BP	GO:0034249	negative regulation of amide metabolic process	45/1667	204/12038	0.000867	0.019429	0.018399	CNI_001867-RD/CNI_002397-RE/CNI_002600-RC/CNI_003407-RA/CNI_003988-RD/CNI_005982-RB/CNI_006963-RD/CNI_007135-RB/CNI_007224-RA/CNI_007976-RA/CNI_007989-RA/CNI_007996-RA/CNI_009194-RA/CNI_009263-RA/CNI_009917-RA/CNI_011346-RB/CNI_011463-RB/CNI_011844-RI/CNI_012614-RC/CNI_012678-RD/CNI_012711-RB/CNI_013247-RB/CNI_013562-RA/CNI_013567-RA/CNI_014350-RA/CNI_015325-RA/CNI_015998-RA/CNI_016089-RA/CNI_016…	45
C1	BP	GO:0016078	tRNA catabolic process	6/1667	10/12038	0.00089	0.019656	0.018614	CNI_000058-RA/CNI_006963-RD/CNI_007135-RB/CNI_007989-RA/CNI_011463-RB/CNI_015998-RA	6
C1	BP	GO:0034969	histone arginine methylation	6/1667	10/12038	0.00089	0.019656	0.018614	CNI_002367-RA/CNI_003146-RA/CNI_012673-RA/CNI_015997-RB/CNI_022795-RC/CNI_022796-RA	6
C1	BP	GO:0035247	peptidyl-arginine omega-N-methylation	6/1667	10/12038	0.00089	0.019656	0.018614	CNI_002367-RA/CNI_003146-RA/CNI_012673-RA/CNI_015997-RB/CNI_022795-RC/CNI_022796-RA	6
C1	BP	GO:0045324	late endosome to vacuole transport	6/1667	10/12038	0.00089	0.019656	0.018614	CNI_006715-RA/CNI_008770-RA/CNI_009559-RB/CNI_010449-RC/CNI_026631-RA/CNI_028817-RA	6
C1	BP	GO:2000045	regulation of G1/S transition of mitotic cell cycle	38/1667	165/12038	0.000913	0.020084	0.01902	CNI_001049-RA/CNI_001867-RD/CNI_002858-RB/CNI_003146-RA/CNI_003270-RS/CNI_003988-RD/CNI_007196-RA/CNI_008065-RA/CNI_008571-RB/CNI_008790-RA/CNI_010622-RA/CNI_010889-RD/CNI_011719-RA/CNI_011745-RA/CNI_012711-RB/CNI_015130-RA/CNI_015304-RA/CNI_015995-RD/CNI_015997-RB/CNI_016538-RC/CNI_016762-RA/CNI_016893-RA/CNI_016938-RA/CNI_017071-RE/CNI_017232-RA/CNI_017592-RA/CNI_019481-RK/CNI_019689-RB/CNI_020…	38
C1	BP	GO:0033048	negative regulation of mitotic sister chromatid segregation	15/1667	46/12038	0.000928	0.020348	0.019269	CNI_000747-RC/CNI_003192-RC/CNI_006665-RB/CNI_006680-RA/CNI_007413-RA/CNI_008294-RA/CNI_009819-RB/CNI_011745-RA/CNI_012022-RT/CNI_015078-RA/CNI_017993-RA/CNI_025711-RB/CNI_025972-RA/CNI_026087-RA/CNI_026981-RA	15
C1	BP	GO:0006901	vesicle coating	19/1667	65/12038	0.000947	0.020684	0.019587	CNI_000573-RA/CNI_000589-RA/CNI_002915-RA/CNI_006602-RA/CNI_006603-RA/CNI_007848-RC/CNI_014446-RK/CNI_015068-RB/CNI_015390-RA/CNI_015661-RB/CNI_017084-RA/CNI_019383-RC/CNI_019686-RA/CNI_019754-RA/CNI_020115-RA/CNI_021258-RA/CNI_023472-RB/CNI_025558-RB/CNI_026235-RB	19
C1	BP	GO:0051785	positive regulation of nuclear division	22/1667	80/12038	0.00097	0.021098	0.01998	CNI_000747-RC/CNI_006470-RA/CNI_006665-RB/CNI_008695-RF/CNI_009559-RB/CNI_011826-RB/CNI_012799-RA/CNI_013993-RA/CNI_014531-RA/CNI_014682-RA/CNI_015078-RA/CNI_015365-RC/CNI_016018-RA/CNI_017001-RE/CNI_019481-RK/CNI_019774-RA/CNI_019923-RA/CNI_020449-RF/CNI_020602-RA/CNI_025759-RC/CNI_026099-RB/CNI_026235-RB	22
C1	BP	GO:0031060	regulation of histone methylation	21/1667	75/12038	0.000973	0.021098	0.01998	CNI_001142-RA/CNI_003459-RA/CNI_004855-RA/CNI_004868-RC/CNI_006225-RA/CNI_007413-RA/CNI_008790-RA/CNI_009334-RA/CNI_010524-RA/CNI_012677-RB/CNI_015690-RA/CNI_016085-RA/CNI_016881-RB/CNI_017261-RB/CNI_017662-RC/CNI_019662-RA/CNI_019691-RA/CNI_020225-RF/CNI_022795-RC/CNI_022796-RA/CNI_023609-RA	21
C1	BP	GO:2000232	regulation of rRNA processing	8/1667	17/12038	0.001008	0.021774	0.02062	CNI_010115-RA/CNI_014028-RA/CNI_014359-RB/CNI_015974-RB/CNI_019005-RF/CNI_019407-RA/CNI_020177-RA/CNI_028360-RA	8
C1	BP	GO:0051101	regulation of DNA binding	26/1667	101/12038	0.001044	0.022476	0.021284	CNI_001326-RA/CNI_002910-RB/CNI_003807-RA/CNI_003989-RA/CNI_003993-RA/CNI_004855-RA/CNI_006966-RA/CNI_007632-RD/CNI_008021-RB/CNI_009119-RA/CNI_009382-RA/CNI_009819-RB/CNI_010412-RC/CNI_012649-RC/CNI_013043-RA/CNI_015304-RA/CNI_015690-RA/CNI_015944-RE/CNI_015995-RD/CNI_016064-RN/CNI_016085-RA/CNI_017013-RA/CNI_018318-RB/CNI_019076-RA/CNI_020070-RA/CNI_025972-RA	26
C1	BP	GO:0006383	transcription by RNA polymerase III	14/1667	42/12038	0.001068	0.022922	0.021707	CNI_005579-RB/CNI_005626-RA/CNI_006695-RD/CNI_010562-RH/CNI_011549-RF/CNI_014695-RB/CNI_015462-RA/CNI_018029-RA/CNI_018469-RA/CNI_018484-RA/CNI_020084-RA/CNI_020219-RA/CNI_020810-RB/CNI_022274-RA	14
C1	BP	GO:0045839	negative regulation of mitotic nuclear division	17/1667	56/12038	0.001085	0.023198	0.021968	CNI_000747-RC/CNI_002858-RB/CNI_003192-RC/CNI_006665-RB/CNI_006680-RA/CNI_007413-RA/CNI_008294-RA/CNI_009819-RB/CNI_011745-RA/CNI_012022-RT/CNI_015078-RA/CNI_017993-RA/CNI_019498-RA/CNI_025711-RB/CNI_025972-RA/CNI_026087-RA/CNI_026981-RA	17
C1	BP	GO:0016226	iron-sulfur cluster assembly	9/1667	21/12038	0.001118	0.023725	0.022467	CNI_002256-RA/CNI_006328-RA/CNI_012083-RA/CNI_014088-RA/CNI_014556-RA/CNI_015340-RA/CNI_016558-RA/CNI_020312-RA/CNI_027299-RA	9
C1	BP	GO:0031163	metallo-sulfur cluster assembly	9/1667	21/12038	0.001118	0.023725	0.022467	CNI_002256-RA/CNI_006328-RA/CNI_012083-RA/CNI_014088-RA/CNI_014556-RA/CNI_015340-RA/CNI_016558-RA/CNI_020312-RA/CNI_027299-RA	9
C1	BP	GO:0050685	positive regulation of mRNA processing	10/1667	25/12038	0.001134	0.023896	0.022629	CNI_002397-RE/CNI_002958-RA/CNI_003636-RA/CNI_004868-RC/CNI_012199-RA/CNI_012546-RA/CNI_013820-RA/CNI_018053-RA/CNI_018072-RE/CNI_019691-RA	10
C1	BP	GO:0051204	protein insertion into mitochondrial membrane	10/1667	25/12038	0.001134	0.023896	0.022629	CNI_006392-RA/CNI_006780-RF/CNI_011933-RA/CNI_013067-RA/CNI_013973-RB/CNI_015133-RC/CNI_016064-RN/CNI_017092-RA/CNI_020009-RA/CNI_028809-RA	10
C1	BP	GO:1990542	mitochondrial transmembrane transport	22/1667	81/12038	0.001161	0.024379	0.023086	CNI_001665-RB/CNI_005322-RA/CNI_006392-RA/CNI_007410-RA/CNI_008577-RB/CNI_010970-RA/CNI_011826-RB/CNI_012768-RC/CNI_013067-RA/CNI_013218-RA/CNI_013237-RC/CNI_015133-RC/CNI_015340-RA/CNI_017092-RA/CNI_018068-RA/CNI_019323-RA/CNI_019512-RA/CNI_020009-RA/CNI_021874-RA/CNI_025612-RA/CNI_027181-RC/CNI_027456-RA	22
C1	BP	GO:0051972	regulation of telomerase activity	15/1667	47/12038	0.001191	0.024933	0.023611	CNI_000747-RC/CNI_002910-RB/CNI_003240-RF/CNI_003241-RA/CNI_005219-RB/CNI_006722-RA/CNI_012246-RA/CNI_014277-RA/CNI_015131-RB/CNI_015325-RA/CNI_017013-RA/CNI_025649-RA/CNI_025972-RA/CNI_026553-RA/CNI_029124-RC	15
C1	BP	GO:0007051	spindle organization	53/1667	254/12038	0.00125	0.026076	0.024693	CNI_001142-RA/CNI_001718-RA/CNI_002600-RC/CNI_004077-RB/CNI_005960-RA/CNI_006052-RB/CNI_006665-RB/CNI_007413-RA/CNI_007698-RC/CNI_007702-RA/CNI_007990-RA/CNI_009119-RA/CNI_010412-RC/CNI_010682-RD/CNI_010966-RC/CNI_011699-RA/CNI_012022-RT/CNI_012799-RA/CNI_012966-RA/CNI_013658-RJ/CNI_014158-RA/CNI_014233-RA/CNI_014446-RK/CNI_015078-RA/CNI_015827-RD/CNI_016820-RA/CNI_017001-RE/CNI_017624-RA/CNI_018…	53
C1	BP	GO:1902806	regulation of cell cycle G1/S phase transition	40/1667	179/12038	0.00126	0.026199	0.02481	CNI_001049-RA/CNI_001867-RD/CNI_002858-RB/CNI_003146-RA/CNI_003270-RS/CNI_003988-RD/CNI_007196-RA/CNI_008065-RA/CNI_008571-RB/CNI_008790-RA/CNI_010622-RA/CNI_010889-RD/CNI_011719-RA/CNI_011745-RA/CNI_011826-RB/CNI_012711-RB/CNI_015130-RA/CNI_015304-RA/CNI_015995-RD/CNI_015997-RB/CNI_016538-RC/CNI_016762-RA/CNI_016893-RA/CNI_016938-RA/CNI_017071-RE/CNI_017232-RA/CNI_017592-RA/CNI_019481-RK/CNI_019…	40
C1	BP	GO:0035195	miRNA-mediated post-transcriptional gene silencing	24/1667	92/12038	0.001312	0.027182	0.025741	CNI_002319-RA/CNI_002467-RA/CNI_002958-RA/CNI_003407-RA/CNI_003636-RA/CNI_005626-RA/CNI_005963-RA/CNI_009263-RA/CNI_010306-RA/CNI_012678-RD/CNI_015616-RA/CNI_017020-RA/CNI_017232-RA/CNI_017783-RB/CNI_018053-RA/CNI_018979-RA/CNI_019359-RB/CNI_020494-RB/CNI_023224-RB/CNI_024900-RB/CNI_025529-RA/CNI_027512-RA/CNI_027587-RD/CNI_028721-RA	24
C1	BP	GO:0000479	endonucleolytic cleavage of tricistronic rRNA transcript (SSU-rRNA, 5.8S rRNA, LSU-rRNA)	7/1667	14/12038	0.001355	0.02789	0.026411	CNI_000308-RB/CNI_004723-RA/CNI_010272-RA/CNI_015701-RA/CNI_016414-RA/CNI_019382-RA/CNI_027247-RF	7
C1	BP	GO:0043981	histone H4-K5 acetylation	7/1667	14/12038	0.001355	0.02789	0.026411	CNI_002336-RA/CNI_004565-RA/CNI_006722-RA/CNI_009841-RB/CNI_017307-RC/CNI_021640-RE/CNI_027455-RA	7
C1	BP	GO:0031297	replication fork processing	12/1667	34/12038	0.001368	0.028042	0.026555	CNI_007413-RA/CNI_010289-RA/CNI_011506-RB/CNI_014779-RA/CNI_015877-RA/CNI_015952-RA/CNI_016048-RA/CNI_016301-RB/CNI_019120-RA/CNI_028088-RA/CNI_028684-RA/CNI_029060-RC	12
C1	BP	GO:0033047	regulation of mitotic sister chromatid segregation	25/1667	98/12038	0.001483	0.030302	0.028695	CNI_000747-RC/CNI_003192-RC/CNI_003833-RA/CNI_006665-RB/CNI_006680-RA/CNI_007413-RA/CNI_008294-RA/CNI_009559-RB/CNI_009819-RB/CNI_010263-RA/CNI_011745-RA/CNI_012022-RT/CNI_013993-RA/CNI_015078-RA/CNI_017993-RA/CNI_019005-RF/CNI_020449-RF/CNI_020602-RA/CNI_025711-RB/CNI_025759-RC/CNI_025972-RA/CNI_026087-RA/CNI_026099-RB/CNI_026235-RB/CNI_026981-RA	25
C1	BP	GO:0034501	protein localization to kinetochore	11/1667	30/12038	0.001507	0.030594	0.028972	CNI_002047-RA/CNI_002108-RA/CNI_002858-RB/CNI_006665-RB/CNI_006680-RA/CNI_012535-RC/CNI_015251-RA/CNI_015532-RA/CNI_017993-RA/CNI_025711-RB/CNI_027680-RA	11
C1	BP	GO:1903083	protein localization to condensed chromosome	11/1667	30/12038	0.001507	0.030594	0.028972	CNI_002047-RA/CNI_002108-RA/CNI_002858-RB/CNI_006665-RB/CNI_006680-RA/CNI_012535-RC/CNI_015251-RA/CNI_015532-RA/CNI_017993-RA/CNI_025711-RB/CNI_027680-RA	11
C1	BP	GO:0033045	regulation of sister chromatid segregation	30/1667	125/12038	0.00153	0.030956	0.029315	CNI_000747-RC/CNI_003192-RC/CNI_003833-RA/CNI_006260-RG/CNI_006665-RB/CNI_006680-RA/CNI_007413-RA/CNI_008021-RB/CNI_008294-RA/CNI_009559-RB/CNI_009819-RB/CNI_010263-RA/CNI_010412-RC/CNI_011745-RA/CNI_012022-RT/CNI_013993-RA/CNI_014682-RA/CNI_015078-RA/CNI_015944-RE/CNI_017993-RA/CNI_019005-RF/CNI_020449-RF/CNI_020602-RA/CNI_025711-RB/CNI_025759-RC/CNI_025972-RA/CNI_026087-RA/CNI_026099-RB/CNI_026…	30
C1	BP	GO:0010225	response to UV-C	8/1667	18/12038	0.001595	0.032155	0.03045	CNI_005219-RB/CNI_010289-RA/CNI_017822-RB/CNI_019120-RA/CNI_020070-RA/CNI_020465-RA/CNI_020466-RA/CNI_028088-RA	8
C1	BP	GO:0007096	regulation of exit from mitosis	10/1667	26/12038	0.001616	0.032411	0.030693	CNI_001441-RA/CNI_006470-RA/CNI_011826-RB/CNI_014531-RA/CNI_015078-RA/CNI_016018-RA/CNI_016820-RA/CNI_017993-RA/CNI_023104-RC/CNI_025711-RB	10
C1	BP	GO:0051304	chromosome separation	29/1667	120/12038	0.001623	0.032411	0.030693	CNI_000747-RC/CNI_001379-RA/CNI_003192-RC/CNI_006295-RA/CNI_006665-RB/CNI_006680-RA/CNI_008294-RA/CNI_009819-RB/CNI_010263-RA/CNI_011745-RA/CNI_012000-RA/CNI_012022-RT/CNI_013993-RA/CNI_014682-RA/CNI_015078-RA/CNI_015877-RA/CNI_017993-RA/CNI_019005-RF/CNI_019662-RA/CNI_020602-RA/CNI_020781-RA/CNI_025711-RB/CNI_025759-RC/CNI_026087-RA/CNI_026099-RB/CNI_026235-RB/CNI_026981-RA/CNI_027836-RB/CNI_027…	29
C1	BP	GO:0140694	non-membrane-bounded organelle assembly	83/1667	439/12038	0.001624	0.032411	0.030693	CNI_000126-RA/CNI_000308-RB/CNI_001049-RA/CNI_001082-RA/CNI_001103-RA/CNI_001142-RA/CNI_001718-RA/CNI_002187-RA/CNI_002600-RC/CNI_002672-RA/CNI_003235-RA/CNI_003988-RD/CNI_004077-RB/CNI_005960-RA/CNI_006052-RB/CNI_006665-RB/CNI_006722-RA/CNI_007069-RA/CNI_007574-RA/CNI_007698-RC/CNI_007702-RA/CNI_008513-RA/CNI_008698-RD/CNI_010272-RA/CNI_010662-RA/CNI_010682-RD/CNI_010966-RC/CNI_011699-RA/CNI_011…	83
C1	BP	GO:0032968	positive regulation of transcription elongation by RNA polymerase II	9/1667	22/12038	0.001661	0.033042	0.031291	CNI_000926-RA/CNI_003459-RA/CNI_009382-RA/CNI_009840-RA/CNI_014682-RA/CNI_019691-RA/CNI_020225-RF/CNI_020494-RB/CNI_020810-RB	9
C1	BP	GO:0006388	tRNA splicing, via endonucleolytic cleavage and ligation	6/1667	11/12038	0.001729	0.034278	0.03246	CNI_000128-RA/CNI_002492-RA/CNI_017049-RA/CNI_019485-RC/CNI_022132-RA/CNI_028815-RA	6
C1	BP	GO:0044773	mitotic DNA damage checkpoint signaling	27/1667	110/12038	0.001814	0.035846	0.033946	CNI_001049-RA/CNI_001867-RD/CNI_003146-RA/CNI_003988-RD/CNI_011719-RA/CNI_011745-RA/CNI_011783-RB/CNI_012711-RB/CNI_015660-RB/CNI_015997-RB/CNI_016538-RC/CNI_016893-RA/CNI_016938-RA/CNI_017071-RE/CNI_017232-RA/CNI_017378-RA/CNI_018466-RC/CNI_019518-RC/CNI_019689-RB/CNI_020465-RA/CNI_020466-RA/CNI_020494-RB/CNI_021433-RA/CNI_022895-RA/CNI_022896-RA/CNI_024783-RA/CNI_027341-RA	27
C1	BP	GO:0140013	meiotic nuclear division	60/1667	300/12038	0.001828	0.036015	0.034106	CNI_000272-RB/CNI_000747-RC/CNI_001142-RA/CNI_001379-RA/CNI_001554-RA/CNI_002279-RA/CNI_002772-RC/CNI_003192-RC/CNI_006052-RB/CNI_006295-RA/CNI_008021-RB/CNI_008067-RA/CNI_008695-RF/CNI_009484-RD/CNI_009846-RA/CNI_010682-RD/CNI_011745-RA/CNI_012000-RA/CNI_012353-RB/CNI_012363-RA/CNI_012423-RA/CNI_013658-RJ/CNI_014158-RA/CNI_014357-RA/CNI_014682-RA/CNI_015078-RA/CNI_015365-RC/CNI_015660-RB/CNI_015…	60
C1	BP	GO:0032091	negative regulation of protein binding	29/1667	121/12038	0.001858	0.03648	0.034546	CNI_029381-RA/CNI_000787-RQ/CNI_001748-RB/CNI_001785-RA/CNI_001800-RA/CNI_001801-RA/CNI_001815-RA/CNI_001824-RA/CNI_001851-RN/CNI_003146-RA/CNI_004855-RA/CNI_007698-RC/CNI_009543-RB/CNI_012410-RA/CNI_012966-RA/CNI_014350-RA/CNI_014446-RK/CNI_015030-RA/CNI_015604-RB/CNI_015997-RB/CNI_016064-RN/CNI_017013-RA/CNI_018560-RA/CNI_020235-RZ/CNI_020933-RA/CNI_023104-RC/CNI_029472-RD/CNI_029474-RA/CNI_029…	29
C1	BP	GO:1901992	positive regulation of mitotic cell cycle phase transition	26/1667	105/12038	0.001911	0.037397	0.035414	CNI_001142-RA/CNI_002858-RB/CNI_006470-RA/CNI_007196-RA/CNI_008065-RA/CNI_008571-RB/CNI_010622-RA/CNI_010889-RD/CNI_010966-RC/CNI_011826-RB/CNI_013993-RA/CNI_014531-RA/CNI_015078-RA/CNI_015130-RA/CNI_016018-RA/CNI_016762-RA/CNI_019481-RK/CNI_019756-RB/CNI_020602-RA/CNI_023611-RC/CNI_024754-RA/CNI_025759-RC/CNI_026099-RB/CNI_026235-RB/CNI_026577-RA/CNI_028480-RA	26
C1	BP	GO:0006457	protein folding	47/1667	224/12038	0.002034	0.039379	0.037291	CNI_029381-RA/CNI_000749-RB/CNI_000862-RC/CNI_001748-RB/CNI_001785-RA/CNI_001800-RA/CNI_001801-RA/CNI_001815-RA/CNI_001824-RA/CNI_001851-RN/CNI_002187-RA/CNI_002397-RE/CNI_002724-RB/CNI_003836-RA/CNI_006780-RF/CNI_006932-RA/CNI_007259-RA/CNI_008577-RB/CNI_009217-RA/CNI_009218-RA/CNI_009219-RA/CNI_012247-RA/CNI_012322-RB/CNI_012371-RA/CNI_012408-RB/CNI_012618-RA/CNI_014972-RA/CNI_015030-RA/CNI_015…	47
C1	BP	GO:0045840	positive regulation of mitotic nuclear division	17/1667	59/12038	0.002046	0.039379	0.037291	CNI_000747-RC/CNI_006470-RA/CNI_006665-RB/CNI_009559-RB/CNI_011826-RB/CNI_012799-RA/CNI_013993-RA/CNI_014531-RA/CNI_015078-RA/CNI_016018-RA/CNI_017001-RE/CNI_019923-RA/CNI_020449-RF/CNI_020602-RA/CNI_025759-RC/CNI_026099-RB/CNI_026235-RB	17
C1	BP	GO:0006376	mRNA splice site recognition	11/1667	31/12038	0.002048	0.039379	0.037291	CNI_001905-RB/CNI_015892-RA/CNI_016074-RC/CNI_016108-RA/CNI_017366-RD/CNI_020549-RN/CNI_021424-RA/CNI_024726-RZ/CNI_025930-RA/CNI_026212-RF/CNI_027721-RC	11
C1	BP	GO:0036258	multivesicular body assembly	11/1667	31/12038	0.002048	0.039379	0.037291	CNI_004077-RB/CNI_005960-RA/CNI_006715-RA/CNI_008770-RA/CNI_009605-RE/CNI_010966-RC/CNI_011353-RA/CNI_017160-RD/CNI_017341-RA/CNI_026631-RA/CNI_028817-RA	11
C1	BP	GO:0002088	lens development in camera-type eye	19/1667	69/12038	0.00206	0.039379	0.037291	CNI_001049-RA/CNI_001313-RC/CNI_001326-RA/CNI_002187-RA/CNI_008021-RB/CNI_009898-RA/CNI_010866-RA/CNI_010867-RA/CNI_012000-RA/CNI_012676-RA/CNI_013043-RA/CNI_015995-RD/CNI_016018-RA/CNI_017962-RA/CNI_019476-RA/CNI_023611-RC/CNI_024900-RB/CNI_026732-RA/CNI_027250-RA	19
C1	BP	GO:0033120	positive regulation of RNA splicing	13/1667	40/12038	0.002071	0.039379	0.037291	CNI_002397-RE/CNI_004868-RC/CNI_005198-RA/CNI_009096-RB/CNI_012546-RA/CNI_013820-RA/CNI_017366-RD/CNI_018053-RA/CNI_018072-RE/CNI_018881-RC/CNI_020235-RZ/CNI_020549-RN/CNI_027512-RA	13
C1	BP	GO:0045005	DNA-templated DNA replication maintenance of fidelity	13/1667	40/12038	0.002071	0.039379	0.037291	CNI_007413-RA/CNI_010289-RA/CNI_011506-RB/CNI_014779-RA/CNI_015877-RA/CNI_015952-RA/CNI_016048-RA/CNI_016301-RB/CNI_018466-RC/CNI_019120-RA/CNI_028088-RA/CNI_028684-RA/CNI_029060-RC	13
C1	BP	GO:0045841	negative regulation of mitotic metaphase/anaphase transition	13/1667	40/12038	0.002071	0.039379	0.037291	CNI_000747-RC/CNI_003192-RC/CNI_006665-RB/CNI_006680-RA/CNI_008294-RA/CNI_009819-RB/CNI_011745-RA/CNI_012022-RT/CNI_015078-RA/CNI_017993-RA/CNI_025711-RB/CNI_026087-RA/CNI_026981-RA	13
C1	BP	GO:2000816	negative regulation of mitotic sister chromatid separation	13/1667	40/12038	0.002071	0.039379	0.037291	CNI_000747-RC/CNI_003192-RC/CNI_006665-RB/CNI_006680-RA/CNI_008294-RA/CNI_009819-RB/CNI_011745-RA/CNI_012022-RT/CNI_015078-RA/CNI_017993-RA/CNI_025711-RB/CNI_026087-RA/CNI_026981-RA	13
C1	BP	GO:0051053	negative regulation of DNA metabolic process	34/1667	150/12038	0.002192	0.041536	0.039334	CNI_000272-RB/CNI_000747-RC/CNI_000871-RA/CNI_002910-RB/CNI_003240-RF/CNI_003241-RA/CNI_006650-RA/CNI_006722-RA/CNI_007410-RA/CNI_008021-RB/CNI_009819-RB/CNI_011745-RA/CNI_012185-RE/CNI_012186-RB/CNI_012408-RB/CNI_014277-RA/CNI_015660-RB/CNI_015797-RA/CNI_015944-RE/CNI_016048-RA/CNI_016301-RB/CNI_017007-RA/CNI_018466-RC/CNI_019120-RA/CNI_019359-RB/CNI_020449-RF/CNI_020781-RA/CNI_022408-RA/CNI_023…	34
C1	BP	GO:0006261	DNA-templated DNA replication	39/1667	179/12038	0.002341	0.044238	0.041892	CNI_000747-RC/CNI_001049-RA/CNI_007413-RA/CNI_009091-RA/CNI_009096-RB/CNI_009342-RA/CNI_010289-RA/CNI_010622-RA/CNI_011506-RB/CNI_012001-RA/CNI_012072-RA/CNI_012213-RA/CNI_012246-RA/CNI_014204-RA/CNI_014779-RA/CNI_015660-RB/CNI_015877-RA/CNI_015952-RA/CNI_015956-RA/CNI_016048-RA/CNI_016301-RB/CNI_016938-RA/CNI_017326-RE/CNI_017592-RA/CNI_018031-RC/CNI_018466-RC/CNI_018581-RA/CNI_019120-RA/CNI_019…	39
C1	BP	GO:0006293	nucleotide-excision repair, preincision complex stabilization	9/1667	23/12038	0.002397	0.045145	0.042751	CNI_003989-RA/CNI_003993-RA/CNI_007478-RA/CNI_008595-RB/CNI_011646-RA/CNI_012001-RA/CNI_016938-RA/CNI_019076-RA/CNI_026577-RA	9
C1	BP	GO:0001832	blastocyst growth	8/1667	19/12038	0.002423	0.045499	0.043087	CNI_003459-RA/CNI_009096-RB/CNI_012546-RA/CNI_015995-RD/CNI_016822-RA/CNI_019120-RA/CNI_019756-RB/CNI_020225-RF	8
C1	BP	GO:0048199	vesicle targeting, to, from or within Golgi	19/1667	70/12038	0.002467	0.046181	0.043733	CNI_000573-RA/CNI_000589-RA/CNI_002915-RA/CNI_006602-RA/CNI_006603-RA/CNI_007848-RC/CNI_014446-RK/CNI_015068-RB/CNI_015390-RA/CNI_015661-RB/CNI_017084-RA/CNI_019383-RC/CNI_019686-RA/CNI_019754-RA/CNI_020115-RA/CNI_021258-RA/CNI_023472-RB/CNI_025558-RB/CNI_026235-RB	19
C1	BP	GO:0000731	DNA synthesis involved in DNA repair	17/1667	60/12038	0.002493	0.046519	0.044053	CNI_001379-RA/CNI_009342-RA/CNI_009819-RB/CNI_010289-RA/CNI_011371-RA/CNI_012001-RA/CNI_012213-RA/CNI_014572-RA/CNI_015952-RA/CNI_016085-RA/CNI_016938-RA/CNI_019120-RA/CNI_019506-RA/CNI_020465-RA/CNI_020466-RA/CNI_025808-RA/CNI_028088-RA	17
C1	BP	GO:0035194	regulatory ncRNA-mediated post-transcriptional gene silencing	32/1667	140/12038	0.002529	0.04693	0.044442	CNI_001288-RA/CNI_001439-RA/CNI_002319-RA/CNI_002467-RA/CNI_002958-RA/CNI_003407-RA/CNI_003636-RA/CNI_005626-RA/CNI_005963-RA/CNI_007196-RA/CNI_008537-RA/CNI_009263-RA/CNI_010306-RA/CNI_011791-RA/CNI_012678-RD/CNI_014619-RB/CNI_015616-RA/CNI_017020-RA/CNI_017232-RA/CNI_017783-RB/CNI_018053-RA/CNI_018979-RA/CNI_019359-RB/CNI_020494-RB/CNI_023224-RB/CNI_024900-RB/CNI_025529-RA/CNI_027512-RA/CNI_027…	32
C1	BP	GO:0006888	endoplasmic reticulum to Golgi vesicle-mediated transport	38/1667	174/12038	0.002531	0.04693	0.044442	CNI_000573-RA/CNI_000589-RA/CNI_002915-RA/CNI_003269-RB/CNI_005184-RA/CNI_005835-RA/CNI_006602-RA/CNI_006603-RA/CNI_007430-RA/CNI_007579-RA/CNI_007848-RC/CNI_011618-RJ/CNI_012022-RT/CNI_012363-RA/CNI_013991-RK/CNI_014446-RK/CNI_015068-RB/CNI_015390-RA/CNI_015661-RB/CNI_015959-RA/CNI_017084-RA/CNI_017378-RA/CNI_018568-RB/CNI_019383-RC/CNI_019686-RA/CNI_019754-RA/CNI_020033-RA/CNI_020115-RA/CNI_020…	38
C1	BP	GO:0044774	mitotic DNA integrity checkpoint signaling	28/1667	118/12038	0.002577	0.047632	0.045107	CNI_001049-RA/CNI_001867-RD/CNI_003146-RA/CNI_003988-RD/CNI_011719-RA/CNI_011745-RA/CNI_011783-RB/CNI_012711-RB/CNI_013006-RC/CNI_015660-RB/CNI_015997-RB/CNI_016538-RC/CNI_016893-RA/CNI_016938-RA/CNI_017071-RE/CNI_017232-RA/CNI_017378-RA/CNI_018466-RC/CNI_019518-RC/CNI_019689-RB/CNI_020465-RA/CNI_020466-RA/CNI_020494-RB/CNI_021433-RA/CNI_022895-RA/CNI_022896-RA/CNI_024783-RA/CNI_027341-RA	28
C1	BP	GO:1902100	negative regulation of metaphase/anaphase transition of cell cycle	13/1667	41/12038	0.002655	0.048773	0.046188	CNI_000747-RC/CNI_003192-RC/CNI_006665-RB/CNI_006680-RA/CNI_008294-RA/CNI_009819-RB/CNI_011745-RA/CNI_012022-RT/CNI_015078-RA/CNI_017993-RA/CNI_025711-RB/CNI_026087-RA/CNI_026981-RA	13
C1	BP	GO:1905819	negative regulation of chromosome separation	13/1667	41/12038	0.002655	0.048773	0.046188	CNI_000747-RC/CNI_003192-RC/CNI_006665-RB/CNI_006680-RA/CNI_008294-RA/CNI_009819-RB/CNI_011745-RA/CNI_012022-RT/CNI_015078-RA/CNI_017993-RA/CNI_025711-RB/CNI_026087-RA/CNI_026981-RA	13
C1	BP	GO:0001825	blastocyst formation	11/1667	32/12038	0.002736	0.049954	0.047306	CNI_000297-RA/CNI_002312-RA/CNI_003459-RA/CNI_003988-RD/CNI_006470-RA/CNI_007780-RA/CNI_012765-RB/CNI_017071-RE/CNI_017662-RC/CNI_026235-RB/CNI_028378-RA	11
C1	BP	GO:0071459	protein localization to chromosome, centromeric region	11/1667	32/12038	0.002736	0.049954	0.047306	CNI_002047-RA/CNI_002108-RA/CNI_002858-RB/CNI_006665-RB/CNI_006680-RA/CNI_012535-RC/CNI_015251-RA/CNI_015532-RA/CNI_017993-RA/CNI_025711-RB/CNI_027680-RA	11
C1	CC	GO:0000313	organellar ribosome	52/1685	73/11879	2.02e-28	6.48e-26	5.12e-26	CNI_001226-RA/CNI_001520-RA/CNI_002530-RA/CNI_003773-RA/CNI_004512-RA/CNI_005947-RD/CNI_006378-RA/CNI_006429-RA/CNI_006983-RB/CNI_007363-RA/CNI_008154-RA/CNI_008263-RA/CNI_008513-RA/CNI_008618-RA/CNI_009231-RA/CNI_009632-RA/CNI_009692-RA/CNI_009816-RA/CNI_010846-RB/CNI_011480-RA/CNI_011824-RA/CNI_012070-RA/CNI_012135-RA/CNI_012597-RA/CNI_012598-RA/CNI_012768-RC/CNI_012924-RA/CNI_013506-RB/CNI_013…	52
C1	CC	GO:0005761	mitochondrial ribosome	52/1685	73/11879	2.02e-28	6.48e-26	5.12e-26	CNI_001226-RA/CNI_001520-RA/CNI_002530-RA/CNI_003773-RA/CNI_004512-RA/CNI_005947-RD/CNI_006378-RA/CNI_006429-RA/CNI_006983-RB/CNI_007363-RA/CNI_008154-RA/CNI_008263-RA/CNI_008513-RA/CNI_008618-RA/CNI_009231-RA/CNI_009632-RA/CNI_009692-RA/CNI_009816-RA/CNI_010846-RB/CNI_011480-RA/CNI_011824-RA/CNI_012070-RA/CNI_012135-RA/CNI_012597-RA/CNI_012598-RA/CNI_012768-RC/CNI_012924-RA/CNI_013506-RB/CNI_013…	52
C1	CC	GO:0005681	spliceosomal complex	83/1685	170/11879	2.07e-27	4.43e-25	3.5e-25	CNI_000965-RB/CNI_001905-RB/CNI_002312-RA/CNI_002397-RE/CNI_002597-RA/CNI_002600-RC/CNI_002748-RA/CNI_002796-RA/CNI_002937-RC/CNI_003422-RA/CNI_003636-RA/CNI_005067-RA/CNI_005114-RA/CNI_005198-RA/CNI_006260-RG/CNI_006680-RA/CNI_007224-RA/CNI_007338-RA/CNI_007699-RB/CNI_008019-RB/CNI_008065-RA/CNI_008854-RA/CNI_009121-RA/CNI_009191-RA/CNI_009194-RA/CNI_009306-RH/CNI_009334-RA/CNI_009476-RA/CNI_009…	83
C1	CC	GO:0000315	organellar large ribosomal subunit	37/1685	46/11879	8.75e-24	1.12e-21	8.88e-22	CNI_001226-RA/CNI_001520-RA/CNI_005947-RD/CNI_006378-RA/CNI_006429-RA/CNI_008154-RA/CNI_008263-RA/CNI_008513-RA/CNI_008618-RA/CNI_009632-RA/CNI_009692-RA/CNI_009816-RA/CNI_011824-RA/CNI_012135-RA/CNI_012597-RA/CNI_012768-RC/CNI_012924-RA/CNI_013596-RA/CNI_013605-RA/CNI_013673-RA/CNI_013698-RE/CNI_014765-RA/CNI_014912-RA/CNI_015841-RA/CNI_016655-RA/CNI_017018-RA/CNI_017235-RA/CNI_018380-RA/CNI_018…	37
C1	CC	GO:0005762	mitochondrial large ribosomal subunit	37/1685	46/11879	8.75e-24	1.12e-21	8.88e-22	CNI_001226-RA/CNI_001520-RA/CNI_005947-RD/CNI_006378-RA/CNI_006429-RA/CNI_008154-RA/CNI_008263-RA/CNI_008513-RA/CNI_008618-RA/CNI_009632-RA/CNI_009692-RA/CNI_009816-RA/CNI_011824-RA/CNI_012135-RA/CNI_012597-RA/CNI_012768-RC/CNI_012924-RA/CNI_013596-RA/CNI_013605-RA/CNI_013673-RA/CNI_013698-RE/CNI_014765-RA/CNI_014912-RA/CNI_015841-RA/CNI_016655-RA/CNI_017018-RA/CNI_017235-RA/CNI_018380-RA/CNI_018…	37
C1	CC	GO:0000785	chromatin	143/1685	455/11879	6.52e-22	6.98e-20	5.51e-20	CNI_029381-RA/CNI_000799-RB/CNI_001142-RA/CNI_001224-RA/CNI_001313-RC/CNI_001748-RB/CNI_001785-RA/CNI_001800-RA/CNI_001801-RA/CNI_001815-RA/CNI_001824-RA/CNI_001851-RN/CNI_002467-RA/CNI_002772-RC/CNI_002858-RB/CNI_003192-RC/CNI_003270-RS/CNI_003459-RA/CNI_004855-RA/CNI_004868-RC/CNI_005068-RA/CNI_005910-RG/CNI_006128-RA/CNI_006175-RC/CNI_006225-RA/CNI_006260-RG/CNI_006261-RF/CNI_006722-RA/CNI_006…	143
C1	CC	GO:0120114	Sm-like protein family complex	48/1685	89/11879	1.1e-18	9.74e-17	7.7e-17	CNI_000965-RB/CNI_001905-RB/CNI_002312-RA/CNI_002397-RE/CNI_002597-RA/CNI_002748-RA/CNI_004419-RA/CNI_005067-RA/CNI_005198-RA/CNI_006687-RA/CNI_007208-RB/CNI_007224-RA/CNI_007377-RA/CNI_008854-RA/CNI_009096-RB/CNI_009121-RA/CNI_009191-RA/CNI_009194-RA/CNI_009381-RA/CNI_011967-RA/CNI_012247-RA/CNI_012281-RA/CNI_012322-RB/CNI_012478-RA/CNI_012921-RA/CNI_013518-RB/CNI_013820-RA/CNI_015130-RA/CNI_015…	48
C1	CC	GO:0016607	nuclear speck	110/1685	335/11879	1.21e-18	9.74e-17	7.7e-17	CNI_000053-RB/CNI_000357-RD/CNI_000799-RB/CNI_000965-RB/CNI_001326-RA/CNI_002187-RA/CNI_002597-RA/CNI_002724-RB/CNI_002748-RA/CNI_002796-RA/CNI_002876-RA/CNI_003407-RA/CNI_003422-RA/CNI_004337-RB/CNI_005068-RA/CNI_005082-RD/CNI_005083-RA/CNI_005114-RA/CNI_005320-RC/CNI_005557-RA/CNI_006260-RG/CNI_006650-RA/CNI_006680-RA/CNI_006915-RB/CNI_006966-RA/CNI_006988-RC/CNI_007131-RA/CNI_007196-RA/CNI_007…	110
C1	CC	GO:0098798	mitochondrial protein-containing complex	79/1685	207/11879	5.93e-18	4.23e-16	3.34e-16	CNI_001226-RA/CNI_001520-RA/CNI_002530-RA/CNI_003773-RA/CNI_004512-RA/CNI_005947-RD/CNI_006378-RA/CNI_006387-RB/CNI_006392-RA/CNI_006429-RA/CNI_006983-RB/CNI_007363-RA/CNI_007410-RA/CNI_008097-RA/CNI_008154-RA/CNI_008263-RA/CNI_008462-RA/CNI_008513-RA/CNI_008618-RA/CNI_009231-RA/CNI_009632-RA/CNI_009692-RA/CNI_009814-RA/CNI_009816-RA/CNI_010846-RB/CNI_011480-RA/CNI_011809-RA/CNI_011824-RA/CNI_011…	79
C1	CC	GO:0005759	mitochondrial matrix	122/1685	401/11879	1.46e-17	9.35e-16	7.39e-16	CNI_000038-RA/CNI_001226-RA/CNI_001520-RA/CNI_002530-RA/CNI_002643-RA/CNI_002672-RA/CNI_002822-RA/CNI_002824-RA/CNI_003773-RA/CNI_003983-RA/CNI_004338-RA/CNI_004512-RA/CNI_005742-RA/CNI_005947-RD/CNI_005982-RB/CNI_006378-RA/CNI_006387-RB/CNI_006429-RA/CNI_006648-RA/CNI_006983-RB/CNI_007196-RA/CNI_007363-RA/CNI_007409-RA/CNI_007410-RA/CNI_007976-RA/CNI_008097-RA/CNI_008154-RA/CNI_008186-RA/CNI_008…	122
C1	CC	GO:0030532	small nuclear ribonucleoprotein complex	42/1685	78/11879	1.75e-16	1.02e-14	8.06e-15	CNI_000965-RB/CNI_001905-RB/CNI_002312-RA/CNI_002397-RE/CNI_002597-RA/CNI_002748-RA/CNI_004419-RA/CNI_005067-RA/CNI_005198-RA/CNI_007208-RB/CNI_007224-RA/CNI_007377-RA/CNI_008854-RA/CNI_009121-RA/CNI_009191-RA/CNI_009194-RA/CNI_009381-RA/CNI_011967-RA/CNI_012247-RA/CNI_012281-RA/CNI_012322-RB/CNI_012478-RA/CNI_012921-RA/CNI_013518-RB/CNI_013820-RA/CNI_015130-RA/CNI_015892-RA/CNI_016074-RC/CNI_016…	42
C1	CC	GO:0030880	RNA polymerase complex	57/1685	133/11879	6.03e-16	3.22e-14	2.55e-14	CNI_001288-RA/CNI_001631-RA/CNI_002319-RA/CNI_003407-RA/CNI_003459-RA/CNI_003486-RC/CNI_003611-RA/CNI_003612-RA/CNI_003989-RA/CNI_003993-RA/CNI_004423-RA/CNI_004445-RA/CNI_005626-RA/CNI_006694-RA/CNI_007106-RA/CNI_007173-RC/CNI_007196-RA/CNI_008295-RA/CNI_008595-RB/CNI_008688-RA/CNI_009091-RA/CNI_010306-RA/CNI_011646-RA/CNI_011791-RA/CNI_012260-RA/CNI_012423-RA/CNI_012649-RC/CNI_012777-RA/CNI_014…	57
C1	CC	GO:0005684	U2-type spliceosomal complex	36/1685	63/11879	2.04e-15	9.69e-14	7.66e-14	CNI_000965-RB/CNI_001905-RB/CNI_002312-RA/CNI_002397-RE/CNI_002597-RA/CNI_002748-RA/CNI_005067-RA/CNI_005114-RA/CNI_005198-RA/CNI_006680-RA/CNI_007699-RB/CNI_008065-RA/CNI_009121-RA/CNI_009191-RA/CNI_011518-RA/CNI_011967-RA/CNI_012281-RA/CNI_012478-RA/CNI_012546-RA/CNI_012921-RA/CNI_014223-RC/CNI_015672-RC/CNI_015892-RA/CNI_016074-RC/CNI_016108-RA/CNI_017366-RD/CNI_018974-RA/CNI_018987-RC/CNI_020…	36
C1	CC	GO:0071011	precatalytic spliceosome	29/1685	43/11879	2.11e-15	9.69e-14	7.66e-14	CNI_000965-RB/CNI_002312-RA/CNI_002397-RE/CNI_002597-RA/CNI_002748-RA/CNI_002937-RC/CNI_005067-RA/CNI_006680-RA/CNI_008065-RA/CNI_009121-RA/CNI_009191-RA/CNI_009194-RA/CNI_009599-RB/CNI_011518-RA/CNI_011967-RA/CNI_012281-RA/CNI_012478-RA/CNI_012921-RA/CNI_016044-RA/CNI_016108-RA/CNI_018974-RA/CNI_018987-RC/CNI_019703-RB/CNI_020347-RA/CNI_021477-RA/CNI_022039-RA/CNI_022619-RB/CNI_026463-RA/CNI_027…	29
C1	CC	GO:0055029	nuclear DNA-directed RNA polymerase complex	55/1685	129/11879	2.58e-15	1.1e-13	8.71e-14	CNI_001288-RA/CNI_001631-RA/CNI_002319-RA/CNI_003407-RA/CNI_003459-RA/CNI_003486-RC/CNI_003611-RA/CNI_003612-RA/CNI_003989-RA/CNI_003993-RA/CNI_004423-RA/CNI_004445-RA/CNI_005626-RA/CNI_006694-RA/CNI_007106-RA/CNI_007173-RC/CNI_008295-RA/CNI_008595-RB/CNI_008688-RA/CNI_009091-RA/CNI_010306-RA/CNI_011646-RA/CNI_011791-RA/CNI_012260-RA/CNI_012423-RA/CNI_012649-RC/CNI_012777-RA/CNI_014025-RA/CNI_015…	55
C1	CC	GO:0000428	DNA-directed RNA polymerase complex	55/1685	130/11879	3.86e-15	1.55e-13	1.22e-13	CNI_001288-RA/CNI_001631-RA/CNI_002319-RA/CNI_003407-RA/CNI_003459-RA/CNI_003486-RC/CNI_003611-RA/CNI_003612-RA/CNI_003989-RA/CNI_003993-RA/CNI_004423-RA/CNI_004445-RA/CNI_005626-RA/CNI_006694-RA/CNI_007106-RA/CNI_007173-RC/CNI_008295-RA/CNI_008595-RB/CNI_008688-RA/CNI_009091-RA/CNI_010306-RA/CNI_011646-RA/CNI_011791-RA/CNI_012260-RA/CNI_012423-RA/CNI_012649-RC/CNI_012777-RA/CNI_014025-RA/CNI_015…	55
C1	CC	GO:0097525	spliceosomal snRNP complex	36/1685	66/11879	1.48e-14	5.6e-13	4.43e-13	CNI_000965-RB/CNI_001905-RB/CNI_002312-RA/CNI_002397-RE/CNI_002597-RA/CNI_002748-RA/CNI_005067-RA/CNI_005198-RA/CNI_007208-RB/CNI_007224-RA/CNI_008854-RA/CNI_009121-RA/CNI_009191-RA/CNI_009194-RA/CNI_011967-RA/CNI_012247-RA/CNI_012281-RA/CNI_012322-RB/CNI_012478-RA/CNI_012921-RA/CNI_013518-RB/CNI_013820-RA/CNI_015892-RA/CNI_016074-RC/CNI_016108-RA/CNI_017862-RA/CNI_018987-RC/CNI_019703-RB/CNI_021…	36
C1	CC	GO:0030684	preribosome	40/1685	81/11879	4.3e-14	1.52e-12	1.2e-12	CNI_002494-RA/CNI_003399-RA/CNI_003609-RC/CNI_003807-RA/CNI_004517-RA/CNI_004723-RA/CNI_005155-RA/CNI_005669-RA/CNI_006219-RA/CNI_007560-RC/CNI_009381-RA/CNI_009770-RA/CNI_009861-RF/CNI_010272-RA/CNI_010851-RA/CNI_011681-RD/CNI_012236-RA/CNI_012832-RC/CNI_012932-RA/CNI_014359-RB/CNI_014372-RB/CNI_014740-RA/CNI_015609-RA/CNI_016016-RB/CNI_016414-RA/CNI_017408-RC/CNI_017565-RA/CNI_018993-RA/CNI_019…	40
C1	CC	GO:0034708	methyltransferase complex	47/1685	106/11879	4.63e-14	1.52e-12	1.2e-12	CNI_029381-RA/CNI_000783-RB/CNI_001748-RB/CNI_001785-RA/CNI_001800-RA/CNI_001801-RA/CNI_001815-RA/CNI_001824-RA/CNI_001851-RN/CNI_003146-RA/CNI_004940-RB/CNI_005067-RA/CNI_005155-RA/CNI_005557-RA/CNI_006175-RC/CNI_006225-RA/CNI_006722-RA/CNI_007173-RC/CNI_008790-RA/CNI_009841-RB/CNI_010090-RB/CNI_011358-RA/CNI_012281-RA/CNI_012478-RA/CNI_012673-RA/CNI_012921-RA/CNI_013675-RE/CNI_013676-RA/CNI_015…	47
C1	CC	GO:0005840	ribosome	69/1685	194/11879	4.74e-14	1.52e-12	1.2e-12	CNI_001103-RA/CNI_001226-RA/CNI_001520-RA/CNI_002242-RA/CNI_002530-RA/CNI_002958-RA/CNI_003773-RA/CNI_004512-RA/CNI_005947-RD/CNI_006378-RA/CNI_006429-RA/CNI_006983-RB/CNI_007069-RA/CNI_007363-RA/CNI_008154-RA/CNI_008263-RA/CNI_008513-RA/CNI_008520-RA/CNI_008618-RA/CNI_009231-RA/CNI_009263-RA/CNI_009632-RA/CNI_009692-RA/CNI_009816-RA/CNI_010448-RA/CNI_010846-RB/CNI_011480-RA/CNI_011824-RA/CNI_012…	69
C1	CC	GO:0071013	catalytic step 2 spliceosome	44/1685	98/11879	1.73e-13	5.3e-12	4.19e-12	CNI_000965-RB/CNI_002312-RA/CNI_002597-RA/CNI_002600-RC/CNI_002748-RA/CNI_002937-RC/CNI_003422-RA/CNI_005067-RA/CNI_005114-RA/CNI_007699-RB/CNI_008065-RA/CNI_009194-RA/CNI_009334-RA/CNI_009476-RA/CNI_011518-RA/CNI_011967-RA/CNI_012281-RA/CNI_012434-RD/CNI_012478-RA/CNI_012546-RA/CNI_012921-RA/CNI_013275-RD/CNI_014223-RC/CNI_014648-RB/CNI_014779-RA/CNI_014898-RA/CNI_015355-RA/CNI_015672-RC/CNI_016…	44
C1	CC	GO:0000228	nuclear chromosome	129/1685	487/11879	2.38e-13	6.95e-12	5.49e-12	CNI_029381-RA/CNI_000747-RC/CNI_000799-RB/CNI_000871-RA/CNI_001142-RA/CNI_001217-RA/CNI_001224-RA/CNI_001313-RC/CNI_001379-RA/CNI_001554-RA/CNI_001748-RB/CNI_001785-RA/CNI_001800-RA/CNI_001801-RA/CNI_001815-RA/CNI_001824-RA/CNI_001851-RN/CNI_002031-RA/CNI_002467-RA/CNI_002622-RB/CNI_002772-RC/CNI_002910-RB/CNI_003192-RC/CNI_003240-RF/CNI_003241-RA/CNI_003270-RS/CNI_004855-RA/CNI_005068-RA/CNI_005…	129
C1	CC	GO:0044391	ribosomal subunit	59/1685	161/11879	7.59e-13	2.12e-11	1.67e-11	CNI_001103-RA/CNI_001226-RA/CNI_001520-RA/CNI_002242-RA/CNI_002530-RA/CNI_003773-RA/CNI_004512-RA/CNI_005947-RD/CNI_006378-RA/CNI_006429-RA/CNI_006983-RB/CNI_007069-RA/CNI_007363-RA/CNI_008154-RA/CNI_008263-RA/CNI_008513-RA/CNI_008520-RA/CNI_008618-RA/CNI_009231-RA/CNI_009632-RA/CNI_009692-RA/CNI_009816-RA/CNI_010846-RB/CNI_011480-RA/CNI_011824-RA/CNI_012135-RA/CNI_012597-RA/CNI_012768-RC/CNI_012…	59
C1	CC	GO:1904949	ATPase complex	47/1685	113/11879	8.28e-13	2.17e-11	1.72e-11	CNI_029381-RA/CNI_001748-RB/CNI_001785-RA/CNI_001800-RA/CNI_001801-RA/CNI_001815-RA/CNI_001824-RA/CNI_001851-RN/CNI_002467-RA/CNI_003270-RS/CNI_005910-RG/CNI_006175-RC/CNI_006722-RA/CNI_007397-RE/CNI_008020-RC/CNI_008733-RA/CNI_009342-RA/CNI_009773-RA/CNI_010412-RC/CNI_010524-RA/CNI_010966-RC/CNI_011268-RH/CNI_012862-RA/CNI_013489-RC/CNI_013975-RA/CNI_015690-RA/CNI_015995-RD/CNI_016741-RE/CNI_017…	47
C1	CC	GO:0032040	small-subunit processome	24/1685	36/11879	8.47e-13	2.17e-11	1.72e-11	CNI_002494-RA/CNI_003399-RA/CNI_003609-RC/CNI_004517-RA/CNI_004723-RA/CNI_005669-RA/CNI_009381-RA/CNI_009770-RA/CNI_009861-RF/CNI_011681-RD/CNI_012236-RA/CNI_012932-RA/CNI_014359-RB/CNI_014372-RB/CNI_015609-RA/CNI_016414-RA/CNI_017408-RC/CNI_019382-RA/CNI_020458-RA/CNI_020775-RC/CNI_021425-RA/CNI_022197-RA/CNI_025976-RC/CNI_027247-RF	24
C1	CC	GO:0015934	large ribosomal subunit	44/1685	102/11879	9.7e-13	2.4e-11	1.89e-11	CNI_001103-RA/CNI_001226-RA/CNI_001520-RA/CNI_002242-RA/CNI_005947-RD/CNI_006378-RA/CNI_006429-RA/CNI_007069-RA/CNI_008154-RA/CNI_008263-RA/CNI_008513-RA/CNI_008520-RA/CNI_008618-RA/CNI_009632-RA/CNI_009692-RA/CNI_009816-RA/CNI_011824-RA/CNI_012135-RA/CNI_012597-RA/CNI_012768-RC/CNI_012924-RA/CNI_013394-RB/CNI_013596-RA/CNI_013605-RA/CNI_013673-RA/CNI_013698-RE/CNI_014765-RA/CNI_014912-RA/CNI_015…	44
C1	CC	GO:0016591	RNA polymerase II, holoenzyme	44/1685	103/11879	1.46e-12	3.48e-11	2.75e-11	CNI_001288-RA/CNI_001631-RA/CNI_002319-RA/CNI_003407-RA/CNI_003459-RA/CNI_003486-RC/CNI_003989-RA/CNI_003993-RA/CNI_004423-RA/CNI_004445-RA/CNI_005626-RA/CNI_006694-RA/CNI_007173-RC/CNI_008295-RA/CNI_008595-RB/CNI_008688-RA/CNI_010306-RA/CNI_011646-RA/CNI_011791-RA/CNI_012260-RA/CNI_012423-RA/CNI_012649-RC/CNI_014025-RA/CNI_015604-RB/CNI_015616-RA/CNI_015667-RB/CNI_016628-RA/CNI_016822-RA/CNI_016…	44
C1	CC	GO:0005743	mitochondrial inner membrane	99/1685	354/11879	5.49e-12	1.26e-10	9.94e-11	CNI_000119-RA/CNI_001226-RA/CNI_001665-RB/CNI_002530-RA/CNI_002822-RA/CNI_003151-RA/CNI_003773-RA/CNI_004338-RA/CNI_004512-RA/CNI_004663-RC/CNI_005322-RA/CNI_005742-RA/CNI_005947-RD/CNI_005982-RB/CNI_006328-RA/CNI_006378-RA/CNI_006387-RB/CNI_006392-RA/CNI_006424-RB/CNI_006429-RA/CNI_006983-RB/CNI_007363-RA/CNI_007410-RA/CNI_008154-RA/CNI_008263-RA/CNI_008462-RA/CNI_008618-RA/CNI_009195-RB/CNI_009…	99
C1	CC	GO:0005667	transcription regulator complex	96/1685	340/11879	6.37e-12	1.41e-10	1.11e-10	CNI_000308-RB/CNI_000466-RB/CNI_000808-RA/CNI_001049-RA/CNI_001217-RA/CNI_001288-RA/CNI_001313-RC/CNI_001326-RA/CNI_001509-RA/CNI_001631-RA/CNI_002241-RA/CNI_002772-RC/CNI_003486-RC/CNI_003989-RA/CNI_003993-RA/CNI_004423-RA/CNI_004445-RA/CNI_004855-RA/CNI_005068-RA/CNI_005337-RA/CNI_005910-RG/CNI_006175-RC/CNI_006203-RA/CNI_006260-RG/CNI_006470-RA/CNI_006695-RD/CNI_006966-RA/CNI_007104-RA/CNI_007…	96
C1	CC	GO:0070603	SWI/SNF superfamily-type complex	39/1685	88/11879	6.81e-12	1.46e-10	1.15e-10	CNI_029381-RA/CNI_001748-RB/CNI_001785-RA/CNI_001800-RA/CNI_001801-RA/CNI_001815-RA/CNI_001824-RA/CNI_001851-RN/CNI_002467-RA/CNI_003270-RS/CNI_005910-RG/CNI_006175-RC/CNI_006722-RA/CNI_008020-RC/CNI_008733-RA/CNI_009773-RA/CNI_010412-RC/CNI_010524-RA/CNI_011268-RH/CNI_013489-RC/CNI_013975-RA/CNI_015690-RA/CNI_015995-RD/CNI_016741-RE/CNI_017123-RT/CNI_017342-RA/CNI_017822-RB/CNI_018319-RB/CNI_018…	39
C1	CC	GO:0015030	Cajal body	25/1685	47/11879	3.32e-10	6.87e-09	5.43e-09	CNI_000357-RD/CNI_001049-RA/CNI_001905-RB/CNI_004419-RA/CNI_006774-RA/CNI_009096-RB/CNI_009191-RA/CNI_009263-RA/CNI_009381-RA/CNI_009476-RA/CNI_009861-RF/CNI_011549-RF/CNI_012478-RA/CNI_014405-RA/CNI_017432-RA/CNI_018881-RC/CNI_019621-RB/CNI_019990-RA/CNI_020810-RB/CNI_022039-RA/CNI_022385-RA/CNI_025649-RA/CNI_026553-RA/CNI_027254-RA/CNI_028755-RA	25
C1	CC	GO:0019866	organelle inner membrane	102/1685	394/11879	3.49e-10	6.99e-09	5.53e-09	CNI_000119-RA/CNI_001226-RA/CNI_001665-RB/CNI_002530-RA/CNI_002822-RA/CNI_003151-RA/CNI_003773-RA/CNI_004338-RA/CNI_004512-RA/CNI_004663-RC/CNI_005322-RA/CNI_005742-RA/CNI_005947-RD/CNI_005982-RB/CNI_006328-RA/CNI_006378-RA/CNI_006387-RB/CNI_006392-RA/CNI_006424-RB/CNI_006429-RA/CNI_006983-RB/CNI_007363-RA/CNI_007410-RA/CNI_008154-RA/CNI_008263-RA/CNI_008462-RA/CNI_008618-RA/CNI_009195-RB/CNI_009…	102
C1	CC	GO:0000176	nuclear exosome (RNase complex)	12/1685	13/11879	7.25e-10	1.41e-08	1.12e-08	CNI_006963-RD/CNI_007135-RB/CNI_007989-RA/CNI_011463-RB/CNI_013017-RA/CNI_013247-RB/CNI_013567-RA/CNI_015998-RA/CNI_016089-RA/CNI_018273-RB/CNI_025716-RC/CNI_027308-RA	12
C1	CC	GO:0071339	MLL1 complex	23/1685	42/11879	7.9e-10	1.49e-08	1.18e-08	CNI_029381-RA/CNI_001748-RB/CNI_001785-RA/CNI_001800-RA/CNI_001801-RA/CNI_001815-RA/CNI_001824-RA/CNI_001851-RN/CNI_005155-RA/CNI_006722-RA/CNI_007173-RC/CNI_009841-RB/CNI_010090-RB/CNI_017261-RB/CNI_017307-RC/CNI_019990-RA/CNI_020443-RI/CNI_021640-RE/CNI_026263-RA/CNI_026831-RC/CNI_027890-RA/CNI_028422-RA/CNI_029530-RA	23
C1	CC	GO:0005732	sno(s)RNA-containing ribonucleoprotein complex	15/1685	20/11879	1.37e-09	2.52e-08	1.99e-08	CNI_002748-RA/CNI_004419-RA/CNI_009381-RA/CNI_009861-RF/CNI_015131-RB/CNI_017235-RA/CNI_017432-RA/CNI_018457-RA/CNI_020092-RA/CNI_020775-RC/CNI_022197-RA/CNI_025976-RC/CNI_026553-RA/CNI_027254-RA/CNI_028719-RA	15
C1	CC	GO:0033202	DNA helicase complex	21/1685	37/11879	1.8e-09	3.19e-08	2.52e-08	CNI_029381-RA/CNI_001748-RB/CNI_001785-RA/CNI_001800-RA/CNI_001801-RA/CNI_001815-RA/CNI_001824-RA/CNI_001851-RN/CNI_002467-RA/CNI_006722-RA/CNI_008020-RC/CNI_009773-RA/CNI_013489-RC/CNI_013975-RA/CNI_017822-RB/CNI_020546-RA/CNI_023034-RA/CNI_027836-RB/CNI_027837-RA/CNI_028422-RA/CNI_029530-RA	21
C1	CC	GO:0035097	histone methyltransferase complex	33/1685	79/11879	1.84e-09	3.19e-08	2.52e-08	CNI_029381-RA/CNI_001748-RB/CNI_001785-RA/CNI_001800-RA/CNI_001801-RA/CNI_001815-RA/CNI_001824-RA/CNI_001851-RN/CNI_005155-RA/CNI_006175-RC/CNI_006225-RA/CNI_006722-RA/CNI_007173-RC/CNI_008790-RA/CNI_009841-RB/CNI_010090-RB/CNI_011358-RA/CNI_012673-RA/CNI_015690-RA/CNI_015997-RB/CNI_017261-RB/CNI_017307-RC/CNI_017563-RA/CNI_019662-RA/CNI_019990-RA/CNI_020443-RI/CNI_021640-RE/CNI_021989-RA/CNI_026…	33
C1	CC	GO:0044665	MLL1/2 complex	23/1685	44/11879	2.67e-09	4.51e-08	3.57e-08	CNI_029381-RA/CNI_001748-RB/CNI_001785-RA/CNI_001800-RA/CNI_001801-RA/CNI_001815-RA/CNI_001824-RA/CNI_001851-RN/CNI_005155-RA/CNI_006722-RA/CNI_007173-RC/CNI_009841-RB/CNI_010090-RB/CNI_017261-RB/CNI_017307-RC/CNI_019990-RA/CNI_020443-RI/CNI_021640-RE/CNI_026263-RA/CNI_026831-RC/CNI_027890-RA/CNI_028422-RA/CNI_029530-RA	23
C1	CC	GO:0034709	methylosome	10/1685	10/11879	3.22e-09	5.31e-08	4.19e-08	CNI_003146-RA/CNI_004940-RB/CNI_005067-RA/CNI_012281-RA/CNI_012478-RA/CNI_012673-RA/CNI_012921-RA/CNI_018498-RA/CNI_025765-RA/CNI_026463-RA	10
C1	CC	GO:0005685	U1 snRNP	13/1685	16/11879	3.33e-09	5.34e-08	4.22e-08	CNI_000965-RB/CNI_001905-RB/CNI_002397-RE/CNI_005067-RA/CNI_012281-RA/CNI_012478-RA/CNI_012921-RA/CNI_015892-RA/CNI_016074-RC/CNI_017862-RA/CNI_026005-RAB/CNI_026463-RA/CNI_029272-RF	13
C1	CC	GO:0000123	histone acetyltransferase complex	38/1685	102/11879	5.38e-09	8.43e-08	6.66e-08	CNI_029381-RA/CNI_001631-RA/CNI_001748-RB/CNI_001785-RA/CNI_001800-RA/CNI_001801-RA/CNI_001815-RA/CNI_001824-RA/CNI_001851-RN/CNI_002336-RA/CNI_002467-RA/CNI_002970-RA/CNI_004445-RA/CNI_004565-RA/CNI_006722-RA/CNI_007173-RC/CNI_008081-RA/CNI_009841-RB/CNI_010155-RA/CNI_010840-RA/CNI_011791-RA/CNI_012649-RC/CNI_013464-RD/CNI_015667-RB/CNI_015729-RB/CNI_017009-RA/CNI_017307-RC/CNI_018625-RB/CNI_019…	38
C1	CC	GO:0061695	transferase complex, transferring phosphorus-containing groups	71/1685	254/11879	5.92e-09	9.05e-08	7.15e-08	CNI_001049-RA/CNI_001288-RA/CNI_001631-RA/CNI_002011-RA/CNI_002319-RA/CNI_003407-RA/CNI_003459-RA/CNI_003486-RC/CNI_003611-RA/CNI_003612-RA/CNI_003859-RA/CNI_003989-RA/CNI_003993-RA/CNI_004423-RA/CNI_004445-RA/CNI_005626-RA/CNI_006694-RA/CNI_007106-RA/CNI_007173-RC/CNI_007196-RA/CNI_007315-RA/CNI_008295-RA/CNI_008595-RB/CNI_008688-RA/CNI_009091-RA/CNI_009559-RB/CNI_009819-RB/CNI_010306-RA/CNI_010…	71
C1	CC	GO:0071010	prespliceosome	14/1685	19/11879	7.33e-09	1.09e-07	8.65e-08	CNI_001905-RB/CNI_002397-RE/CNI_007699-RB/CNI_012281-RA/CNI_012478-RA/CNI_012921-RA/CNI_015892-RA/CNI_016074-RC/CNI_017366-RD/CNI_020083-RC/CNI_020347-RA/CNI_026463-RA/CNI_027721-RC/CNI_029272-RF	14
C1	CC	GO:0097346	INO80-type complex	22/1685	43/11879	1e-08	1.46e-07	1.15e-07	CNI_029381-RA/CNI_001748-RB/CNI_001785-RA/CNI_001800-RA/CNI_001801-RA/CNI_001815-RA/CNI_001824-RA/CNI_001851-RN/CNI_002467-RA/CNI_006722-RA/CNI_008020-RC/CNI_009773-RA/CNI_013489-RC/CNI_013975-RA/CNI_017822-RB/CNI_020537-RA/CNI_020546-RA/CNI_023034-RA/CNI_025645-RA/CNI_027482-RA/CNI_028422-RA/CNI_029530-RA	22
C1	CC	GO:0005686	U2 snRNP	16/1685	25/11879	1.44e-08	2.06e-07	1.62e-07	CNI_000965-RB/CNI_002312-RA/CNI_005067-RA/CNI_005198-RA/CNI_009121-RA/CNI_011967-RA/CNI_012281-RA/CNI_012478-RA/CNI_012921-RA/CNI_013820-RA/CNI_016108-RA/CNI_017862-RA/CNI_018987-RC/CNI_026463-RA/CNI_027721-RC/CNI_027909-RA	16
C1	CC	GO:0031248	protein acetyltransferase complex	39/1685	110/11879	1.71e-08	2.33e-07	1.84e-07	CNI_029381-RA/CNI_001631-RA/CNI_001748-RB/CNI_001785-RA/CNI_001800-RA/CNI_001801-RA/CNI_001815-RA/CNI_001824-RA/CNI_001851-RN/CNI_002336-RA/CNI_002467-RA/CNI_002970-RA/CNI_004445-RA/CNI_004565-RA/CNI_006722-RA/CNI_007173-RC/CNI_008081-RA/CNI_008162-RA/CNI_009841-RB/CNI_010155-RA/CNI_010840-RA/CNI_011791-RA/CNI_012649-RC/CNI_013464-RD/CNI_015667-RB/CNI_015729-RB/CNI_017009-RA/CNI_017307-RC/CNI_018…	39
C1	CC	GO:1902493	acetyltransferase complex	39/1685	110/11879	1.71e-08	2.33e-07	1.84e-07	CNI_029381-RA/CNI_001631-RA/CNI_001748-RB/CNI_001785-RA/CNI_001800-RA/CNI_001801-RA/CNI_001815-RA/CNI_001824-RA/CNI_001851-RN/CNI_002336-RA/CNI_002467-RA/CNI_002970-RA/CNI_004445-RA/CNI_004565-RA/CNI_006722-RA/CNI_007173-RC/CNI_008081-RA/CNI_008162-RA/CNI_009841-RB/CNI_010155-RA/CNI_010840-RA/CNI_011791-RA/CNI_012649-RC/CNI_013464-RD/CNI_015667-RB/CNI_015729-RB/CNI_017009-RA/CNI_017307-RC/CNI_018…	39
C1	CC	GO:0031011	Ino80 complex	19/1685	35/11879	2.9e-08	3.88e-07	3.07e-07	CNI_029381-RA/CNI_001748-RB/CNI_001785-RA/CNI_001800-RA/CNI_001801-RA/CNI_001815-RA/CNI_001824-RA/CNI_001851-RN/CNI_002467-RA/CNI_006722-RA/CNI_008020-RC/CNI_009773-RA/CNI_013489-RC/CNI_013975-RA/CNI_017822-RB/CNI_020546-RA/CNI_023034-RA/CNI_028422-RA/CNI_029530-RA	19
C1	CC	GO:0034399	nuclear periphery	52/1685	173/11879	4.97e-08	6.51e-07	5.14e-07	CNI_029381-RA/CNI_000562-RA/CNI_001142-RA/CNI_001224-RA/CNI_001441-RA/CNI_001464-RC/CNI_001748-RB/CNI_001785-RA/CNI_001800-RA/CNI_001801-RA/CNI_001815-RA/CNI_001824-RA/CNI_001851-RN/CNI_002724-RB/CNI_003192-RC/CNI_003636-RA/CNI_003833-RA/CNI_006260-RG/CNI_006650-RA/CNI_007989-RA/CNI_009306-RH/CNI_010979-RA/CNI_011463-RB/CNI_011791-RA/CNI_011826-RB/CNI_013043-RA/CNI_013247-RB/CNI_013464-RD/CNI_013…	52
C1	CC	GO:0005689	U12-type spliceosomal complex	15/1685	24/11879	6.59e-08	8.46e-07	6.68e-07	CNI_002312-RA/CNI_005067-RA/CNI_007338-RA/CNI_008854-RA/CNI_010000-RA/CNI_011967-RA/CNI_012281-RA/CNI_012478-RA/CNI_012921-RA/CNI_013820-RA/CNI_018974-RA/CNI_018987-RC/CNI_019071-RC/CNI_026463-RA/CNI_026598-RH	15
C1	CC	GO:0005697	telomerase holoenzyme complex	13/1685	19/11879	1.06e-07	1.33e-06	1.05e-06	CNI_005067-RA/CNI_007196-RA/CNI_012478-RA/CNI_012921-RA/CNI_015130-RA/CNI_017432-RA/CNI_019130-RD/CNI_020449-RF/CNI_023104-RC/CNI_025649-RA/CNI_026553-RA/CNI_027254-RA/CNI_029124-RC	13
C1	CC	GO:1902562	H4 histone acetyltransferase complex	26/1685	63/11879	1.29e-07	1.59e-06	1.25e-06	CNI_029381-RA/CNI_001631-RA/CNI_001748-RB/CNI_001785-RA/CNI_001800-RA/CNI_001801-RA/CNI_001815-RA/CNI_001824-RA/CNI_001851-RN/CNI_002336-RA/CNI_002467-RA/CNI_004565-RA/CNI_006722-RA/CNI_009841-RB/CNI_010155-RA/CNI_010840-RA/CNI_011791-RA/CNI_015729-RB/CNI_017009-RA/CNI_017307-RC/CNI_019217-RA/CNI_019662-RA/CNI_020537-RA/CNI_021640-RE/CNI_025645-RA/CNI_029530-RA	26
C1	CC	GO:0097526	spliceosomal tri-snRNP complex	16/1685	28/11879	1.4e-07	1.7e-06	1.34e-06	CNI_002597-RA/CNI_005067-RA/CNI_007208-RB/CNI_007224-RA/CNI_009191-RA/CNI_009194-RA/CNI_012247-RA/CNI_012281-RA/CNI_012322-RB/CNI_012478-RA/CNI_012921-RA/CNI_017862-RA/CNI_021477-RA/CNI_021528-RA/CNI_022039-RA/CNI_026463-RA	16
C1	CC	GO:0005669	transcription factor TFIID complex	18/1685	35/11879	2.01e-07	2.39e-06	1.89e-06	CNI_001288-RA/CNI_003989-RA/CNI_003993-RA/CNI_004423-RA/CNI_004445-RA/CNI_007173-RC/CNI_008595-RB/CNI_011646-RA/CNI_011791-RA/CNI_012649-RC/CNI_015604-RB/CNI_015667-RB/CNI_016628-RA/CNI_016936-RA/CNI_019076-RA/CNI_019990-RA/CNI_024830-RA/CNI_026263-RA	18
C1	CC	GO:0001650	fibrillar center	37/1685	111/11879	2.44e-07	2.85e-06	2.25e-06	CNI_000747-RC/CNI_000965-RB/CNI_001194-RA/CNI_004419-RA/CNI_005626-RA/CNI_006260-RG/CNI_006378-RA/CNI_006392-RA/CNI_007106-RA/CNI_008065-RA/CNI_009381-RA/CNI_009861-RF/CNI_010524-RA/CNI_012410-RA/CNI_013518-RB/CNI_013675-RE/CNI_013676-RA/CNI_014359-RB/CNI_014405-RA/CNI_015661-RB/CNI_017380-RA/CNI_017430-RF/CNI_017432-RA/CNI_017662-RC/CNI_018015-RA/CNI_018496-RA/CNI_019407-RA/CNI_019518-RC/CNI_020…	37
C1	CC	GO:0071007	U2-type catalytic step 2 spliceosome	16/1685	29/11879	2.72e-07	3.12e-06	2.47e-06	CNI_000965-RB/CNI_002748-RA/CNI_005067-RA/CNI_005114-RA/CNI_007699-RB/CNI_008065-RA/CNI_011518-RA/CNI_012281-RA/CNI_012478-RA/CNI_012546-RA/CNI_012921-RA/CNI_014223-RC/CNI_015672-RC/CNI_016108-RA/CNI_020347-RA/CNI_028550-RA	16
C1	CC	GO:0005705	polytene chromosome interband	17/1685	33/11879	4.28e-07	4.82e-06	3.81e-06	CNI_000926-RA/CNI_001631-RA/CNI_003192-RC/CNI_003407-RA/CNI_006261-RF/CNI_006722-RA/CNI_009490-RC/CNI_010480-RA/CNI_011848-RC/CNI_014682-RA/CNI_015690-RA/CNI_017307-RC/CNI_019076-RA/CNI_020537-RA/CNI_028684-RA/CNI_029060-RC/CNI_029146-RA	17
C1	CC	GO:0098687	chromosomal region	74/1685	299/11879	6.48e-07	7.18e-06	5.67e-06	CNI_000747-RC/CNI_000871-RA/CNI_000926-RA/CNI_001049-RA/CNI_001217-RA/CNI_001379-RA/CNI_001631-RA/CNI_002858-RB/CNI_002910-RB/CNI_003192-RC/CNI_003240-RF/CNI_003241-RA/CNI_003407-RA/CNI_004565-RA/CNI_004855-RA/CNI_006261-RF/CNI_006665-RB/CNI_006722-RA/CNI_007196-RA/CNI_007413-RA/CNI_008021-RB/CNI_009119-RA/CNI_009144-RC/CNI_009490-RC/CNI_010289-RA/CNI_010480-RA/CNI_011848-RC/CNI_012022-RT/CNI_012…	74
C1	CC	GO:0000152	nuclear ubiquitin ligase complex	16/1685	31/11879	9.09e-07	9.89e-06	7.82e-06	CNI_007478-RA/CNI_008025-RB/CNI_008294-RA/CNI_010263-RA/CNI_010651-RB/CNI_013993-RA/CNI_015801-RF/CNI_016018-RA/CNI_017920-RA/CNI_020602-RA/CNI_025656-RB/CNI_025759-RC/CNI_026402-RA/CNI_026572-RA/CNI_028567-RB/CNI_028581-RC	16
C1	CC	GO:0005700	polytene chromosome	47/1685	164/11879	1e-06	1.07e-05	8.49e-06	CNI_000926-RA/CNI_001142-RA/CNI_001631-RA/CNI_002279-RA/CNI_002772-RC/CNI_003192-RC/CNI_003407-RA/CNI_004432-RA/CNI_006175-RC/CNI_006225-RA/CNI_006261-RF/CNI_006722-RA/CNI_007413-RA/CNI_008021-RB/CNI_008733-RA/CNI_009490-RC/CNI_010412-RC/CNI_010480-RA/CNI_011149-RA/CNI_011780-RA/CNI_011848-RC/CNI_012260-RA/CNI_012677-RB/CNI_012966-RA/CNI_014638-RA/CNI_014682-RA/CNI_014785-RA/CNI_015658-RG/CNI_015…	47
C1	CC	GO:0000118	histone deacetylase complex	25/1685	65/11879	1.1e-06	1.15e-05	9.13e-06	CNI_029381-RA/CNI_001748-RB/CNI_001785-RA/CNI_001800-RA/CNI_001801-RA/CNI_001815-RA/CNI_001824-RA/CNI_001851-RN/CNI_005068-RA/CNI_006175-RC/CNI_010412-RC/CNI_012548-RB/CNI_012787-RE/CNI_013639-RE/CNI_015690-RA/CNI_015827-RD/CNI_018319-RB/CNI_018824-RC/CNI_019662-RA/CNI_020537-RA/CNI_025586-RA/CNI_025645-RA/CNI_026353-RD/CNI_027482-RA/CNI_029530-RA	25
C1	CC	GO:0000178	exosome (RNase complex)	12/1685	19/11879	1.22e-06	1.24e-05	9.84e-06	CNI_006963-RD/CNI_007135-RB/CNI_007989-RA/CNI_011463-RB/CNI_013017-RA/CNI_013247-RB/CNI_013567-RA/CNI_015998-RA/CNI_016089-RA/CNI_018273-RB/CNI_025716-RC/CNI_027308-RA	12
C1	CC	GO:1905354	exoribonuclease complex	12/1685	19/11879	1.22e-06	1.24e-05	9.84e-06	CNI_006963-RD/CNI_007135-RB/CNI_007989-RA/CNI_011463-RB/CNI_013017-RA/CNI_013247-RB/CNI_013567-RA/CNI_015998-RA/CNI_016089-RA/CNI_018273-RB/CNI_025716-RC/CNI_027308-RA	12
C1	CC	GO:0005744	TIM23 mitochondrial import inner membrane translocase complex	10/1685	14/11879	1.86e-06	1.87e-05	1.48e-05	CNI_006392-RA/CNI_007410-RA/CNI_009814-RA/CNI_013067-RA/CNI_013237-RC/CNI_015133-RC/CNI_018068-RA/CNI_020009-RA/CNI_025612-RA/CNI_027181-RC	10
C1	CC	GO:0090575	RNA polymerase II transcription regulator complex	40/1685	137/11879	3.8e-06	3.76e-05	2.97e-05	CNI_001288-RA/CNI_001326-RA/CNI_001631-RA/CNI_002241-RA/CNI_003486-RC/CNI_003989-RA/CNI_003993-RA/CNI_004423-RA/CNI_004445-RA/CNI_005337-RA/CNI_006203-RA/CNI_006260-RG/CNI_006470-RA/CNI_006966-RA/CNI_007173-RC/CNI_008595-RB/CNI_008688-RA/CNI_011646-RA/CNI_011791-RA/CNI_012649-RC/CNI_014025-RA/CNI_015604-RB/CNI_015667-RB/CNI_015997-RB/CNI_016030-RA/CNI_016440-RB/CNI_016628-RA/CNI_016936-RA/CNI_018…	40
C1	CC	GO:0046540	U4/U6 x U5 tri-snRNP complex	13/1685	24/11879	4.86e-06	4.68e-05	3.7e-05	CNI_002597-RA/CNI_005067-RA/CNI_007208-RB/CNI_007224-RA/CNI_009191-RA/CNI_009194-RA/CNI_012247-RA/CNI_012322-RB/CNI_012478-RA/CNI_017862-RA/CNI_021477-RA/CNI_021528-RA/CNI_022039-RA	13
C1	CC	GO:0034719	SMN-Sm protein complex	10/1685	15/11879	4.88e-06	4.68e-05	3.7e-05	CNI_005067-RA/CNI_006687-RA/CNI_009096-RB/CNI_012281-RA/CNI_012478-RA/CNI_012921-RA/CNI_016070-RA/CNI_018881-RC/CNI_022385-RA/CNI_026463-RA	10
C1	CC	GO:0030686	90S preribosome	16/1685	36/11879	1.09e-05	0.000103	8.16e-05	CNI_004723-RA/CNI_005669-RA/CNI_006219-RA/CNI_009770-RA/CNI_010272-RA/CNI_011681-RD/CNI_014359-RB/CNI_014372-RB/CNI_017408-RC/CNI_018993-RA/CNI_019402-RA/CNI_020775-RC/CNI_021425-RA/CNI_027247-RF/CNI_028378-RA/CNI_028694-RA	16
C1	CC	GO:0000974	Prp19 complex	10/1685	16/11879	1.14e-05	0.000104	8.23e-05	CNI_005114-RA/CNI_007699-RB/CNI_008065-RA/CNI_011518-RA/CNI_011633-RC/CNI_012546-RA/CNI_014223-RC/CNI_015672-RC/CNI_020347-RA/CNI_021424-RA	10
C1	CC	GO:0005665	RNA polymerase II, core complex	10/1685	16/11879	1.14e-05	0.000104	8.23e-05	CNI_002319-RA/CNI_003407-RA/CNI_005626-RA/CNI_010306-RA/CNI_012260-RA/CNI_015616-RA/CNI_017783-RB/CNI_018979-RA/CNI_027512-RA/CNI_027587-RD	10
C1	CC	GO:0035267	NuA4 histone acetyltransferase complex	17/1685	41/11879	1.8e-05	0.00016	0.000127	CNI_029381-RA/CNI_001748-RB/CNI_001785-RA/CNI_001800-RA/CNI_001801-RA/CNI_001815-RA/CNI_001824-RA/CNI_001851-RN/CNI_002467-RA/CNI_004565-RA/CNI_011791-RA/CNI_015729-RB/CNI_017009-RA/CNI_019662-RA/CNI_020537-RA/CNI_025645-RA/CNI_029530-RA	17
C1	CC	GO:0043189	H4/H2A histone acetyltransferase complex	17/1685	41/11879	1.8e-05	0.00016	0.000127	CNI_029381-RA/CNI_001748-RB/CNI_001785-RA/CNI_001800-RA/CNI_001801-RA/CNI_001815-RA/CNI_001824-RA/CNI_001851-RN/CNI_002467-RA/CNI_004565-RA/CNI_011791-RA/CNI_015729-RB/CNI_017009-RA/CNI_019662-RA/CNI_020537-RA/CNI_025645-RA/CNI_029530-RA	17
C1	CC	GO:0071004	U2-type prespliceosome	9/1685	14/11879	2.32e-05	0.000204	0.000161	CNI_002397-RE/CNI_012478-RA/CNI_015892-RA/CNI_016074-RC/CNI_017366-RD/CNI_020083-RC/CNI_026463-RA/CNI_027721-RC/CNI_029272-RF	9
C1	CC	GO:0000346	transcription export complex	10/1685	17/11879	2.41e-05	0.000209	0.000165	CNI_001554-RA/CNI_006542-RD/CNI_009306-RH/CNI_013000-RA/CNI_014779-RA/CNI_016048-RA/CNI_021974-RA/CNI_023609-RA/CNI_027551-RA/CNI_028542-RA	10
C1	CC	GO:0000314	organellar small ribosomal subunit	13/1685	27/11879	2.57e-05	0.000217	0.000172	CNI_002530-RA/CNI_003773-RA/CNI_004512-RA/CNI_006983-RB/CNI_007363-RA/CNI_009231-RA/CNI_010846-RB/CNI_011480-RA/CNI_013506-RB/CNI_013605-RA/CNI_015389-RA/CNI_018228-RA/CNI_018867-RB	13
C1	CC	GO:0005763	mitochondrial small ribosomal subunit	13/1685	27/11879	2.57e-05	0.000217	0.000172	CNI_002530-RA/CNI_003773-RA/CNI_004512-RA/CNI_006983-RB/CNI_007363-RA/CNI_009231-RA/CNI_010846-RB/CNI_011480-RA/CNI_013506-RB/CNI_013605-RA/CNI_015389-RA/CNI_018228-RA/CNI_018867-RB	13
C1	CC	GO:1902555	endoribonuclease complex	13/1685	28/11879	4.18e-05	0.000349	0.000276	CNI_001288-RA/CNI_002492-RA/CNI_012495-RB/CNI_017049-RA/CNI_018457-RA/CNI_020092-RA/CNI_021427-RA/CNI_022902-RA/CNI_025529-RA/CNI_027154-RA/CNI_028719-RA/CNI_028721-RA/CNI_028815-RA	13
C1	CC	GO:0071005	U2-type precatalytic spliceosome	10/1685	18/11879	4.72e-05	0.000389	0.000307	CNI_000965-RB/CNI_002597-RA/CNI_006680-RA/CNI_009121-RA/CNI_009191-RA/CNI_011967-RA/CNI_012478-RA/CNI_016108-RA/CNI_022039-RA/CNI_022619-RB	10
C1	CC	GO:0008023	transcription elongation factor complex	17/1685	44/11879	5.34e-05	0.000434	0.000343	CNI_000926-RA/CNI_002970-RA/CNI_003459-RA/CNI_009053-RB/CNI_010480-RA/CNI_011534-RO/CNI_011549-RF/CNI_011848-RC/CNI_012423-RA/CNI_014682-RA/CNI_018625-RB/CNI_019691-RA/CNI_020225-RF/CNI_020810-RB/CNI_026545-RC/CNI_027192-RA/CNI_028508-RB	17
C1	CC	GO:0016363	nuclear matrix	35/1685	128/11879	6.84e-05	0.000549	0.000434	CNI_029381-RA/CNI_000562-RA/CNI_001142-RA/CNI_001224-RA/CNI_001464-RC/CNI_001748-RB/CNI_001785-RA/CNI_001800-RA/CNI_001801-RA/CNI_001815-RA/CNI_001824-RA/CNI_001851-RN/CNI_002724-RB/CNI_003192-RC/CNI_006260-RG/CNI_006650-RA/CNI_009306-RH/CNI_011791-RA/CNI_011826-RB/CNI_013043-RA/CNI_016048-RA/CNI_017334-RE/CNI_017822-RB/CNI_018778-RA/CNI_020139-RA/CNI_020449-RF/CNI_022408-RA/CNI_024754-RA/CNI_025…	35
C1	CC	GO:0000791	euchromatin	21/1685	62/11879	7.29e-05	0.000571	0.000451	CNI_029381-RA/CNI_001142-RA/CNI_001748-RB/CNI_001785-RA/CNI_001800-RA/CNI_001801-RA/CNI_001815-RA/CNI_001824-RA/CNI_001851-RN/CNI_006261-RF/CNI_007560-RC/CNI_014785-RA/CNI_015995-RD/CNI_016085-RA/CNI_016131-RC/CNI_017013-RA/CNI_017261-RB/CNI_020074-RB/CNI_027512-RA/CNI_029504-RA/CNI_029530-RA	21
C1	CC	GO:0017053	transcription repressor complex	21/1685	62/11879	7.29e-05	0.000571	0.000451	CNI_000466-RB/CNI_002772-RC/CNI_004855-RA/CNI_005910-RG/CNI_006175-RC/CNI_007780-RA/CNI_009036-RB/CNI_009053-RB/CNI_010412-RC/CNI_011848-RC/CNI_013639-RE/CNI_015690-RA/CNI_015827-RD/CNI_016085-RA/CNI_018265-RC/CNI_018273-RB/CNI_018319-RB/CNI_018824-RC/CNI_022385-RA/CNI_025586-RA/CNI_026680-RZ	21
C1	CC	GO:0005666	RNA polymerase III complex	10/1685	19/11879	8.71e-05	0.000666	0.000526	CNI_002319-RA/CNI_003611-RA/CNI_003612-RA/CNI_005626-RA/CNI_015462-RA/CNI_015616-RA/CNI_015744-RE/CNI_018446-RA/CNI_018469-RA/CNI_018484-RA	10
C1	CC	GO:0005849	mRNA cleavage factor complex	10/1685	19/11879	8.71e-05	0.000666	0.000526	CNI_000501-RA/CNI_000799-RB/CNI_004310-RB/CNI_004424-RC/CNI_004425-RA/CNI_005320-RC/CNI_009697-RA/CNI_012199-RA/CNI_013063-RA/CNI_020933-RA	10
C1	CC	GO:0000812	Swr1 complex	12/1685	26/11879	8.9e-05	0.000673	0.000532	CNI_029381-RA/CNI_001748-RB/CNI_001785-RA/CNI_001800-RA/CNI_001801-RA/CNI_001815-RA/CNI_001824-RA/CNI_001851-RN/CNI_020537-RA/CNI_025645-RA/CNI_027482-RA/CNI_029530-RA	12
C1	CC	GO:0033276	transcription factor TFTC complex	7/1685	10/11879	9.24e-05	0.00069	0.000545	CNI_001631-RA/CNI_004445-RA/CNI_007173-RC/CNI_012649-RC/CNI_015667-RB/CNI_019990-RA/CNI_026263-RA	7
C1	CC	GO:1905348	endonuclease complex	13/1685	30/11879	0.000101	0.000748	0.000592	CNI_001288-RA/CNI_002492-RA/CNI_012495-RB/CNI_017049-RA/CNI_018457-RA/CNI_020092-RA/CNI_021427-RA/CNI_022902-RA/CNI_025529-RA/CNI_027154-RA/CNI_028719-RA/CNI_028721-RA/CNI_028815-RA	13
C1	CC	GO:0000151	ubiquitin ligase complex	69/1685	315/11879	0.000114	0.00083	0.000656	CNI_000562-RA/CNI_000810-RA/CNI_002494-RA/CNI_002963-RD/CNI_004663-RC/CNI_005627-RA/CNI_006052-RB/CNI_007478-RA/CNI_007702-RA/CNI_008025-RB/CNI_008065-RA/CNI_008294-RA/CNI_008571-RB/CNI_008688-RA/CNI_008695-RF/CNI_009164-RA/CNI_009647-RA/CNI_010263-RA/CNI_010556-RA/CNI_010651-RB/CNI_010662-RA/CNI_010850-RA/CNI_011473-RA/CNI_011838-RB/CNI_012790-RB/CNI_013395-RA/CNI_013993-RA/CNI_014025-RA/CNI_014…	69
C1	CC	GO:0005680	anaphase-promoting complex	10/1685	20/11879	0.000152	0.001085	0.000857	CNI_007478-RA/CNI_008025-RB/CNI_008294-RA/CNI_010263-RA/CNI_013993-RA/CNI_015801-RF/CNI_016018-RA/CNI_020602-RA/CNI_025656-RB/CNI_025759-RC	10
C1	CC	GO:0097255	R2TP complex	10/1685	20/11879	0.000152	0.001085	0.000857	CNI_029381-RA/CNI_001748-RB/CNI_001785-RA/CNI_001800-RA/CNI_001801-RA/CNI_001815-RA/CNI_001824-RA/CNI_001851-RN/CNI_021402-RA/CNI_029530-RA	10
C1	CC	GO:0030677	ribonuclease P complex	7/1685	11/11879	0.000223	0.001572	0.001243	CNI_012495-RB/CNI_018457-RA/CNI_020092-RA/CNI_021427-RA/CNI_022902-RA/CNI_027154-RA/CNI_028719-RA	7
C1	CC	GO:0032993	protein-DNA complex	25/1685	87/11879	0.000314	0.002193	0.001733	CNI_000747-RC/CNI_001217-RA/CNI_003240-RF/CNI_003241-RA/CNI_005114-RA/CNI_006225-RA/CNI_006470-RA/CNI_007196-RA/CNI_007780-RA/CNI_008389-RA/CNI_008790-RA/CNI_009091-RA/CNI_009490-RC/CNI_010412-RC/CNI_010622-RA/CNI_012001-RA/CNI_012185-RE/CNI_012186-RB/CNI_014785-RA/CNI_016440-RB/CNI_016938-RA/CNI_017256-RA/CNI_020235-RZ/CNI_020443-RI/CNI_021961-RA	25
C1	CC	GO:0000781	chromosome, telomeric region	25/1685	88/11879	0.000381	0.002629	0.002078	CNI_000747-RC/CNI_000871-RA/CNI_001049-RA/CNI_001217-RA/CNI_002910-RB/CNI_003240-RF/CNI_003241-RA/CNI_004855-RA/CNI_006261-RF/CNI_007196-RA/CNI_007413-RA/CNI_010289-RA/CNI_012185-RE/CNI_012186-RB/CNI_014277-RA/CNI_014918-RA/CNI_015660-RB/CNI_016085-RA/CNI_016301-RB/CNI_018825-RA/CNI_019120-RA/CNI_021974-RA/CNI_025972-RA/CNI_028088-RA/CNI_029124-RC	25
C1	CC	GO:0000792	heterochromatin	21/1685	69/11879	0.000397	0.002711	0.002142	CNI_003192-RC/CNI_006225-RA/CNI_006261-RF/CNI_007413-RA/CNI_007560-RC/CNI_008695-RF/CNI_009036-RB/CNI_010412-RC/CNI_014785-RA/CNI_015690-RA/CNI_015995-RD/CNI_016085-RA/CNI_016853-RA/CNI_017662-RC/CNI_017836-RB/CNI_018824-RC/CNI_020074-RB/CNI_020774-RA/CNI_024726-RZ/CNI_025862-RB/CNI_028567-RB	21
C1	CC	GO:0070461	SAGA-type complex	10/1685	22/11879	0.000406	0.002744	0.002168	CNI_001631-RA/CNI_004445-RA/CNI_007173-RC/CNI_008081-RA/CNI_010840-RA/CNI_012649-RC/CNI_013464-RD/CNI_015667-RB/CNI_019990-RA/CNI_026263-RA	10
C1	CC	GO:0016592	mediator complex	14/1685	38/11879	0.000431	0.002881	0.002277	CNI_000810-RA/CNI_003486-RC/CNI_007834-RD/CNI_008688-RA/CNI_010889-RD/CNI_013395-RA/CNI_013491-RA/CNI_014025-RA/CNI_014307-RD/CNI_017836-RB/CNI_026555-RB/CNI_026583-RA/CNI_027807-RB/CNI_029502-RA	14
C1	CC	GO:0000177	cytoplasmic exosome (RNase complex)	7/1685	12/11879	0.000469	0.003075	0.00243	CNI_006963-RD/CNI_007135-RB/CNI_007989-RA/CNI_011463-RB/CNI_013567-RA/CNI_015998-RA/CNI_016089-RA	7
C1	CC	GO:0071564	npBAF complex	7/1685	12/11879	0.000469	0.003075	0.00243	CNI_002467-RA/CNI_003270-RS/CNI_005910-RG/CNI_010524-RA/CNI_011268-RH/CNI_015995-RD/CNI_020074-RB	7
C1	CC	GO:0005682	U5 snRNP	10/1685	23/11879	0.000628	0.00407	0.003217	CNI_002597-RA/CNI_002748-RA/CNI_005067-RA/CNI_012281-RA/CNI_012478-RA/CNI_012921-RA/CNI_013518-RB/CNI_017862-RA/CNI_019703-RB/CNI_026463-RA	10
C1	CC	GO:0031519	PcG protein complex	11/1685	27/11879	0.000659	0.004234	0.003346	CNI_006175-RC/CNI_006225-RA/CNI_008790-RA/CNI_010651-RB/CNI_015690-RA/CNI_016881-RB/CNI_017822-RB/CNI_025975-RA/CNI_027449-RB/CNI_027452-RA/CNI_028567-RB	11
C1	CC	GO:0000782	telomere cap complex	7/1685	13/11879	0.000893	0.00551	0.004355	CNI_000747-RC/CNI_001217-RA/CNI_003240-RF/CNI_003241-RA/CNI_007196-RA/CNI_012185-RE/CNI_012186-RB	7
C1	CC	GO:0000783	nuclear telomere cap complex	7/1685	13/11879	0.000893	0.00551	0.004355	CNI_000747-RC/CNI_001217-RA/CNI_003240-RF/CNI_003241-RA/CNI_007196-RA/CNI_012185-RE/CNI_012186-RB	7
C1	CC	GO:0005736	RNA polymerase I complex	7/1685	13/11879	0.000893	0.00551	0.004355	CNI_002319-RA/CNI_005626-RA/CNI_007106-RA/CNI_012777-RA/CNI_015616-RA/CNI_016134-RA/CNI_018446-RA	7
C1	CC	GO:0140445	chromosome, telomeric repeat region	7/1685	13/11879	0.000893	0.00551	0.004355	CNI_000747-RC/CNI_001217-RA/CNI_003240-RF/CNI_003241-RA/CNI_007196-RA/CNI_012185-RE/CNI_012186-RB	7
C1	CC	GO:0031461	cullin-RING ubiquitin ligase complex	44/1685	195/11879	0.00099	0.006032	0.004767	CNI_000562-RA/CNI_002494-RA/CNI_002963-RD/CNI_004663-RC/CNI_005627-RA/CNI_006052-RB/CNI_007478-RA/CNI_007702-RA/CNI_008025-RB/CNI_008065-RA/CNI_008294-RA/CNI_009164-RA/CNI_009647-RA/CNI_010263-RA/CNI_010556-RA/CNI_010850-RA/CNI_011838-RB/CNI_013993-RA/CNI_014638-RA/CNI_014682-RA/CNI_015525-RE/CNI_015801-RF/CNI_016018-RA/CNI_017206-RB/CNI_017929-RA/CNI_018401-RC/CNI_019399-RC/CNI_019489-RA/CNI_019…	44
C1	CC	GO:0000347	THO complex	6/1685	10/11879	0.001015	0.006032	0.004767	CNI_001554-RA/CNI_006542-RD/CNI_013000-RA/CNI_016048-RA/CNI_021974-RA/CNI_027551-RA	6
C1	CC	GO:0000445	THO complex part of transcription export complex	6/1685	10/11879	0.001015	0.006032	0.004767	CNI_001554-RA/CNI_006542-RD/CNI_013000-RA/CNI_016048-RA/CNI_021974-RA/CNI_027551-RA	6
C1	CC	GO:0031314	extrinsic component of mitochondrial inner membrane	6/1685	10/11879	0.001015	0.006032	0.004767	CNI_002822-RA/CNI_004338-RA/CNI_007410-RA/CNI_009195-RB/CNI_017816-RB/CNI_018422-RB	6
C1	CC	GO:0099023	vesicle tethering complex	17/1685	55/11879	0.001139	0.006707	0.0053	CNI_002203-RA/CNI_002356-RC/CNI_003223-RB/CNI_005835-RA/CNI_006602-RA/CNI_006603-RA/CNI_008857-RD/CNI_012363-RA/CNI_017084-RA/CNI_017378-RA/CNI_017852-RB/CNI_017903-RA/CNI_019754-RA/CNI_020328-RA/CNI_022211-RA/CNI_022212-RA/CNI_025558-RB	17
C1	CC	GO:0005675	transcription factor TFIIH holo complex	7/1685	14/11879	0.001567	0.009066	0.007165	CNI_003989-RA/CNI_003993-RA/CNI_008595-RB/CNI_011646-RA/CNI_019076-RA/CNI_019853-RB/CNI_025406-RF	7
C1	CC	GO:0005847	mRNA cleavage and polyadenylation specificity factor complex	7/1685	14/11879	0.001567	0.009066	0.007165	CNI_000501-RA/CNI_000799-RB/CNI_005320-RC/CNI_009697-RA/CNI_012199-RA/CNI_013063-RA/CNI_020933-RA	7
C1	CC	GO:0036452	ESCRT complex	11/1685	30/11879	0.00184	0.010545	0.008334	CNI_004077-RB/CNI_005960-RA/CNI_006715-RA/CNI_008770-RA/CNI_009605-RE/CNI_010966-RC/CNI_011353-RA/CNI_017160-RD/CNI_017341-RA/CNI_026631-RA/CNI_028817-RA	11
C1	CC	GO:0016514	SWI/SNF complex	6/1685	11/11879	0.001965	0.011067	0.008746	CNI_002467-RA/CNI_003270-RS/CNI_005910-RG/CNI_010524-RA/CNI_015995-RD/CNI_017123-RT	6
C1	CC	GO:0071565	nBAF complex	6/1685	11/11879	0.001965	0.011067	0.008746	CNI_002467-RA/CNI_003270-RS/CNI_005910-RG/CNI_010524-RA/CNI_015995-RD/CNI_017123-RT	6
C1	CC	GO:0030687	preribosome, large subunit precursor	10/1685	27/11879	0.002703	0.01509	0.011925	CNI_003807-RA/CNI_005155-RA/CNI_007560-RC/CNI_010272-RA/CNI_010851-RA/CNI_014740-RA/CNI_016016-RB/CNI_017565-RA/CNI_028694-RA/CNI_029143-RA	10
C1	CC	GO:0036464	cytoplasmic ribonucleoprotein granule	44/1685	206/11879	0.003083	0.01706	0.013482	CNI_001464-RC/CNI_002242-RA/CNI_002600-RC/CNI_003407-RA/CNI_003988-RD/CNI_004940-RB/CNI_005067-RA/CNI_008537-RA/CNI_009194-RA/CNI_009263-RA/CNI_011844-RI/CNI_012281-RA/CNI_012678-RD/CNI_012921-RA/CNI_012946-RA/CNI_013275-RD/CNI_013562-RA/CNI_014350-RA/CNI_014357-RA/CNI_014719-RA/CNI_014918-RA/CNI_016860-RB/CNI_017071-RE/CNI_018072-RE/CNI_018778-RA/CNI_018881-RC/CNI_018976-RB/CNI_018979-RA/CNI_019…	44
C1	CC	GO:0016586	RSC-type complex	6/1685	12/11879	0.003461	0.018829	0.014881	CNI_002467-RA/CNI_003270-RS/CNI_005910-RG/CNI_010524-RA/CNI_015995-RD/CNI_020074-RB	6
C1	CC	GO:0043240	Fanconi anaemia nuclear complex	6/1685	12/11879	0.003461	0.018829	0.014881	CNI_005525-RF/CNI_011371-RA/CNI_011785-RA/CNI_012538-RA/CNI_015877-RA/CNI_027341-RA	6
C1	CC	GO:0035770	ribonucleoprotein granule	45/1685	216/11879	0.004558	0.024589	0.019432	CNI_001464-RC/CNI_002242-RA/CNI_002600-RC/CNI_003407-RA/CNI_003988-RD/CNI_004940-RB/CNI_005067-RA/CNI_008537-RA/CNI_009194-RA/CNI_009263-RA/CNI_011844-RI/CNI_012281-RA/CNI_012678-RD/CNI_012921-RA/CNI_012946-RA/CNI_013275-RD/CNI_013562-RA/CNI_014350-RA/CNI_014357-RA/CNI_014719-RA/CNI_014918-RA/CNI_016860-RB/CNI_017071-RE/CNI_018072-RE/CNI_018778-RA/CNI_018881-RC/CNI_018976-RB/CNI_018979-RA/CNI_019…	45
C1	CC	GO:0030008	TRAPP complex	6/1685	13/11879	0.005662	0.030293	0.02394	CNI_005835-RA/CNI_006602-RA/CNI_006603-RA/CNI_017084-RA/CNI_019754-RA/CNI_025558-RB	6
C1	CC	GO:0000124	SAGA complex	7/1685	17/11879	0.006026	0.031971	0.025266	CNI_001631-RA/CNI_004445-RA/CNI_008081-RA/CNI_010840-RA/CNI_012649-RC/CNI_013464-RD/CNI_019990-RA	7
C1	CC	GO:0015935	small ribosomal subunit	17/1685	64/11879	0.006603	0.034744	0.027458	CNI_002530-RA/CNI_003773-RA/CNI_004512-RA/CNI_006983-RB/CNI_007363-RA/CNI_009231-RA/CNI_010846-RB/CNI_011480-RA/CNI_013506-RB/CNI_013605-RA/CNI_015389-RA/CNI_015727-RA/CNI_016807-RA/CNI_018228-RA/CNI_018867-RB/CNI_024783-RA/CNI_025608-RC	17
C1	CC	GO:0000793	condensed chromosome	45/1685	221/11879	0.007024	0.036662	0.028974	CNI_001049-RA/CNI_001379-RA/CNI_002339-RA/CNI_002622-RB/CNI_002858-RB/CNI_002910-RB/CNI_003192-RC/CNI_004565-RA/CNI_006295-RA/CNI_006665-RB/CNI_007413-RA/CNI_009119-RA/CNI_009484-RD/CNI_011783-RB/CNI_012001-RA/CNI_012022-RT/CNI_012535-RC/CNI_014233-RA/CNI_014387-RA/CNI_014918-RA/CNI_015078-RA/CNI_015660-RB/CNI_015944-RE/CNI_016661-RB/CNI_016664-RB/CNI_017307-RC/CNI_017380-RA/CNI_017674-RF/CNI_017…	45
C1	CC	GO:0032797	SMN complex	5/1685	10/11879	0.007729	0.040014	0.031623	CNI_006687-RA/CNI_009096-RB/CNI_016070-RA/CNI_018881-RC/CNI_022385-RA	5
C1	CC	GO:0032806	carboxy-terminal domain protein kinase complex	7/1685	18/11879	0.00867	0.044147	0.034889	CNI_003989-RA/CNI_003993-RA/CNI_008595-RB/CNI_011646-RA/CNI_019076-RA/CNI_019853-RB/CNI_025406-RF	7
C1	CC	GO:0000786	nucleosome	6/1685	14/11879	0.008733	0.044147	0.034889	CNI_006225-RA/CNI_008389-RA/CNI_008790-RA/CNI_009490-RC/CNI_014785-RA/CNI_017256-RA	6
C1	CC	GO:0031010	ISWI-type complex	6/1685	14/11879	0.008733	0.044147	0.034889	CNI_006175-RC/CNI_008733-RA/CNI_016741-RE/CNI_017342-RA/CNI_026680-RZ/CNI_026831-RC	6
C1	MF	GO:0140098	catalytic activity, acting on RNA	145/1455	354/10622	3.46e-38	3.05e-35	2.75e-35	CNI_000053-RB/CNI_000501-RA/CNI_000631-RA/CNI_000783-RB/CNI_001058-RA/CNI_001169-RB/CNI_001439-RA/CNI_001464-RC/CNI_001629-RA/CNI_002222-RB/CNI_002224-RE/CNI_002319-RA/CNI_002451-RB/CNI_002492-RA/CNI_003380-RA/CNI_003407-RA/CNI_003631-RB/CNI_003799-RA/CNI_003983-RA/CNI_003988-RD/CNI_004252-RA/CNI_004479-RA/CNI_005626-RA/CNI_006061-RC/CNI_006241-RC/CNI_006645-RA/CNI_006963-RD/CNI_007196-RA/CNI_007…	145
C1	MF	GO:0140101	catalytic activity, acting on a tRNA	51/1455	107/10622	1.93e-17	8.52e-15	7.68e-15	CNI_000631-RA/CNI_000783-RB/CNI_001169-RB/CNI_001464-RC/CNI_002492-RA/CNI_003380-RA/CNI_003799-RA/CNI_003983-RA/CNI_004252-RA/CNI_004479-RA/CNI_006645-RA/CNI_008370-RA/CNI_009259-RA/CNI_009470-RA/CNI_009689-RA/CNI_010175-RA/CNI_010752-RB/CNI_011286-RB/CNI_011720-RA/CNI_011891-RA/CNI_012495-RB/CNI_012841-RC/CNI_013233-RC/CNI_013407-RB/CNI_013673-RA/CNI_014765-RA/CNI_015294-RA/CNI_016637-RA/CNI_017…	51
C1	MF	GO:0008168	methyltransferase activity	64/1455	164/10622	4.08e-16	1.2e-13	1.08e-13	CNI_000783-RB/CNI_001464-RC/CNI_002279-RA/CNI_002367-RA/CNI_003146-RA/CNI_003799-RA/CNI_004338-RA/CNI_004432-RA/CNI_004479-RA/CNI_004940-RB/CNI_005982-RB/CNI_006225-RA/CNI_006495-RA/CNI_006501-RA/CNI_006645-RA/CNI_007990-RA/CNI_008537-RA/CNI_008665-RA/CNI_008790-RA/CNI_009036-RB/CNI_009381-RA/CNI_009654-RA/CNI_009841-RB/CNI_010090-RB/CNI_010115-RA/CNI_010281-RA/CNI_010650-RA/CNI_011346-RB/CNI_011…	64
C1	MF	GO:0016741	transferase activity, transferring one-carbon groups	65/1455	175/10622	4.13e-15	9.12e-13	8.22e-13	CNI_000783-RB/CNI_001464-RC/CNI_002279-RA/CNI_002367-RA/CNI_003146-RA/CNI_003799-RA/CNI_004338-RA/CNI_004432-RA/CNI_004479-RA/CNI_004940-RB/CNI_005982-RB/CNI_006225-RA/CNI_006495-RA/CNI_006501-RA/CNI_006645-RA/CNI_007990-RA/CNI_008537-RA/CNI_008665-RA/CNI_008790-RA/CNI_009036-RB/CNI_009381-RA/CNI_009654-RA/CNI_009841-RB/CNI_010090-RB/CNI_010115-RA/CNI_010281-RA/CNI_010650-RA/CNI_011346-RB/CNI_011…	65
C1	MF	GO:0004386	helicase activity	58/1455	148/10622	8.02e-15	1.42e-12	1.28e-12	CNI_029381-RA/CNI_001058-RA/CNI_001217-RA/CNI_001748-RB/CNI_001785-RA/CNI_001800-RA/CNI_001801-RA/CNI_001815-RA/CNI_001824-RA/CNI_001851-RN/CNI_002222-RB/CNI_002413-RD/CNI_003020-RB/CNI_003240-RF/CNI_003241-RA/CNI_003631-RB/CNI_003989-RA/CNI_003993-RA/CNI_006061-RC/CNI_006241-RC/CNI_007413-RA/CNI_008019-RB/CNI_008733-RA/CNI_009306-RH/CNI_009946-RB/CNI_010289-RA/CNI_010412-RC/CNI_011036-RA/CNI_011…	58
C1	MF	GO:0008757	S-adenosylmethionine-dependent methyltransferase activity	57/1455	147/10622	2.37e-14	3.48e-12	3.14e-12	CNI_000783-RB/CNI_001464-RC/CNI_002279-RA/CNI_002367-RA/CNI_003146-RA/CNI_003799-RA/CNI_004338-RA/CNI_004432-RA/CNI_004479-RA/CNI_004940-RB/CNI_006495-RA/CNI_006501-RA/CNI_006645-RA/CNI_007990-RA/CNI_008665-RA/CNI_008790-RA/CNI_009036-RB/CNI_009381-RA/CNI_009654-RA/CNI_009841-RB/CNI_010090-RB/CNI_010281-RA/CNI_010650-RA/CNI_011346-RB/CNI_011780-RA/CNI_012673-RA/CNI_012841-RC/CNI_012932-RA/CNI_013…	57
C1	MF	GO:0003729	mRNA binding	80/1455	262/10622	7.5e-13	9.46e-11	8.53e-11	CNI_000053-RB/CNI_000799-RB/CNI_000926-RA/CNI_000965-RB/CNI_001156-RB/CNI_001248-RC/CNI_001439-RA/CNI_001554-RA/CNI_002312-RA/CNI_002397-RE/CNI_002413-RD/CNI_002600-RC/CNI_002622-RB/CNI_002672-RA/CNI_002958-RA/CNI_003636-RA/CNI_004310-RB/CNI_004424-RC/CNI_004425-RA/CNI_004550-RC/CNI_004868-RC/CNI_005198-RA/CNI_005320-RC/CNI_005963-RA/CNI_005982-RB/CNI_006061-RC/CNI_006260-RG/CNI_006542-RD/CNI_008…	80
C1	MF	GO:0034062	5'-3' RNA polymerase activity	20/1455	30/10622	3.66e-11	3.59e-09	3.23e-09	CNI_002319-RA/CNI_003407-RA/CNI_005626-RA/CNI_007196-RA/CNI_009091-RA/CNI_010306-RA/CNI_012777-RA/CNI_013395-RA/CNI_015462-RA/CNI_015616-RA/CNI_015952-RA/CNI_016134-RA/CNI_017783-RB/CNI_017989-RA/CNI_018446-RA/CNI_018484-RA/CNI_018979-RA/CNI_019774-RA/CNI_027512-RA/CNI_027587-RD	20
C1	MF	GO:0097747	RNA polymerase activity	20/1455	30/10622	3.66e-11	3.59e-09	3.23e-09	CNI_002319-RA/CNI_003407-RA/CNI_005626-RA/CNI_007196-RA/CNI_009091-RA/CNI_010306-RA/CNI_012777-RA/CNI_013395-RA/CNI_015462-RA/CNI_015616-RA/CNI_015952-RA/CNI_016134-RA/CNI_017783-RB/CNI_017989-RA/CNI_018446-RA/CNI_018484-RA/CNI_018979-RA/CNI_019774-RA/CNI_027512-RA/CNI_027587-RD	20
C1	MF	GO:0003735	structural constituent of ribosome	51/1455	145/10622	4.08e-11	3.6e-09	3.25e-09	CNI_001103-RA/CNI_001226-RA/CNI_001520-RA/CNI_002242-RA/CNI_002530-RA/CNI_003773-RA/CNI_004512-RA/CNI_005947-RD/CNI_006378-RA/CNI_006429-RA/CNI_006983-RB/CNI_007363-RA/CNI_008154-RA/CNI_008263-RA/CNI_008520-RA/CNI_008618-RA/CNI_009231-RA/CNI_009632-RA/CNI_009816-RA/CNI_010846-RB/CNI_011480-RA/CNI_011824-RA/CNI_012135-RA/CNI_012597-RA/CNI_012598-RA/CNI_012924-RA/CNI_013394-RB/CNI_013506-RB/CNI_013…	51
C1	MF	GO:0030515	snoRNA binding	20/1455	31/10622	8.98e-11	7.21e-09	6.5e-09	CNI_004419-RA/CNI_005669-RA/CNI_009770-RA/CNI_009861-RF/CNI_014359-RB/CNI_014821-RB/CNI_017235-RA/CNI_017408-RC/CNI_017432-RA/CNI_020177-RA/CNI_020458-RA/CNI_021026-RA/CNI_021425-RA/CNI_022197-RA/CNI_025649-RA/CNI_025976-RC/CNI_026553-RA/CNI_027192-RA/CNI_027247-RF/CNI_027254-RA	20
C1	MF	GO:0008173	RNA methyltransferase activity	26/1455	53/10622	6.74e-10	4.96e-08	4.47e-08	CNI_000783-RB/CNI_001464-RC/CNI_003799-RA/CNI_004479-RA/CNI_006645-RA/CNI_008537-RA/CNI_009381-RA/CNI_010281-RA/CNI_011346-RB/CNI_012841-RC/CNI_012932-RA/CNI_013282-RC/CNI_013296-RB/CNI_013675-RE/CNI_013676-RA/CNI_014028-RA/CNI_014539-RA/CNI_015974-RB/CNI_016637-RA/CNI_016818-RA/CNI_018464-RC/CNI_019641-RA/CNI_022899-RA/CNI_022902-RA/CNI_024636-RA/CNI_026298-RA	26
C1	MF	GO:0043021	ribonucleoprotein complex binding	45/1455	130/10622	1.04e-09	7.03e-08	6.34e-08	CNI_000067-RB/CNI_000799-RB/CNI_000889-RA/CNI_000965-RB/CNI_001905-RB/CNI_002316-RA/CNI_002397-RE/CNI_002413-RD/CNI_002597-RA/CNI_002672-RA/CNI_003146-RA/CNI_003807-RA/CNI_005067-RA/CNI_005198-RA/CNI_006061-RC/CNI_007976-RA/CNI_008761-RA/CNI_008790-RA/CNI_010268-RA/CNI_010272-RA/CNI_012247-RA/CNI_012281-RA/CNI_012322-RB/CNI_012478-RA/CNI_012673-RA/CNI_012727-RA/CNI_012921-RA/CNI_012966-RA/CNI_013…	45
C1	MF	GO:0003712	transcription coregulator activity	114/1455	483/10622	1.3e-09	8.17e-08	7.37e-08	CNI_029381-RA/CNI_000279-RC/CNI_000308-RB/CNI_000810-RA/CNI_001088-RC/CNI_001288-RA/CNI_001324-RA/CNI_001326-RA/CNI_001631-RA/CNI_001748-RB/CNI_001785-RA/CNI_001800-RA/CNI_001801-RA/CNI_001815-RA/CNI_001824-RA/CNI_001851-RN/CNI_002222-RB/CNI_002451-RB/CNI_002467-RA/CNI_002597-RA/CNI_002672-RA/CNI_003078-RA/CNI_003146-RA/CNI_003270-RS/CNI_003486-RC/CNI_003708-RA/CNI_003988-RD/CNI_004423-RA/CNI_004…	114
C1	MF	GO:0003899	DNA-directed 5'-3' RNA polymerase activity	17/1455	27/10622	4.17e-09	2.45e-07	2.21e-07	CNI_002319-RA/CNI_003407-RA/CNI_005626-RA/CNI_009091-RA/CNI_010306-RA/CNI_012777-RA/CNI_013395-RA/CNI_015462-RA/CNI_015616-RA/CNI_015952-RA/CNI_016134-RA/CNI_017783-RB/CNI_018446-RA/CNI_018484-RA/CNI_018979-RA/CNI_027512-RA/CNI_027587-RD	17
C1	MF	GO:0070034	telomerase RNA binding	14/1455	19/10622	4.58e-09	2.53e-07	2.28e-07	CNI_002910-RB/CNI_007196-RA/CNI_012478-RA/CNI_012921-RA/CNI_015131-RB/CNI_015325-RA/CNI_017432-RA/CNI_019130-RD/CNI_019359-RB/CNI_020449-RF/CNI_025649-RA/CNI_025716-RC/CNI_026553-RA/CNI_027254-RA	14
C1	MF	GO:0008170	N-methyltransferase activity	32/1455	84/10622	1.95e-08	1.02e-06	9.15e-07	CNI_002279-RA/CNI_002367-RA/CNI_003146-RA/CNI_004432-RA/CNI_004940-RB/CNI_006495-RA/CNI_006501-RA/CNI_008790-RA/CNI_009381-RA/CNI_009654-RA/CNI_009841-RB/CNI_010090-RB/CNI_010650-RA/CNI_011346-RB/CNI_011780-RA/CNI_012673-RA/CNI_013589-RB/CNI_013675-RE/CNI_013676-RA/CNI_015796-RE/CNI_015974-RB/CNI_015997-RB/CNI_017261-RB/CNI_017481-RA/CNI_017563-RA/CNI_017841-RD/CNI_018464-RC/CNI_019399-RC/CNI_020…	32
C1	MF	GO:0016779	nucleotidyltransferase activity	38/1455	110/10622	2.18e-08	1.07e-06	9.66e-07	CNI_000053-RB/CNI_000058-RA/CNI_001098-RA/CNI_002224-RE/CNI_002247-RD/CNI_002319-RA/CNI_002824-RA/CNI_003407-RA/CNI_005626-RA/CNI_007196-RA/CNI_007988-RB/CNI_009091-RA/CNI_009819-RB/CNI_010306-RA/CNI_012777-RA/CNI_013233-RC/CNI_013395-RA/CNI_015462-RA/CNI_015616-RA/CNI_015952-RA/CNI_016134-RA/CNI_017783-RB/CNI_017989-RA/CNI_018267-RB/CNI_018422-RB/CNI_018446-RA/CNI_018484-RA/CNI_018979-RA/CNI_019…	38
C1	MF	GO:0003678	DNA helicase activity	30/1455	77/10622	2.96e-08	1.38e-06	1.24e-06	CNI_029381-RA/CNI_001217-RA/CNI_001748-RB/CNI_001785-RA/CNI_001800-RA/CNI_001801-RA/CNI_001815-RA/CNI_001824-RA/CNI_001851-RN/CNI_003020-RB/CNI_003240-RF/CNI_003241-RA/CNI_003989-RA/CNI_003993-RA/CNI_007413-RA/CNI_008733-RA/CNI_010289-RA/CNI_010412-RC/CNI_012353-RB/CNI_014277-RA/CNI_016072-RA/CNI_016301-RB/CNI_016860-RB/CNI_019076-RA/CNI_027836-RB/CNI_027837-RA/CNI_028088-RA/CNI_028684-RA/CNI_029…	30
C1	MF	GO:0008094	ATP-dependent activity, acting on DNA	36/1455	107/10622	1.1e-07	4.86e-06	4.38e-06	CNI_029381-RA/CNI_001217-RA/CNI_001748-RB/CNI_001785-RA/CNI_001800-RA/CNI_001801-RA/CNI_001815-RA/CNI_001824-RA/CNI_001851-RN/CNI_003020-RB/CNI_003240-RF/CNI_003241-RA/CNI_003989-RA/CNI_003993-RA/CNI_007413-RA/CNI_008733-RA/CNI_009342-RA/CNI_010289-RA/CNI_010412-RC/CNI_012353-RB/CNI_012615-RA/CNI_014277-RA/CNI_015995-RD/CNI_016072-RA/CNI_016301-RB/CNI_016860-RB/CNI_019076-RA/CNI_019756-RB/CNI_020…	36
C1	MF	GO:0003714	transcription corepressor activity	50/1455	175/10622	1.66e-07	6.97e-06	6.28e-06	CNI_029381-RA/CNI_000279-RC/CNI_001326-RA/CNI_001748-RB/CNI_001785-RA/CNI_001800-RA/CNI_001801-RA/CNI_001815-RA/CNI_001824-RA/CNI_001851-RN/CNI_002222-RB/CNI_002451-RB/CNI_002672-RA/CNI_003078-RA/CNI_004432-RA/CNI_005068-RA/CNI_006966-RA/CNI_007632-RD/CNI_009917-RA/CNI_010155-RA/CNI_011780-RA/CNI_012260-RA/CNI_012410-RA/CNI_012673-RA/CNI_013133-RB/CNI_013639-RE/CNI_014368-RA/CNI_015246-RA/CNI_015…	50
C1	MF	GO:0004532	RNA exonuclease activity	17/1455	33/10622	2.55e-07	1.01e-05	9.13e-06	CNI_003988-RD/CNI_006963-RD/CNI_007989-RA/CNI_011463-RB/CNI_013022-RA/CNI_013247-RB/CNI_013562-RA/CNI_013567-RA/CNI_015325-RA/CNI_015998-RA/CNI_016089-RA/CNI_017071-RE/CNI_017232-RA/CNI_019359-RB/CNI_019962-RA/CNI_021865-RA/CNI_025716-RC	17
C1	MF	GO:0001098	basal transcription machinery binding	24/1455	59/10622	2.75e-07	1.01e-05	9.13e-06	CNI_029381-RA/CNI_001748-RB/CNI_001785-RA/CNI_001800-RA/CNI_001801-RA/CNI_001815-RA/CNI_001824-RA/CNI_001851-RN/CNI_002970-RA/CNI_003459-RA/CNI_004868-RC/CNI_009167-RC/CNI_009381-RA/CNI_009861-RF/CNI_010070-RE/CNI_010480-RA/CNI_013464-RD/CNI_015604-RB/CNI_016628-RA/CNI_019485-RC/CNI_019691-RA/CNI_020225-RF/CNI_020449-RF/CNI_029530-RA	24
C1	MF	GO:0001099	basal RNA polymerase II transcription machinery binding	24/1455	59/10622	2.75e-07	1.01e-05	9.13e-06	CNI_029381-RA/CNI_001748-RB/CNI_001785-RA/CNI_001800-RA/CNI_001801-RA/CNI_001815-RA/CNI_001824-RA/CNI_001851-RN/CNI_002970-RA/CNI_003459-RA/CNI_004868-RC/CNI_009167-RC/CNI_009381-RA/CNI_009861-RF/CNI_010070-RE/CNI_010480-RA/CNI_013464-RD/CNI_015604-RB/CNI_016628-RA/CNI_019485-RC/CNI_019691-RA/CNI_020225-RF/CNI_020449-RF/CNI_029530-RA	24
C1	MF	GO:0140296	general transcription initiation factor binding	25/1455	64/10622	3.94e-07	1.39e-05	1.25e-05	CNI_029381-RA/CNI_001748-RB/CNI_001785-RA/CNI_001800-RA/CNI_001801-RA/CNI_001815-RA/CNI_001824-RA/CNI_001851-RN/CNI_004445-RA/CNI_007106-RA/CNI_009167-RC/CNI_009381-RA/CNI_009861-RF/CNI_010155-RA/CNI_012946-RA/CNI_013464-RD/CNI_015355-RA/CNI_015604-RB/CNI_016628-RA/CNI_017954-RA/CNI_020449-RF/CNI_024830-RA/CNI_026073-RA/CNI_028451-RD/CNI_029530-RA	25
C1	MF	GO:0003724	RNA helicase activity	29/1455	81/10622	4.25e-07	1.44e-05	1.3e-05	CNI_001058-RA/CNI_002222-RB/CNI_003631-RB/CNI_006061-RC/CNI_006241-RC/CNI_008019-RB/CNI_009306-RH/CNI_009946-RB/CNI_011036-RA/CNI_011722-RB/CNI_012615-RA/CNI_013275-RD/CNI_014357-RA/CNI_014821-RB/CNI_016072-RA/CNI_016082-RA/CNI_016662-RC/CNI_016666-RD/CNI_016860-RB/CNI_017430-RF/CNI_018134-RB/CNI_018384-RB/CNI_020677-RA/CNI_022385-RA/CNI_025730-RB/CNI_027836-RB/CNI_027837-RA/CNI_028550-RA/CNI_028…	29
C1	MF	GO:0008276	protein methyltransferase activity	30/1455	86/10622	5.16e-07	1.69e-05	1.52e-05	CNI_002279-RA/CNI_002367-RA/CNI_003146-RA/CNI_003799-RA/CNI_004432-RA/CNI_004940-RB/CNI_006225-RA/CNI_006495-RA/CNI_006501-RA/CNI_007990-RA/CNI_008790-RA/CNI_009381-RA/CNI_009654-RA/CNI_009841-RB/CNI_010090-RB/CNI_010115-RA/CNI_011780-RA/CNI_012673-RA/CNI_013589-RB/CNI_015796-RE/CNI_015997-RB/CNI_017261-RB/CNI_017563-RA/CNI_017841-RD/CNI_018634-RA/CNI_019399-RC/CNI_020225-RF/CNI_022795-RC/CNI_022…	30
C1	MF	GO:0008408	3'-5' exonuclease activity	21/1455	50/10622	8.11e-07	2.56e-05	2.3e-05	CNI_003988-RD/CNI_006963-RD/CNI_007989-RA/CNI_010289-RA/CNI_011463-RB/CNI_011783-RB/CNI_013022-RA/CNI_013247-RB/CNI_013562-RA/CNI_013567-RA/CNI_015325-RA/CNI_015660-RB/CNI_015998-RA/CNI_016089-RA/CNI_017071-RE/CNI_017232-RA/CNI_019962-RA/CNI_021761-RC/CNI_021858-RA/CNI_025716-RC/CNI_028088-RA	21
C1	MF	GO:0016896	RNA exonuclease activity, producing 5'-phosphomonoesters	16/1455	32/10622	9.74e-07	2.97e-05	2.67e-05	CNI_003988-RD/CNI_006963-RD/CNI_007989-RA/CNI_011463-RB/CNI_013022-RA/CNI_013247-RB/CNI_013562-RA/CNI_013567-RA/CNI_015325-RA/CNI_015998-RA/CNI_016089-RA/CNI_017071-RE/CNI_017232-RA/CNI_019359-RB/CNI_019962-RA/CNI_025716-RC	16
C1	MF	GO:0004527	exonuclease activity	26/1455	71/10622	1.01e-06	2.98e-05	2.69e-05	CNI_000501-RA/CNI_003988-RD/CNI_006963-RD/CNI_007989-RA/CNI_010289-RA/CNI_011463-RB/CNI_011783-RB/CNI_013022-RA/CNI_013247-RB/CNI_013562-RA/CNI_013567-RA/CNI_014619-RB/CNI_015325-RA/CNI_015660-RB/CNI_015998-RA/CNI_016089-RA/CNI_017071-RE/CNI_017232-RA/CNI_019359-RB/CNI_019962-RA/CNI_021761-RC/CNI_021858-RA/CNI_021865-RA/CNI_025716-RC/CNI_027864-RA/CNI_028088-RA	26
C1	MF	GO:0004540	RNA nuclease activity	33/1455	103/10622	1.31e-06	3.73e-05	3.36e-05	CNI_000501-RA/CNI_000631-RA/CNI_001439-RA/CNI_001629-RA/CNI_002492-RA/CNI_003988-RD/CNI_006963-RD/CNI_007989-RA/CNI_011463-RB/CNI_012495-RB/CNI_012597-RA/CNI_012832-RC/CNI_013022-RA/CNI_013247-RB/CNI_013562-RA/CNI_013567-RA/CNI_015325-RA/CNI_015701-RA/CNI_015998-RA/CNI_016089-RA/CNI_016981-RA/CNI_017071-RE/CNI_017232-RA/CNI_018457-RA/CNI_019130-RD/CNI_019359-RB/CNI_019962-RA/CNI_020092-RA/CNI_021…	33
C1	MF	GO:0000175	3'-5'-RNA exonuclease activity	15/1455	30/10622	2.14e-06	5.9e-05	5.32e-05	CNI_003988-RD/CNI_006963-RD/CNI_007989-RA/CNI_011463-RB/CNI_013022-RA/CNI_013247-RB/CNI_013562-RA/CNI_013567-RA/CNI_015325-RA/CNI_015998-RA/CNI_016089-RA/CNI_017071-RE/CNI_017232-RA/CNI_019962-RA/CNI_025716-RC	15
C1	MF	GO:0070990	snRNP binding	9/1455	12/10622	2.47e-06	6.58e-05	5.93e-05	CNI_000965-RB/CNI_001905-RB/CNI_002397-RE/CNI_005067-RA/CNI_005198-RA/CNI_012281-RA/CNI_012478-RA/CNI_012921-RA/CNI_026463-RA	9
C1	MF	GO:0004518	nuclease activity	48/1455	180/10622	2.6e-06	6.58e-05	5.93e-05	CNI_000501-RA/CNI_000631-RA/CNI_001439-RA/CNI_001629-RA/CNI_002242-RA/CNI_002451-RB/CNI_002492-RA/CNI_003988-RD/CNI_006650-RA/CNI_006963-RD/CNI_007989-RA/CNI_010289-RA/CNI_011463-RB/CNI_011783-RB/CNI_012246-RA/CNI_012495-RB/CNI_012597-RA/CNI_012615-RA/CNI_012832-RC/CNI_013022-RA/CNI_013247-RB/CNI_013562-RA/CNI_013567-RA/CNI_014223-RC/CNI_014619-RB/CNI_015325-RA/CNI_015660-RB/CNI_015701-RA/CNI_015…	48
C1	MF	GO:0008186	ATP-dependent activity, acting on RNA	30/1455	92/10622	2.61e-06	6.58e-05	5.93e-05	CNI_001058-RA/CNI_002222-RB/CNI_003631-RB/CNI_006061-RC/CNI_006241-RC/CNI_008019-RB/CNI_009306-RH/CNI_009946-RB/CNI_011036-RA/CNI_011722-RB/CNI_012615-RA/CNI_013275-RD/CNI_014277-RA/CNI_014357-RA/CNI_014821-RB/CNI_016072-RA/CNI_016082-RA/CNI_016662-RC/CNI_016666-RD/CNI_016860-RB/CNI_017430-RF/CNI_018134-RB/CNI_018384-RB/CNI_020677-RA/CNI_022385-RA/CNI_025730-RB/CNI_027836-RB/CNI_027837-RA/CNI_028…	30
C1	MF	GO:0017069	snRNA binding	19/1455	46/10622	3.66e-06	8.97e-05	8.08e-05	CNI_000965-RB/CNI_002397-RE/CNI_003636-RA/CNI_008854-RA/CNI_009191-RA/CNI_009194-RA/CNI_009306-RH/CNI_010000-RA/CNI_011346-RB/CNI_012478-RA/CNI_012921-RA/CNI_014821-RB/CNI_015130-RA/CNI_016108-RA/CNI_016762-RA/CNI_018974-RA/CNI_019621-RB/CNI_020449-RF/CNI_021477-RA	19
C1	MF	GO:0140097	catalytic activity, acting on DNA	59/1455	243/10622	5.32e-06	0.000127	0.000114	CNI_029381-RA/CNI_001217-RA/CNI_001464-RC/CNI_001748-RB/CNI_001785-RA/CNI_001800-RA/CNI_001801-RA/CNI_001815-RA/CNI_001824-RA/CNI_001851-RN/CNI_002242-RA/CNI_002339-RA/CNI_002451-RB/CNI_003020-RB/CNI_003240-RF/CNI_003241-RA/CNI_003989-RA/CNI_003993-RA/CNI_006650-RA/CNI_007196-RA/CNI_007413-RA/CNI_008733-RA/CNI_009091-RA/CNI_009342-RA/CNI_010289-RA/CNI_010412-RC/CNI_012155-RA/CNI_012353-RB/CNI_012…	59
C1	MF	GO:0008175	tRNA methyltransferase activity	13/1455	25/10622	5.92e-06	0.000138	0.000124	CNI_000783-RB/CNI_001464-RC/CNI_003799-RA/CNI_004479-RA/CNI_006645-RA/CNI_012841-RC/CNI_016637-RA/CNI_018464-RC/CNI_019641-RA/CNI_022899-RA/CNI_022902-RA/CNI_024636-RA/CNI_026298-RA	13
C1	MF	GO:0008187	poly-pyrimidine tract binding	14/1455	29/10622	7.95e-06	0.00018	0.000162	CNI_000965-RB/CNI_002600-RC/CNI_006260-RG/CNI_006722-RA/CNI_009263-RA/CNI_009476-RA/CNI_009932-RA/CNI_014856-RD/CNI_015355-RA/CNI_016035-RA/CNI_017366-RD/CNI_018072-RE/CNI_020449-RF/CNI_028656-RAM	14
C1	MF	GO:0001094	TFIID-class transcription factor complex binding	13/1455	26/10622	1.04e-05	0.000229	0.000206	CNI_029381-RA/CNI_001748-RB/CNI_001785-RA/CNI_001800-RA/CNI_001801-RA/CNI_001815-RA/CNI_001824-RA/CNI_001851-RN/CNI_009167-RC/CNI_009381-RA/CNI_009861-RF/CNI_013464-RD/CNI_029530-RA	13
C1	MF	GO:0001091	RNA polymerase II general transcription initiation factor binding	16/1455	38/10622	1.6e-05	0.000345	0.000311	CNI_029381-RA/CNI_001748-RB/CNI_001785-RA/CNI_001800-RA/CNI_001801-RA/CNI_001815-RA/CNI_001824-RA/CNI_001851-RN/CNI_009167-RC/CNI_009381-RA/CNI_009861-RF/CNI_013464-RD/CNI_015604-RB/CNI_016628-RA/CNI_020449-RF/CNI_029530-RA	16
C1	MF	GO:0042054	histone methyltransferase activity	19/1455	51/10622	2.16e-05	0.000454	0.000409	CNI_002279-RA/CNI_002367-RA/CNI_003146-RA/CNI_004432-RA/CNI_006225-RA/CNI_007990-RA/CNI_008790-RA/CNI_009381-RA/CNI_009841-RB/CNI_010090-RB/CNI_011780-RA/CNI_012673-RA/CNI_015997-RB/CNI_017261-RB/CNI_017563-RA/CNI_017841-RD/CNI_020225-RF/CNI_022795-RC/CNI_022796-RA	19
C1	MF	GO:0017025	TBP-class protein binding	17/1455	43/10622	2.36e-05	0.000486	0.000438	CNI_029381-RA/CNI_001748-RB/CNI_001785-RA/CNI_001800-RA/CNI_001801-RA/CNI_001815-RA/CNI_001824-RA/CNI_001851-RN/CNI_004445-RA/CNI_010155-RA/CNI_012946-RA/CNI_015355-RA/CNI_017954-RA/CNI_024830-RA/CNI_026073-RA/CNI_028451-RD/CNI_029530-RA	17
C1	MF	GO:0031490	chromatin DNA binding	26/1455	83/10622	2.66e-05	0.000534	0.000481	CNI_029381-RA/CNI_001748-RB/CNI_001785-RA/CNI_001800-RA/CNI_001801-RA/CNI_001815-RA/CNI_001824-RA/CNI_001851-RN/CNI_005579-RB/CNI_008389-RA/CNI_008790-RA/CNI_009917-RA/CNI_013464-RD/CNI_014233-RA/CNI_014785-RA/CNI_015690-RA/CNI_015827-RD/CNI_017256-RA/CNI_017822-RB/CNI_020449-RF/CNI_024900-RB/CNI_027095-RA/CNI_027096-RA/CNI_027250-RA/CNI_027727-RB/CNI_029530-RA	26
C1	MF	GO:0016273	arginine N-methyltransferase activity	8/1455	12/10622	3.6e-05	0.000692	0.000624	CNI_002367-RA/CNI_003146-RA/CNI_004940-RB/CNI_012673-RA/CNI_015997-RB/CNI_019399-RC/CNI_022795-RC/CNI_022796-RA	8
C1	MF	GO:0016274	protein-arginine N-methyltransferase activity	8/1455	12/10622	3.6e-05	0.000692	0.000624	CNI_002367-RA/CNI_003146-RA/CNI_004940-RB/CNI_012673-RA/CNI_015997-RB/CNI_019399-RC/CNI_022795-RC/CNI_022796-RA	8
C1	MF	GO:0003755	peptidyl-prolyl cis-trans isomerase activity	13/1455	30/10622	6.99e-05	0.001314	0.001184	CNI_002724-RB/CNI_004868-RC/CNI_008762-RB/CNI_009217-RA/CNI_009218-RA/CNI_009219-RA/CNI_012247-RA/CNI_012322-RB/CNI_014223-RC/CNI_014648-RB/CNI_014898-RA/CNI_016404-RB/CNI_020639-RA	13
C1	MF	GO:0008649	rRNA methyltransferase activity	9/1455	16/10622	7.64e-05	0.001377	0.001241	CNI_009381-RA/CNI_010281-RA/CNI_011346-RB/CNI_012932-RA/CNI_013282-RC/CNI_013296-RB/CNI_014028-RA/CNI_014539-RA/CNI_015974-RB	9
C1	MF	GO:0140102	catalytic activity, acting on a rRNA	9/1455	16/10622	7.64e-05	0.001377	0.001241	CNI_009381-RA/CNI_010281-RA/CNI_011346-RB/CNI_012932-RA/CNI_013282-RC/CNI_013296-RB/CNI_014028-RA/CNI_014539-RA/CNI_015974-RB	9
C1	MF	GO:0003727	single-stranded RNA binding	26/1455	88/10622	8.1e-05	0.00143	0.001289	CNI_000126-RA/CNI_000965-RB/CNI_001905-RB/CNI_002413-RD/CNI_002600-RC/CNI_006260-RG/CNI_006722-RA/CNI_008513-RA/CNI_009263-RA/CNI_009476-RA/CNI_009932-RA/CNI_010480-RA/CNI_011844-RI/CNI_012614-RC/CNI_012615-RA/CNI_014223-RC/CNI_014856-RD/CNI_015355-RA/CNI_016035-RA/CNI_017366-RD/CNI_018072-RE/CNI_018979-RA/CNI_020449-RF/CNI_025529-RA/CNI_026005-RAB/CNI_028656-RAM	26
C1	MF	GO:0042162	telomeric DNA binding	16/1455	43/10622	9.73e-05	0.001684	0.001518	CNI_000747-RC/CNI_001217-RA/CNI_003240-RF/CNI_003241-RA/CNI_004855-RA/CNI_007196-RA/CNI_010289-RA/CNI_012001-RA/CNI_012185-RE/CNI_012186-RB/CNI_014277-RA/CNI_016938-RA/CNI_019130-RD/CNI_021131-RA/CNI_026282-RB/CNI_028088-RA	16
C1	MF	GO:0016859	cis-trans isomerase activity	13/1455	31/10622	0.000105	0.001791	0.001614	CNI_002724-RB/CNI_004868-RC/CNI_008762-RB/CNI_009217-RA/CNI_009218-RA/CNI_009219-RA/CNI_012247-RA/CNI_012322-RB/CNI_014223-RC/CNI_014648-RB/CNI_014898-RA/CNI_016404-RB/CNI_020639-RA	13
C1	MF	GO:0016796	exonuclease activity, active with either ribo- or deoxyribonucleic acids and producing 5'-phosphomonoesters	19/1455	57/10622	0.000126	0.002093	0.001887	CNI_003988-RD/CNI_006963-RD/CNI_007989-RA/CNI_011463-RB/CNI_013022-RA/CNI_013247-RB/CNI_013562-RA/CNI_013567-RA/CNI_015325-RA/CNI_015998-RA/CNI_016089-RA/CNI_017071-RE/CNI_017232-RA/CNI_019359-RB/CNI_019962-RA/CNI_021761-RC/CNI_021858-RA/CNI_025716-RC/CNI_027864-RA	19
C1	MF	GO:0016423	tRNA (guanine) methyltransferase activity	7/1455	11/10622	0.000178	0.002808	0.002531	CNI_000783-RB/CNI_006645-RA/CNI_018464-RC/CNI_019641-RA/CNI_022899-RA/CNI_022902-RA/CNI_026298-RA	7
C1	MF	GO:0050733	RS domain binding	7/1455	11/10622	0.000178	0.002808	0.002531	CNI_005082-RD/CNI_005083-RA/CNI_009476-RA/CNI_016074-RC/CNI_020549-RN/CNI_025930-RA/CNI_028542-RA	7
C1	MF	GO:0035064	methylated histone binding	16/1455	45/10622	0.000181	0.002808	0.002531	CNI_000279-RC/CNI_005579-RB/CNI_007413-RA/CNI_008911-RA/CNI_009036-RB/CNI_009490-RC/CNI_009841-RB/CNI_010090-RB/CNI_010412-RC/CNI_010840-RA/CNI_017307-RC/CNI_017342-RA/CNI_017662-RC/CNI_019662-RA/CNI_028829-RA/CNI_028905-RE	16
C1	MF	GO:0140034	methylation-dependent protein binding	16/1455	45/10622	0.000181	0.002808	0.002531	CNI_000279-RC/CNI_005579-RB/CNI_007413-RA/CNI_008911-RA/CNI_009036-RB/CNI_009490-RC/CNI_009841-RB/CNI_010090-RB/CNI_010412-RC/CNI_010840-RA/CNI_017307-RC/CNI_017342-RA/CNI_017662-RC/CNI_019662-RA/CNI_028829-RA/CNI_028905-RE	16
C1	MF	GO:0000979	RNA polymerase II core promoter sequence-specific DNA binding	15/1455	41/10622	0.000199	0.003034	0.002734	CNI_029381-RA/CNI_001313-RC/CNI_001748-RB/CNI_001785-RA/CNI_001800-RA/CNI_001801-RA/CNI_001815-RA/CNI_001824-RA/CNI_001851-RN/CNI_008790-RA/CNI_012632-RA/CNI_014785-RA/CNI_016628-RA/CNI_021837-RF/CNI_029530-RA	15
C1	MF	GO:0004812	aminoacyl-tRNA ligase activity	15/1455	42/10622	0.000271	0.00399	0.003596	CNI_003380-RA/CNI_003983-RA/CNI_004252-RA/CNI_008370-RA/CNI_009470-RA/CNI_011286-RB/CNI_011891-RA/CNI_013233-RC/CNI_013407-RB/CNI_015294-RA/CNI_018788-RA/CNI_019487-RA/CNI_026111-RA/CNI_027323-RA/CNI_028904-RA	15
C1	MF	GO:0016875	ligase activity, forming carbon-oxygen bonds	15/1455	42/10622	0.000271	0.00399	0.003596	CNI_003380-RA/CNI_003983-RA/CNI_004252-RA/CNI_008370-RA/CNI_009470-RA/CNI_011286-RB/CNI_011891-RA/CNI_013233-RC/CNI_013407-RB/CNI_015294-RA/CNI_018788-RA/CNI_019487-RA/CNI_026111-RA/CNI_027323-RA/CNI_028904-RA	15
C1	MF	GO:0001046	core promoter sequence-specific DNA binding	20/1455	65/10622	0.000288	0.004171	0.003759	CNI_029381-RA/CNI_001313-RC/CNI_001748-RB/CNI_001785-RA/CNI_001800-RA/CNI_001801-RA/CNI_001815-RA/CNI_001824-RA/CNI_001851-RN/CNI_008790-RA/CNI_010524-RA/CNI_012632-RA/CNI_014785-RA/CNI_015690-RA/CNI_015995-RD/CNI_016628-RA/CNI_016893-RA/CNI_021837-RF/CNI_026073-RA/CNI_029530-RA	20
C1	MF	GO:0042393	histone binding	42/1455	180/10622	0.000295	0.004203	0.003788	CNI_000279-RC/CNI_001224-RA/CNI_002672-RA/CNI_005579-RB/CNI_005962-RB/CNI_006175-RC/CNI_007413-RA/CNI_007535-RA/CNI_008002-RA/CNI_008911-RA/CNI_009036-RB/CNI_009490-RC/CNI_009840-RA/CNI_009841-RB/CNI_010090-RB/CNI_010412-RC/CNI_010840-RA/CNI_013639-RE/CNI_014233-RA/CNI_014555-RB/CNI_014694-RK/CNI_015729-RB/CNI_015995-RD/CNI_015997-RB/CNI_016085-RA/CNI_017123-RT/CNI_017307-RC/CNI_017342-RA/CNI_017…	42
C1	MF	GO:0042826	histone deacetylase binding	22/1455	76/10622	0.000384	0.005388	0.004856	CNI_006175-RC/CNI_006260-RG/CNI_007780-RA/CNI_008462-RA/CNI_009917-RA/CNI_010412-RC/CNI_011783-RB/CNI_012199-RA/CNI_012787-RE/CNI_013043-RA/CNI_013973-RB/CNI_015690-RA/CNI_015827-RD/CNI_016064-RN/CNI_017822-RB/CNI_018443-RA/CNI_018824-RC/CNI_019130-RD/CNI_020184-RA/CNI_021907-RF/CNI_022385-RA/CNI_027482-RA	22
C1	MF	GO:0019843	rRNA binding	16/1455	48/10622	0.000423	0.00583	0.005255	CNI_000126-RA/CNI_008513-RA/CNI_012768-RC/CNI_012932-RA/CNI_013605-RA/CNI_014740-RA/CNI_014821-RB/CNI_015340-RA/CNI_015994-RA/CNI_016414-RA/CNI_017565-RA/CNI_018986-RA/CNI_019518-RC/CNI_020458-RA/CNI_021425-RA/CNI_027715-RN	16
C1	MF	GO:0003697	single-stranded DNA binding	28/1455	109/10622	0.00059	0.008009	0.007218	CNI_000747-RC/CNI_001441-RA/CNI_002451-RB/CNI_003020-RB/CNI_006966-RA/CNI_009091-RA/CNI_011771-RB/CNI_012001-RA/CNI_014779-RA/CNI_016636-RA/CNI_016871-RA/CNI_016938-RA/CNI_018072-RE/CNI_018484-RA/CNI_018979-RA/CNI_019120-RA/CNI_019756-RB/CNI_019993-RA/CNI_020225-RF/CNI_020235-RZ/CNI_020449-RF/CNI_021761-RC/CNI_022895-RA/CNI_022896-RA/CNI_026668-RA/CNI_028656-RAM/CNI_028684-RA/CNI_029060-RC	28
C1	MF	GO:0043175	RNA polymerase core enzyme binding	11/1455	28/10622	0.000701	0.009379	0.008453	CNI_002970-RA/CNI_003459-RA/CNI_004419-RA/CNI_004868-RC/CNI_010070-RE/CNI_010480-RA/CNI_010562-RH/CNI_019485-RC/CNI_019691-RA/CNI_020225-RF/CNI_020449-RF	11
C1	MF	GO:0034450	ubiquitin-ubiquitin ligase activity	7/1455	13/10622	0.000718	0.009468	0.008533	CNI_000272-RB/CNI_007478-RA/CNI_012546-RA/CNI_015158-RA/CNI_019504-RA/CNI_020602-RA/CNI_026972-RA	7
C1	MF	GO:0016884	carbon-nitrogen ligase activity, with glutamine as amido-N-donor	6/1455	10/10622	0.000838	0.010878	0.009803	CNI_008375-RB/CNI_009689-RA/CNI_011149-RA/CNI_011720-RA/CNI_014343-RB/CNI_029114-RA	6
C1	MF	GO:0000049	tRNA binding	16/1455	51/10622	0.0009	0.011516	0.010378	CNI_004252-RA/CNI_007196-RA/CNI_010268-RA/CNI_011286-RB/CNI_012841-RC/CNI_013233-RC/CNI_013407-RB/CNI_017960-RC/CNI_017989-RA/CNI_018625-RB/CNI_022902-RA/CNI_024636-RA/CNI_025608-RC/CNI_026651-RA/CNI_026779-RA/CNI_029504-RA	16
C1	MF	GO:0003713	transcription coactivator activity	60/1455	297/10622	0.001072	0.013523	0.012187	CNI_000308-RB/CNI_000810-RA/CNI_001088-RC/CNI_001288-RA/CNI_001324-RA/CNI_001631-RA/CNI_002467-RA/CNI_002597-RA/CNI_003146-RA/CNI_003270-RS/CNI_003486-RC/CNI_003708-RA/CNI_004445-RA/CNI_004855-RA/CNI_004940-RB/CNI_005910-RG/CNI_005962-RB/CNI_006966-RA/CNI_007131-RA/CNI_007173-RC/CNI_007560-RC/CNI_007834-RD/CNI_008081-RA/CNI_008688-RA/CNI_008911-RA/CNI_009382-RA/CNI_009917-RA/CNI_010524-RA/CNI_011…	60
C1	MF	GO:0016874	ligase activity	35/1455	152/10622	0.001167	0.014519	0.013085	CNI_000299-RA/CNI_002824-RA/CNI_003380-RA/CNI_003983-RA/CNI_004252-RA/CNI_004456-RA/CNI_007636-RA/CNI_007637-RA/CNI_008370-RA/CNI_008375-RB/CNI_009470-RA/CNI_009689-RA/CNI_011149-RA/CNI_011286-RB/CNI_011720-RA/CNI_011891-RA/CNI_012367-RB/CNI_013006-RC/CNI_013233-RC/CNI_013407-RB/CNI_014313-RB/CNI_014343-RB/CNI_014918-RA/CNI_015294-RA/CNI_017326-RE/CNI_018267-RB/CNI_018788-RA/CNI_019487-RA/CNI_022…	35
C1	MF	GO:0008320	protein transmembrane transporter activity	7/1455	14/10622	0.001268	0.015125	0.013632	CNI_006392-RA/CNI_009814-RA/CNI_015133-RC/CNI_017092-RA/CNI_018068-RA/CNI_019512-RA/CNI_020009-RA	7
C1	MF	GO:0016018	cyclosporin A binding	7/1455	14/10622	0.001268	0.015125	0.013632	CNI_002724-RB/CNI_012247-RA/CNI_012322-RB/CNI_014223-RC/CNI_014648-RB/CNI_018768-RE/CNI_020639-RA	7
C1	MF	GO:0140318	protein transporter activity	7/1455	14/10622	0.001268	0.015125	0.013632	CNI_006392-RA/CNI_009814-RA/CNI_015133-RC/CNI_017092-RA/CNI_018068-RA/CNI_019512-RA/CNI_020009-RA	7
C1	MF	GO:0016278	lysine N-methyltransferase activity	17/1455	58/10622	0.001472	0.017218	0.015517	CNI_002279-RA/CNI_004432-RA/CNI_006495-RA/CNI_006501-RA/CNI_008790-RA/CNI_009654-RA/CNI_009841-RB/CNI_010090-RB/CNI_011780-RA/CNI_013589-RB/CNI_015796-RE/CNI_017261-RB/CNI_017481-RA/CNI_017563-RA/CNI_017841-RD/CNI_020225-RF/CNI_026359-RA	17
C1	MF	GO:0070717	poly-purine tract binding	10/1455	26/10622	0.001482	0.017218	0.015517	CNI_002600-RC/CNI_006722-RA/CNI_012614-RC/CNI_012615-RA/CNI_014223-RC/CNI_016035-RA/CNI_018072-RE/CNI_020449-RF/CNI_026005-RAB/CNI_028656-RAM	10
C1	MF	GO:0000993	RNA polymerase II complex binding	9/1455	22/10622	0.001533	0.017356	0.015642	CNI_002970-RA/CNI_003459-RA/CNI_004868-RC/CNI_010070-RE/CNI_010480-RA/CNI_019485-RC/CNI_019691-RA/CNI_020225-RF/CNI_020449-RF	9
C1	MF	GO:0008266	poly(U) RNA binding	9/1455	22/10622	0.001533	0.017356	0.015642	CNI_000965-RB/CNI_002600-RC/CNI_006722-RA/CNI_009263-RA/CNI_009932-RA/CNI_015355-RA/CNI_016035-RA/CNI_018072-RE/CNI_028656-RAM	9
C1	MF	GO:0004521	RNA endonuclease activity	15/1455	51/10622	0.002642	0.029531	0.026614	CNI_000501-RA/CNI_000631-RA/CNI_001439-RA/CNI_001629-RA/CNI_002492-RA/CNI_012495-RB/CNI_012597-RA/CNI_012832-RC/CNI_013247-RB/CNI_015701-RA/CNI_018457-RA/CNI_020092-RA/CNI_025529-RA/CNI_025547-RA/CNI_027154-RA	15
C1	MF	GO:0051117	ATPase binding	30/1455	131/10622	0.002766	0.030534	0.027518	CNI_029381-RA/CNI_001748-RB/CNI_001785-RA/CNI_001800-RA/CNI_001801-RA/CNI_001815-RA/CNI_001824-RA/CNI_001851-RN/CNI_007397-RE/CNI_007996-RA/CNI_009167-RC/CNI_009381-RA/CNI_009861-RF/CNI_011881-RA/CNI_012435-RA/CNI_012478-RA/CNI_018169-RB/CNI_019066-RA/CNI_019990-RA/CNI_020115-RA/CNI_020235-RZ/CNI_023402-RA/CNI_025589-RA/CNI_025773-RD/CNI_026359-RA/CNI_027181-RC/CNI_027192-RA/CNI_027836-RB/CNI_027…	30
C1	MF	GO:0010485	histone H4 acetyltransferase activity	6/1455	12/10622	0.002883	0.03105	0.027983	CNI_001224-RA/CNI_008162-RA/CNI_017307-RC/CNI_017860-RB/CNI_019120-RA/CNI_027455-RA	6
C1	MF	GO:0015450	protein-transporting ATPase activity	6/1455	12/10622	0.002883	0.03105	0.027983	CNI_006392-RA/CNI_009814-RA/CNI_015133-RC/CNI_018068-RA/CNI_019512-RA/CNI_020009-RA	6
C1	MF	GO:0016279	protein-lysine N-methyltransferase activity	16/1455	57/10622	0.003263	0.034405	0.031007	CNI_002279-RA/CNI_004432-RA/CNI_006495-RA/CNI_006501-RA/CNI_008790-RA/CNI_009654-RA/CNI_009841-RB/CNI_010090-RB/CNI_011780-RA/CNI_013589-RB/CNI_015796-RE/CNI_017261-RB/CNI_017563-RA/CNI_017841-RD/CNI_020225-RF/CNI_026359-RA	16
C1	MF	GO:0016866	intramolecular transferase activity	7/1455	16/10622	0.003292	0.034405	0.031007	CNI_003417-RA/CNI_012537-RB/CNI_013227-RA/CNI_014547-RA/CNI_017778-RA/CNI_022640-RC/CNI_026553-RA	7
C1	MF	GO:0008143	poly(A) binding	8/1455	20/10622	0.003312	0.034405	0.031007	CNI_002600-RC/CNI_012614-RC/CNI_012615-RA/CNI_014223-RC/CNI_016035-RA/CNI_020449-RF/CNI_026005-RAB/CNI_028656-RAM	8
C1	MF	GO:0031491	nucleosome binding	10/1455	29/10622	0.003795	0.038961	0.035113	CNI_008389-RA/CNI_010412-RC/CNI_012548-RB/CNI_014233-RA/CNI_014785-RA/CNI_017256-RA/CNI_017313-RA/CNI_018570-RA/CNI_027482-RA/CNI_028829-RA	10
C1	MF	GO:0070566	adenylyltransferase activity	9/1455	25/10622	0.004291	0.043554	0.039253	CNI_000053-RB/CNI_000058-RA/CNI_002247-RD/CNI_007988-RB/CNI_013233-RC/CNI_017989-RA/CNI_019742-RC/CNI_019774-RA/CNI_021865-RA	9
C1	MF	GO:0036002	pre-mRNA binding	13/1455	44/10622	0.004769	0.047851	0.043125	CNI_000965-RB/CNI_001905-RB/CNI_008854-RA/CNI_009476-RA/CNI_010000-RA/CNI_017330-RA/CNI_017366-RD/CNI_020235-RZ/CNI_020449-RF/CNI_020549-RN/CNI_026212-RF/CNI_026598-RH/CNI_028721-RA	13
C1	MF	GO:0022884	macromolecule transmembrane transporter activity	7/1455	17/10622	0.004942	0.049029	0.044187	CNI_006392-RA/CNI_009814-RA/CNI_015133-RC/CNI_017092-RA/CNI_018068-RA/CNI_019512-RA/CNI_020009-RA	7
C2	BP	GO:0006260	DNA replication	98/1295	291/12038	1.8e-26	1.1e-22	1.04e-22	CNI_000162-RB/CNI_000245-RA/CNI_000852-RB/CNI_002736-RB/CNI_002854-RB/CNI_003207-RC/CNI_003411-RA/CNI_003782-RA/CNI_004302-RA/CNI_004647-RA/CNI_005805-RA/CNI_005972-RB/CNI_006208-RA/CNI_006439-RA/CNI_006567-RA/CNI_006803-RA/CNI_007153-RA/CNI_007332-RA/CNI_007620-RA/CNI_008404-RA/CNI_009224-RI/CNI_009316-RA/CNI_009385-RA/CNI_009459-RJ/CNI_009493-RB/CNI_009631-RB/CNI_009714-RA/CNI_010213-RA/CNI_010…	98
C2	BP	GO:0006261	DNA-templated DNA replication	71/1295	179/12038	3.06e-24	9.29e-21	8.78e-21	CNI_000162-RB/CNI_000245-RA/CNI_000852-RB/CNI_002736-RB/CNI_002854-RB/CNI_003207-RC/CNI_003411-RA/CNI_003782-RA/CNI_004302-RA/CNI_004647-RA/CNI_005805-RA/CNI_005972-RB/CNI_006208-RA/CNI_006439-RA/CNI_006567-RA/CNI_007332-RA/CNI_009316-RA/CNI_009385-RA/CNI_009493-RB/CNI_009631-RB/CNI_010386-RA/CNI_010388-RC/CNI_010610-RE/CNI_010679-RA/CNI_010733-RA/CNI_010778-RB/CNI_011035-RA/CNI_011064-RJ/CNI_011…	71
C2	BP	GO:0033044	regulation of chromosome organization	110/1295	432/12038	1.13e-18	2.29e-15	2.17e-15	CNI_000169-RA/CNI_001384-RA/CNI_001478-RC/CNI_001706-RA/CNI_001727-RD/CNI_001828-RA/CNI_001829-RA/CNI_002060-RA/CNI_002068-RA/CNI_002905-RA/CNI_002909-RB/CNI_002934-RD/CNI_003088-RA/CNI_003207-RC/CNI_003382-RA/CNI_004044-RA/CNI_005558-RAM/CNI_005560-RA/CNI_005751-RB/CNI_006130-RA/CNI_006656-RA/CNI_006799-RA/CNI_006803-RA/CNI_007048-RA/CNI_007072-RB/CNI_007152-RC/CNI_007153-RA/CNI_007366-RC/CNI_00…	110
C2	BP	GO:0051052	regulation of DNA metabolic process	102/1295	396/12038	9.35e-18	1.42e-14	1.34e-14	CNI_000852-RB/CNI_000946-RA/CNI_001384-RA/CNI_002098-RA/CNI_003088-RA/CNI_003411-RA/CNI_003782-RA/CNI_004044-RA/CNI_004302-RA/CNI_004560-RB/CNI_004647-RA/CNI_005287-RA/CNI_005751-RB/CNI_005782-RA/CNI_005805-RA/CNI_005972-RB/CNI_006567-RA/CNI_006799-RA/CNI_006803-RA/CNI_007072-RB/CNI_007153-RA/CNI_007337-RG/CNI_007384-RB/CNI_007620-RA/CNI_007662-RA/CNI_007824-RC/CNI_007957-RD/CNI_008404-RA/CNI_008…	102
C2	BP	GO:0098813	nuclear chromosome segregation	89/1295	327/12038	3.11e-17	3.78e-14	3.57e-14	CNI_000169-RA/CNI_000933-RA/CNI_002098-RA/CNI_002447-RA/CNI_002905-RA/CNI_002909-RB/CNI_002934-RD/CNI_003134-RO/CNI_003207-RC/CNI_003574-RF/CNI_004958-RA/CNI_005558-RAM/CNI_006130-RA/CNI_006799-RA/CNI_006803-RA/CNI_007153-RA/CNI_007233-RC/CNI_007332-RA/CNI_007620-RA/CNI_007957-RD/CNI_008298-RC/CNI_009224-RI/CNI_009459-RJ/CNI_009493-RB/CNI_010797-RA/CNI_011035-RA/CNI_011064-RJ/CNI_011230-RK/CNI_01…	89
C2	BP	GO:0007059	chromosome segregation	97/1295	375/12038	4.59e-17	4.64e-14	4.39e-14	CNI_000169-RA/CNI_000933-RA/CNI_002098-RA/CNI_002447-RA/CNI_002905-RA/CNI_002909-RB/CNI_002934-RD/CNI_003134-RO/CNI_003207-RC/CNI_003574-RF/CNI_004560-RB/CNI_004958-RA/CNI_005558-RAM/CNI_006130-RA/CNI_006799-RA/CNI_006803-RA/CNI_007153-RA/CNI_007233-RC/CNI_007332-RA/CNI_007620-RA/CNI_007957-RD/CNI_008298-RC/CNI_009224-RI/CNI_009459-RJ/CNI_009493-RB/CNI_010797-RA/CNI_011035-RA/CNI_011064-RJ/CNI_01…	97
C2	BP	GO:1903046	meiotic cell cycle process	92/1295	362/12038	1.02e-15	8.82e-13	8.34e-13	CNI_000162-RB/CNI_000169-RA/CNI_000247-RA/CNI_000933-RA/CNI_001041-RA/CNI_001621-RB/CNI_002098-RA/CNI_002771-RA/CNI_002909-RB/CNI_002934-RD/CNI_003000-RA/CNI_003079-RA/CNI_003134-RO/CNI_004958-RA/CNI_005628-RB/CNI_005939-RB/CNI_006130-RA/CNI_006964-RB/CNI_007089-RI/CNI_007153-RA/CNI_007233-RC/CNI_007332-RA/CNI_007620-RA/CNI_007688-RE/CNI_007836-RH/CNI_007957-RD/CNI_008014-RD/CNI_008298-RC/CNI_008…	92
C2	BP	GO:0140013	meiotic nuclear division	80/1295	300/12038	4.64e-15	3.52e-12	3.33e-12	CNI_000162-RB/CNI_000169-RA/CNI_000247-RA/CNI_000933-RA/CNI_001621-RB/CNI_002098-RA/CNI_002771-RA/CNI_002909-RB/CNI_002934-RD/CNI_003000-RA/CNI_003079-RA/CNI_003134-RO/CNI_004958-RA/CNI_005628-RB/CNI_006130-RA/CNI_006964-RB/CNI_007089-RI/CNI_007153-RA/CNI_007233-RC/CNI_007332-RA/CNI_007620-RA/CNI_007836-RH/CNI_007957-RD/CNI_008014-RD/CNI_008298-RC/CNI_009224-RI/CNI_010797-RA/CNI_011064-RJ/CNI_011…	80
C2	BP	GO:0044786	cell cycle DNA replication	36/1295	83/12038	2.33e-14	1.57e-11	1.49e-11	CNI_000852-RB/CNI_002736-RB/CNI_002854-RB/CNI_003411-RA/CNI_004647-RA/CNI_005805-RA/CNI_005972-RB/CNI_006208-RA/CNI_006567-RA/CNI_009316-RA/CNI_009385-RA/CNI_009493-RB/CNI_010386-RA/CNI_010388-RC/CNI_010610-RE/CNI_011035-RA/CNI_011064-RJ/CNI_011513-RF/CNI_011725-RA/CNI_011902-RA/CNI_012600-RB/CNI_013623-RA/CNI_013771-RA/CNI_014699-RA/CNI_014909-RA/CNI_015373-RA/CNI_016889-RE/CNI_017613-RA/CNI_018…	36
C2	BP	GO:0140014	mitotic nuclear division	86/1295	346/12038	3.64e-14	2.06e-11	1.95e-11	CNI_000169-RA/CNI_000247-RA/CNI_000258-RC/CNI_000588-RB/CNI_000933-RA/CNI_001621-RB/CNI_002018-RA/CNI_002098-RA/CNI_002447-RA/CNI_002905-RA/CNI_002909-RB/CNI_002934-RD/CNI_003079-RA/CNI_003207-RC/CNI_003574-RF/CNI_004560-RB/CNI_004958-RA/CNI_005558-RAM/CNI_005628-RB/CNI_006130-RA/CNI_006218-RB/CNI_006803-RA/CNI_007042-RE/CNI_007089-RI/CNI_007233-RC/CNI_009224-RI/CNI_009459-RJ/CNI_009493-RB/CNI_00…	86
C2	BP	GO:0071103	DNA conformation change	71/1295	259/12038	3.74e-14	2.06e-11	1.95e-11	CNI_000884-RC/CNI_000933-RA/CNI_001706-RA/CNI_001727-RD/CNI_001828-RA/CNI_001829-RA/CNI_002060-RA/CNI_002068-RA/CNI_002098-RA/CNI_003000-RA/CNI_003079-RA/CNI_003382-RA/CNI_004302-RA/CNI_004548-RA/CNI_006770-RA/CNI_007048-RA/CNI_007187-RB/CNI_007233-RC/CNI_007332-RA/CNI_008732-RC/CNI_009224-RI/CNI_009459-RJ/CNI_010388-RC/CNI_010456-RA/CNI_010778-RB/CNI_011584-RA/CNI_011902-RA/CNI_012320-RA/CNI_012…	71
C2	BP	GO:0006310	DNA recombination	71/1295	261/12038	5.7e-14	2.88e-11	2.73e-11	CNI_000162-RB/CNI_001706-RA/CNI_001717-RB/CNI_001727-RD/CNI_001828-RA/CNI_001829-RA/CNI_002060-RA/CNI_002068-RA/CNI_002098-RA/CNI_003000-RA/CNI_003207-RC/CNI_003782-RA/CNI_004302-RA/CNI_004560-RB/CNI_006439-RA/CNI_006567-RA/CNI_007233-RC/CNI_007332-RA/CNI_007337-RG/CNI_007662-RA/CNI_007824-RC/CNI_007957-RD/CNI_008298-RC/CNI_009224-RI/CNI_009316-RA/CNI_009714-RA/CNI_009728-RC/CNI_010213-RA/CNI_010…	71
C2	BP	GO:0000819	sister chromatid segregation	67/1295	243/12038	1.48e-13	6.9e-11	6.52e-11	CNI_000169-RA/CNI_000933-RA/CNI_002098-RA/CNI_002447-RA/CNI_002905-RA/CNI_002909-RB/CNI_002934-RD/CNI_003207-RC/CNI_003574-RF/CNI_004958-RA/CNI_005558-RAM/CNI_006130-RA/CNI_006799-RA/CNI_006803-RA/CNI_007233-RC/CNI_009224-RI/CNI_009459-RJ/CNI_009493-RB/CNI_010797-RA/CNI_011035-RA/CNI_011230-RK/CNI_011276-RB/CNI_011584-RA/CNI_011725-RA/CNI_012320-RA/CNI_012600-RB/CNI_013152-RA/CNI_013215-RA/CNI_01…	67
C2	BP	GO:0007127	meiosis I	47/1295	138/12038	1.61e-13	6.98e-11	6.59e-11	CNI_000162-RB/CNI_000169-RA/CNI_002771-RA/CNI_002909-RB/CNI_003000-RA/CNI_003079-RA/CNI_003134-RO/CNI_006130-RA/CNI_006964-RB/CNI_007153-RA/CNI_007233-RC/CNI_007332-RA/CNI_007620-RA/CNI_007957-RD/CNI_008298-RC/CNI_009224-RI/CNI_011064-RJ/CNI_011159-RA/CNI_011191-RA/CNI_011276-RB/CNI_011502-RK/CNI_011868-RA/CNI_012320-RA/CNI_012599-RA/CNI_013215-RA/CNI_013640-RA/CNI_014364-RA/CNI_014437-RA/CNI_014…	47
C2	BP	GO:0000082	G1/S transition of mitotic cell cycle	69/1295	266/12038	1.55e-12	6.27e-10	5.93e-10	CNI_000245-RA/CNI_000247-RA/CNI_000852-RB/CNI_001144-RC/CNI_002771-RA/CNI_004087-RA/CNI_004499-RE/CNI_004647-RA/CNI_005558-RAM/CNI_005972-RB/CNI_006208-RA/CNI_006262-RA/CNI_006567-RA/CNI_006803-RA/CNI_006964-RB/CNI_007366-RC/CNI_007384-RB/CNI_007836-RH/CNI_008404-RA/CNI_009118-RA/CNI_009316-RA/CNI_009604-RA/CNI_009631-RB/CNI_010386-RA/CNI_010388-RC/CNI_010548-RB/CNI_010550-RA/CNI_010610-RE/CNI_01…	69
C2	BP	GO:0051321	meiotic cell cycle	97/1295	439/12038	1.86e-12	7.05e-10	6.66e-10	CNI_000162-RB/CNI_000169-RA/CNI_000247-RA/CNI_000933-RA/CNI_001041-RA/CNI_001621-RB/CNI_002098-RA/CNI_002771-RA/CNI_002909-RB/CNI_002934-RD/CNI_003000-RA/CNI_003079-RA/CNI_003134-RO/CNI_004958-RA/CNI_005628-RB/CNI_005939-RB/CNI_006130-RA/CNI_006964-RB/CNI_007089-RI/CNI_007153-RA/CNI_007233-RC/CNI_007332-RA/CNI_007620-RA/CNI_007688-RE/CNI_007836-RH/CNI_007957-RD/CNI_008014-RD/CNI_008298-RC/CNI_008…	97
C2	BP	GO:0061982	meiosis I cell cycle process	55/1295	189/12038	2.2e-12	7.87e-10	7.44e-10	CNI_000162-RB/CNI_000169-RA/CNI_001041-RA/CNI_002771-RA/CNI_002909-RB/CNI_003000-RA/CNI_003079-RA/CNI_003134-RO/CNI_005939-RB/CNI_006130-RA/CNI_006964-RB/CNI_007153-RA/CNI_007233-RC/CNI_007332-RA/CNI_007620-RA/CNI_007836-RH/CNI_007957-RD/CNI_008298-RC/CNI_009224-RI/CNI_010386-RA/CNI_011064-RJ/CNI_011159-RA/CNI_011191-RA/CNI_011276-RB/CNI_011502-RK/CNI_011868-RA/CNI_012320-RA/CNI_012599-RA/CNI_013…	55
C2	BP	GO:0000070	mitotic sister chromatid segregation	58/1295	210/12038	6.07e-12	2.05e-09	1.94e-09	CNI_000169-RA/CNI_000933-RA/CNI_002098-RA/CNI_002447-RA/CNI_002905-RA/CNI_002909-RB/CNI_002934-RD/CNI_003207-RC/CNI_003574-RF/CNI_004958-RA/CNI_005558-RAM/CNI_006130-RA/CNI_006803-RA/CNI_007233-RC/CNI_009224-RI/CNI_009459-RJ/CNI_010797-RA/CNI_011230-RK/CNI_011276-RB/CNI_011584-RA/CNI_012320-RA/CNI_012600-RB/CNI_013215-RA/CNI_013467-RC/CNI_013623-RA/CNI_014062-RA/CNI_014388-RB/CNI_014403-RA/CNI_01…	58
C2	BP	GO:0033260	nuclear DNA replication	24/1295	47/12038	6.56e-12	2.1e-09	1.98e-09	CNI_002736-RB/CNI_002854-RB/CNI_005805-RA/CNI_006208-RA/CNI_006567-RA/CNI_009316-RA/CNI_009385-RA/CNI_010386-RA/CNI_010388-RC/CNI_011035-RA/CNI_011513-RF/CNI_011725-RA/CNI_011902-RA/CNI_013623-RA/CNI_013771-RA/CNI_014699-RA/CNI_014909-RA/CNI_015373-RA/CNI_017613-RA/CNI_018377-RA/CNI_018900-RD/CNI_020003-RA/CNI_020545-RC/CNI_025750-RA	24
C2	BP	GO:0044843	cell cycle G1/S phase transition	70/1295	281/12038	8.37e-12	2.54e-09	2.4e-09	CNI_000245-RA/CNI_000247-RA/CNI_000852-RB/CNI_001144-RC/CNI_002771-RA/CNI_004087-RA/CNI_004499-RE/CNI_004647-RA/CNI_005558-RAM/CNI_005972-RB/CNI_006208-RA/CNI_006262-RA/CNI_006567-RA/CNI_006803-RA/CNI_006964-RB/CNI_007366-RC/CNI_007384-RB/CNI_007836-RH/CNI_008404-RA/CNI_009118-RA/CNI_009316-RA/CNI_009493-RB/CNI_009604-RA/CNI_009631-RB/CNI_010386-RA/CNI_010388-RC/CNI_010548-RB/CNI_010550-RA/CNI_01…	70
C2	BP	GO:1901990	regulation of mitotic cell cycle phase transition	91/1295	418/12038	2.21e-11	6.2e-09	5.86e-09	CNI_000162-RB/CNI_000169-RA/CNI_000852-RB/CNI_001144-RC/CNI_002118-RA/CNI_002447-RA/CNI_002905-RA/CNI_002909-RB/CNI_003207-RC/CNI_003574-RF/CNI_004087-RA/CNI_004499-RE/CNI_004561-RA/CNI_004647-RA/CNI_005558-RAM/CNI_005805-RA/CNI_005972-RB/CNI_006130-RA/CNI_006567-RA/CNI_006775-RE/CNI_006803-RA/CNI_006960-RA/CNI_007302-RA/CNI_007384-RB/CNI_007763-RA/CNI_007836-RH/CNI_009118-RA/CNI_009448-RA/CNI_00…	91
C2	BP	GO:0051304	chromosome separation	40/1295	120/12038	2.25e-11	6.2e-09	5.86e-09	CNI_000169-RA/CNI_000933-RA/CNI_002098-RA/CNI_002905-RA/CNI_002909-RB/CNI_003207-RC/CNI_006130-RA/CNI_006803-RA/CNI_007332-RA/CNI_007957-RD/CNI_009224-RI/CNI_010797-RA/CNI_011230-RK/CNI_011276-RB/CNI_012320-RA/CNI_013467-RC/CNI_013623-RA/CNI_014062-RA/CNI_014529-RA/CNI_015839-RA/CNI_015977-RB/CNI_016320-RD/CNI_016406-RC/CNI_016450-RB/CNI_016944-RC/CNI_017434-RA/CNI_017757-RB/CNI_017994-RA/CNI_018…	40
C2	BP	GO:0051983	regulation of chromosome segregation	45/1295	148/12038	4.43e-11	1.17e-08	1.1e-08	CNI_000169-RA/CNI_002905-RA/CNI_002909-RB/CNI_002934-RD/CNI_003207-RC/CNI_004560-RB/CNI_005558-RAM/CNI_006130-RA/CNI_006799-RA/CNI_006803-RA/CNI_010797-RA/CNI_011035-RA/CNI_011230-RK/CNI_011276-RB/CNI_011712-RA/CNI_012600-RB/CNI_013152-RA/CNI_013467-RC/CNI_013623-RA/CNI_014062-RA/CNI_014529-RA/CNI_015977-RB/CNI_016320-RD/CNI_016406-RC/CNI_016450-RB/CNI_016944-RC/CNI_017086-RA/CNI_017434-RA/CNI_01…	45
C2	BP	GO:0006275	regulation of DNA replication	40/1295	123/12038	5.36e-11	1.36e-08	1.28e-08	CNI_000852-RB/CNI_003411-RA/CNI_004647-RA/CNI_005805-RA/CNI_005972-RB/CNI_006567-RA/CNI_006803-RA/CNI_007153-RA/CNI_007620-RA/CNI_008404-RA/CNI_009385-RA/CNI_009493-RB/CNI_010386-RA/CNI_010610-RE/CNI_010778-RB/CNI_011064-RJ/CNI_011513-RF/CNI_011725-RA/CNI_011902-RA/CNI_011910-RA/CNI_012600-RB/CNI_013049-RD/CNI_013152-RA/CNI_013623-RA/CNI_013771-RA/CNI_014384-RA/CNI_014523-RA/CNI_014909-RA/CNI_015…	40
C2	BP	GO:0045132	meiotic chromosome segregation	38/1295	118/12038	2.24e-10	5.45e-08	5.15e-08	CNI_000169-RA/CNI_000933-RA/CNI_002098-RA/CNI_002909-RB/CNI_002934-RD/CNI_003134-RO/CNI_006130-RA/CNI_007153-RA/CNI_007233-RC/CNI_007332-RA/CNI_007620-RA/CNI_007957-RD/CNI_008298-RC/CNI_009224-RI/CNI_011064-RJ/CNI_011230-RK/CNI_011276-RB/CNI_011868-RA/CNI_012320-RA/CNI_014364-RA/CNI_014388-RB/CNI_014437-RA/CNI_014678-RA/CNI_015839-RA/CNI_016406-RC/CNI_016503-RB/CNI_016573-RA/CNI_016927-RA/CNI_016…	38
C2	BP	GO:0071897	DNA biosynthetic process	55/1295	213/12038	3.54e-10	8.26e-08	7.81e-08	CNI_001384-RA/CNI_002736-RB/CNI_002854-RB/CNI_003000-RA/CNI_003782-RA/CNI_004044-RA/CNI_005751-RB/CNI_005805-RA/CNI_006439-RA/CNI_006567-RA/CNI_006799-RA/CNI_007384-RB/CNI_007836-RH/CNI_009316-RA/CNI_009385-RA/CNI_009631-RB/CNI_009714-RA/CNI_010388-RC/CNI_010610-RE/CNI_011064-RJ/CNI_011170-RA/CNI_011584-RA/CNI_011725-RA/CNI_011910-RA/CNI_012600-RB/CNI_012640-RD/CNI_013152-RA/CNI_013352-RA/CNI_013…	55
C2	BP	GO:0030261	chromosome condensation	31/1295	87/12038	6.13e-10	1.38e-07	1.3e-07	CNI_000933-RA/CNI_002098-RA/CNI_003000-RA/CNI_003079-RA/CNI_007048-RA/CNI_007233-RC/CNI_009224-RI/CNI_009459-RJ/CNI_010388-RC/CNI_011584-RA/CNI_012320-RA/CNI_012628-RF/CNI_013215-RA/CNI_013647-RB/CNI_014388-RB/CNI_014523-RA/CNI_014916-RA/CNI_015782-RA/CNI_016503-RB/CNI_017765-RE/CNI_018791-RA/CNI_019042-RA/CNI_019191-RA/CNI_019477-RA/CNI_019988-RA/CNI_021376-RA/CNI_021505-RA/CNI_021826-RA/CNI_025…	31
C2	BP	GO:0045930	negative regulation of mitotic cell cycle	66/1295	283/12038	6.88e-10	1.49e-07	1.41e-07	CNI_000162-RB/CNI_001144-RC/CNI_002118-RA/CNI_002771-RA/CNI_002905-RA/CNI_002909-RB/CNI_003207-RC/CNI_004499-RE/CNI_004647-RA/CNI_005805-RA/CNI_006130-RA/CNI_006799-RA/CNI_007134-RA/CNI_007384-RB/CNI_007824-RC/CNI_007836-RH/CNI_008983-RA/CNI_009118-RA/CNI_009224-RI/CNI_009604-RA/CNI_009714-RA/CNI_010386-RA/CNI_010548-RB/CNI_010550-RA/CNI_010610-RE/CNI_010749-RA/CNI_011064-RJ/CNI_011191-RA/CNI_011…	66
C2	BP	GO:0007093	mitotic cell cycle checkpoint signaling	49/1295	184/12038	1.05e-09	2.2e-07	2.08e-07	CNI_000162-RB/CNI_001144-RC/CNI_002118-RA/CNI_002905-RA/CNI_002909-RB/CNI_003207-RC/CNI_004499-RE/CNI_004647-RA/CNI_005805-RA/CNI_006130-RA/CNI_007134-RA/CNI_007384-RB/CNI_007824-RC/CNI_009224-RI/CNI_009604-RA/CNI_009714-RA/CNI_010386-RA/CNI_010610-RE/CNI_010749-RA/CNI_011191-RA/CNI_011276-RB/CNI_011502-RK/CNI_012600-RB/CNI_013215-RA/CNI_013623-RA/CNI_014523-RA/CNI_014529-RA/CNI_015373-RA/CNI_015…	49
C2	BP	GO:0033045	regulation of sister chromatid segregation	38/1295	125/12038	1.44e-09	2.92e-07	2.76e-07	CNI_000169-RA/CNI_002905-RA/CNI_002909-RB/CNI_002934-RD/CNI_003207-RC/CNI_005558-RAM/CNI_006130-RA/CNI_006799-RA/CNI_006803-RA/CNI_010797-RA/CNI_011035-RA/CNI_011230-RK/CNI_011276-RB/CNI_012600-RB/CNI_013152-RA/CNI_013467-RC/CNI_013623-RA/CNI_014062-RA/CNI_014529-RA/CNI_015977-RB/CNI_016320-RD/CNI_016406-RC/CNI_016450-RB/CNI_016944-RC/CNI_017086-RA/CNI_017434-RA/CNI_017994-RA/CNI_018115-RA/CNI_01…	38
C2	BP	GO:0071824	protein-DNA complex organization	56/1295	228/12038	1.84e-09	3.61e-07	3.41e-07	CNI_000884-RC/CNI_001706-RA/CNI_001727-RD/CNI_001828-RA/CNI_001829-RA/CNI_002060-RA/CNI_002068-RA/CNI_003382-RA/CNI_004304-RD/CNI_004548-RA/CNI_005560-RA/CNI_006208-RA/CNI_006770-RA/CNI_007187-RB/CNI_007302-RA/CNI_007332-RA/CNI_007662-RA/CNI_008732-RC/CNI_009063-RB/CNI_009173-RB/CNI_009316-RA/CNI_009385-RA/CNI_010388-RC/CNI_010456-RA/CNI_011688-RA/CNI_012599-RA/CNI_012868-RA/CNI_013623-RA/CNI_014…	56
C2	BP	GO:0006302	double-strand break repair	59/1295	248/12038	2.51e-09	4.76e-07	4.5e-07	CNI_000946-RA/CNI_001717-RB/CNI_002098-RA/CNI_003000-RA/CNI_003207-RC/CNI_003782-RA/CNI_004302-RA/CNI_006439-RA/CNI_006567-RA/CNI_007384-RB/CNI_007662-RA/CNI_007824-RC/CNI_007836-RH/CNI_007957-RD/CNI_009224-RI/CNI_009316-RA/CNI_009714-RA/CNI_010386-RA/CNI_010388-RC/CNI_011035-RA/CNI_011159-RA/CNI_011191-RA/CNI_011276-RB/CNI_011725-RA/CNI_011902-RA/CNI_012549-RA/CNI_012599-RA/CNI_013049-RD/CNI_013…	59
C2	BP	GO:2001252	positive regulation of chromosome organization	54/1295	218/12038	2.6e-09	4.78e-07	4.52e-07	CNI_000169-RA/CNI_001706-RA/CNI_001727-RD/CNI_001828-RA/CNI_001829-RA/CNI_002060-RA/CNI_002068-RA/CNI_003088-RA/CNI_004044-RA/CNI_005558-RAM/CNI_005560-RA/CNI_005751-RB/CNI_006656-RA/CNI_006799-RA/CNI_007072-RB/CNI_007153-RA/CNI_007366-RC/CNI_007384-RB/CNI_007620-RA/CNI_007824-RC/CNI_007957-RD/CNI_009199-RB/CNI_010386-RA/CNI_010548-RB/CNI_010550-RA/CNI_011035-RA/CNI_011170-RA/CNI_012969-RC/CNI_01…	54
C2	BP	GO:0051306	mitotic sister chromatid separation	29/1295	83/12038	3.69e-09	6.6e-07	6.23e-07	CNI_000169-RA/CNI_000933-RA/CNI_002905-RA/CNI_002909-RB/CNI_003207-RC/CNI_006130-RA/CNI_006803-RA/CNI_009224-RI/CNI_010797-RA/CNI_011230-RK/CNI_011276-RB/CNI_013467-RC/CNI_013623-RA/CNI_014062-RA/CNI_014529-RA/CNI_015977-RB/CNI_016320-RD/CNI_016450-RB/CNI_017434-RA/CNI_017994-RA/CNI_018115-RA/CNI_018771-RB/CNI_018791-RA/CNI_019988-RA/CNI_020510-RG/CNI_026175-RD/CNI_026422-RA/CNI_027657-RB/CNI_028…	29
C2	BP	GO:0000075	cell cycle checkpoint signaling	57/1295	239/12038	4.25e-09	7.38e-07	6.97e-07	CNI_000162-RB/CNI_000215-RA/CNI_001144-RC/CNI_002118-RA/CNI_002905-RA/CNI_002909-RB/CNI_003207-RC/CNI_004499-RE/CNI_004647-RA/CNI_005805-RA/CNI_006130-RA/CNI_006803-RA/CNI_007134-RA/CNI_007384-RB/CNI_007824-RC/CNI_009224-RI/CNI_009604-RA/CNI_009673-RA/CNI_009714-RA/CNI_010386-RA/CNI_010388-RC/CNI_010610-RE/CNI_010749-RA/CNI_011191-RA/CNI_011276-RB/CNI_011502-RK/CNI_011725-RA/CNI_011902-RA/CNI_012…	57
C2	BP	GO:0006270	DNA replication initiation	16/1295	29/12038	5.11e-09	8.62e-07	8.15e-07	CNI_000162-RB/CNI_000245-RA/CNI_006208-RA/CNI_006567-RA/CNI_010388-RC/CNI_010778-RB/CNI_011064-RJ/CNI_011584-RA/CNI_013623-RA/CNI_016043-RA/CNI_018069-RB/CNI_018900-RD/CNI_019191-RA/CNI_021376-RA/CNI_021505-RA/CNI_021826-RA	16
C2	BP	GO:0010948	negative regulation of cell cycle process	80/1295	389/12038	6.13e-09	1e-06	9.48e-07	CNI_000162-RB/CNI_000169-RA/CNI_000215-RA/CNI_000247-RA/CNI_001144-RC/CNI_002118-RA/CNI_002905-RA/CNI_002909-RB/CNI_002934-RD/CNI_003207-RC/CNI_003411-RA/CNI_004499-RE/CNI_004647-RA/CNI_005805-RA/CNI_006130-RA/CNI_006567-RA/CNI_006803-RA/CNI_007134-RA/CNI_007153-RA/CNI_007384-RB/CNI_007620-RA/CNI_007824-RC/CNI_007836-RH/CNI_008983-RA/CNI_009118-RA/CNI_009224-RI/CNI_009493-RB/CNI_009604-RA/CNI_009…	80
C2	BP	GO:0006338	chromatin remodeling	69/1295	317/12038	6.28e-09	1e-06	9.48e-07	CNI_000884-RC/CNI_001478-RC/CNI_001706-RA/CNI_001727-RD/CNI_001828-RA/CNI_001829-RA/CNI_002060-RA/CNI_002068-RA/CNI_003000-RA/CNI_003205-RC/CNI_003377-RC/CNI_003382-RA/CNI_004304-RD/CNI_004548-RA/CNI_004735-RA/CNI_005560-RA/CNI_006770-RA/CNI_006799-RA/CNI_007048-RA/CNI_007152-RC/CNI_007187-RB/CNI_007332-RA/CNI_007662-RA/CNI_008732-RC/CNI_009197-RB/CNI_009714-RA/CNI_010456-RA/CNI_010700-RA/CNI_011…	69
C2	BP	GO:0007051	spindle organization	59/1295	254/12038	6.54e-09	1.01e-06	9.59e-07	CNI_000169-RA/CNI_000258-RC/CNI_001621-RB/CNI_002447-RA/CNI_002771-RA/CNI_002909-RB/CNI_002934-RD/CNI_003758-RL/CNI_004958-RA/CNI_005558-RAM/CNI_005628-RB/CNI_006130-RA/CNI_006218-RB/CNI_007042-RE/CNI_007089-RI/CNI_007233-RC/CNI_007688-RE/CNI_007763-RA/CNI_008014-RD/CNI_009714-RA/CNI_010386-RA/CNI_010778-RB/CNI_011230-RK/CNI_011584-RA/CNI_011698-RA/CNI_012043-RD/CNI_012047-RA/CNI_012365-RA/CNI_01…	59
C2	BP	GO:0007052	mitotic spindle organization	43/1295	159/12038	6.68e-09	1.01e-06	9.59e-07	CNI_000258-RC/CNI_001621-RB/CNI_002447-RA/CNI_002909-RB/CNI_002934-RD/CNI_005558-RAM/CNI_005628-RB/CNI_006130-RA/CNI_006218-RB/CNI_007042-RE/CNI_007089-RI/CNI_007233-RC/CNI_008014-RD/CNI_010386-RA/CNI_010778-RB/CNI_011230-RK/CNI_011584-RA/CNI_011698-RA/CNI_012043-RD/CNI_012047-RA/CNI_013215-RA/CNI_013396-RI/CNI_015373-RA/CNI_015728-RA/CNI_015977-RB/CNI_016450-RB/CNI_016927-RA/CNI_017086-RA/CNI_01…	43
C2	BP	GO:0090068	positive regulation of cell cycle process	69/1295	319/12038	8.25e-09	1.2e-06	1.14e-06	CNI_000169-RA/CNI_000258-RC/CNI_000852-RB/CNI_001144-RC/CNI_002018-RA/CNI_002287-RA/CNI_002771-RA/CNI_003207-RC/CNI_003880-RA/CNI_004087-RA/CNI_004499-RE/CNI_004647-RA/CNI_005558-RAM/CNI_005972-RB/CNI_006567-RA/CNI_006773-RB/CNI_006803-RA/CNI_007384-RB/CNI_007688-RE/CNI_009604-RA/CNI_010386-RA/CNI_010388-RC/CNI_010610-RE/CNI_010797-RA/CNI_011035-RA/CNI_011064-RJ/CNI_011250-RD/CNI_011712-RA/CNI_01…	69
C2	BP	GO:0000083	regulation of transcription involved in G1/S transition of mitotic cell cycle	14/1295	23/12038	8.32e-09	1.2e-06	1.14e-06	CNI_006803-RA/CNI_006964-RB/CNI_007366-RC/CNI_010388-RC/CNI_010610-RE/CNI_011064-RJ/CNI_013623-RA/CNI_014692-RA/CNI_015373-RA/CNI_016043-RA/CNI_019757-RA/CNI_024958-RB/CNI_026175-RD/CNI_026401-RD	14
C2	BP	GO:0006277	DNA amplification	16/1295	30/12038	9.86e-09	1.39e-06	1.32e-06	CNI_005805-RA/CNI_006567-RA/CNI_010388-RC/CNI_010610-RE/CNI_011064-RJ/CNI_011584-RA/CNI_012600-RB/CNI_013152-RA/CNI_013623-RA/CNI_014384-RA/CNI_014909-RA/CNI_015373-RA/CNI_016043-RA/CNI_016364-RA/CNI_026401-RD/CNI_028603-RB	16
C2	BP	GO:0051053	negative regulation of DNA metabolic process	41/1295	150/12038	1.07e-08	1.48e-06	1.4e-06	CNI_001384-RA/CNI_002098-RA/CNI_003088-RA/CNI_003411-RA/CNI_003782-RA/CNI_004302-RA/CNI_005805-RA/CNI_006803-RA/CNI_007072-RB/CNI_007337-RG/CNI_007384-RB/CNI_007957-RD/CNI_009385-RA/CNI_009493-RB/CNI_009714-RA/CNI_009728-RC/CNI_010386-RA/CNI_010610-RE/CNI_011191-RA/CNI_011910-RA/CNI_012320-RA/CNI_012549-RA/CNI_012600-RB/CNI_012640-RD/CNI_013049-RD/CNI_014909-RA/CNI_014995-RA/CNI_015479-RI/CNI_016…	41
C2	BP	GO:1902275	regulation of chromatin organization	57/1295	246/12038	1.3e-08	1.75e-06	1.66e-06	CNI_001478-RC/CNI_001706-RA/CNI_001727-RD/CNI_001828-RA/CNI_001829-RA/CNI_002060-RA/CNI_002068-RA/CNI_003088-RA/CNI_003382-RA/CNI_005560-RA/CNI_006656-RA/CNI_006799-RA/CNI_007048-RA/CNI_007072-RB/CNI_007152-RC/CNI_007153-RA/CNI_007366-RC/CNI_007384-RB/CNI_007620-RA/CNI_009199-RB/CNI_009714-RA/CNI_010386-RA/CNI_010388-RC/CNI_010548-RB/CNI_010550-RA/CNI_012795-RM/CNI_012969-RC/CNI_013960-RA/CNI_014…	57
C2	BP	GO:0000086	G2/M transition of mitotic cell cycle	54/1295	230/12038	1.94e-08	2.56e-06	2.42e-06	CNI_000162-RB/CNI_000852-RB/CNI_000946-RA/CNI_002118-RA/CNI_002447-RA/CNI_002771-RA/CNI_002909-RB/CNI_003079-RA/CNI_003574-RF/CNI_004561-RA/CNI_005805-RA/CNI_006567-RA/CNI_006775-RE/CNI_006960-RA/CNI_006964-RB/CNI_007042-RE/CNI_007302-RA/CNI_007763-RA/CNI_009448-RA/CNI_009613-RJ/CNI_009714-RA/CNI_010386-RA/CNI_010797-RA/CNI_011502-RK/CNI_011712-RA/CNI_012043-RD/CNI_012047-RA/CNI_012365-RA/CNI_013…	54
C2	BP	GO:1901988	negative regulation of cell cycle phase transition	63/1295	287/12038	2.06e-08	2.66e-06	2.51e-06	CNI_000162-RB/CNI_000215-RA/CNI_001144-RC/CNI_002118-RA/CNI_002905-RA/CNI_002909-RB/CNI_003207-RC/CNI_004499-RE/CNI_004647-RA/CNI_005805-RA/CNI_006130-RA/CNI_006803-RA/CNI_007134-RA/CNI_007384-RB/CNI_007824-RC/CNI_007836-RH/CNI_008983-RA/CNI_009118-RA/CNI_009224-RI/CNI_009604-RA/CNI_009673-RA/CNI_009714-RA/CNI_010386-RA/CNI_010388-RC/CNI_010548-RB/CNI_010550-RA/CNI_010610-RE/CNI_010749-RA/CNI_011…	63
C2	BP	GO:0044784	metaphase/anaphase transition of cell cycle	28/1295	84/12038	2.25e-08	2.84e-06	2.69e-06	CNI_000169-RA/CNI_002905-RA/CNI_002909-RB/CNI_003207-RC/CNI_006130-RA/CNI_006803-RA/CNI_010797-RA/CNI_011230-RK/CNI_011276-RB/CNI_013467-RC/CNI_013623-RA/CNI_014062-RA/CNI_014529-RA/CNI_015977-RB/CNI_016320-RD/CNI_016406-RC/CNI_016450-RB/CNI_016944-RC/CNI_017086-RA/CNI_017434-RA/CNI_017994-RA/CNI_018115-RA/CNI_018771-RB/CNI_018791-RA/CNI_019988-RA/CNI_020510-RG/CNI_026175-RD/CNI_027657-RB	28
C2	BP	GO:0090329	regulation of DNA-templated DNA replication	23/1295	61/12038	2.93e-08	3.63e-06	3.43e-06	CNI_000852-RB/CNI_003411-RA/CNI_004647-RA/CNI_005805-RA/CNI_005972-RB/CNI_006567-RA/CNI_009385-RA/CNI_009493-RB/CNI_010386-RA/CNI_010778-RB/CNI_011513-RF/CNI_011725-RA/CNI_012600-RB/CNI_013049-RD/CNI_013623-RA/CNI_013771-RA/CNI_014909-RA/CNI_018069-RB/CNI_019191-RA/CNI_019479-RD/CNI_019635-RA/CNI_020545-RC/CNI_021376-RA	23
C2	BP	GO:0045787	positive regulation of cell cycle	84/1295	431/12038	3.42e-08	4.15e-06	3.93e-06	CNI_000169-RA/CNI_000258-RC/CNI_000852-RB/CNI_001144-RC/CNI_002018-RA/CNI_002287-RA/CNI_002771-RA/CNI_003207-RC/CNI_003880-RA/CNI_004087-RA/CNI_004499-RE/CNI_004647-RA/CNI_005558-RAM/CNI_005972-RB/CNI_006205-RA/CNI_006567-RA/CNI_006773-RB/CNI_006803-RA/CNI_007384-RB/CNI_007688-RE/CNI_008983-RA/CNI_009604-RA/CNI_009714-RA/CNI_010386-RA/CNI_010388-RC/CNI_010610-RE/CNI_010797-RA/CNI_011035-RA/CNI_01…	84
C2	BP	GO:0065004	protein-DNA complex assembly	41/1295	156/12038	3.63e-08	4.32e-06	4.08e-06	CNI_000884-RC/CNI_003382-RA/CNI_004548-RA/CNI_005560-RA/CNI_006208-RA/CNI_007187-RB/CNI_007302-RA/CNI_007332-RA/CNI_008732-RC/CNI_009063-RB/CNI_009173-RB/CNI_009316-RA/CNI_009385-RA/CNI_010388-RC/CNI_010456-RA/CNI_012599-RA/CNI_012868-RA/CNI_013623-RA/CNI_014229-RA/CNI_014351-RA/CNI_014406-RA/CNI_014678-RA/CNI_014909-RA/CNI_015301-RF/CNI_015537-RD/CNI_015977-RB/CNI_017848-RA/CNI_017912-RB/CNI_018…	41
C2	BP	GO:0051054	positive regulation of DNA metabolic process	54/1295	235/12038	4.23e-08	4.85e-06	4.59e-06	CNI_000852-RB/CNI_000946-RA/CNI_004044-RA/CNI_004647-RA/CNI_005287-RA/CNI_005751-RB/CNI_005782-RA/CNI_005972-RB/CNI_006567-RA/CNI_006799-RA/CNI_007384-RB/CNI_007824-RC/CNI_007957-RD/CNI_008983-RA/CNI_009224-RI/CNI_011170-RA/CNI_011191-RA/CNI_011725-RA/CNI_011902-RA/CNI_011910-RA/CNI_012549-RA/CNI_013152-RA/CNI_013623-RA/CNI_013771-RA/CNI_014384-RA/CNI_014523-RA/CNI_014736-RH/CNI_015373-RA/CNI_015…	54
C2	BP	GO:0006284	base-excision repair	21/1295	53/12038	4.23e-08	4.85e-06	4.59e-06	CNI_002854-RB/CNI_003782-RA/CNI_004087-RA/CNI_009316-RA/CNI_009631-RB/CNI_010733-RA/CNI_011902-RA/CNI_012549-RA/CNI_013049-RD/CNI_013152-RA/CNI_014411-RA/CNI_014578-RA/CNI_014991-RA/CNI_015373-RA/CNI_018684-RA/CNI_019380-RA/CNI_021850-RD/CNI_022496-RA/CNI_022894-RA/CNI_028064-RA/CNI_029178-RA	21
C2	BP	GO:0044839	cell cycle G2/M phase transition	55/1295	242/12038	4.73e-08	5.32e-06	5.03e-06	CNI_000162-RB/CNI_000852-RB/CNI_000946-RA/CNI_002118-RA/CNI_002447-RA/CNI_002771-RA/CNI_002909-RB/CNI_003079-RA/CNI_003574-RF/CNI_004561-RA/CNI_005805-RA/CNI_006567-RA/CNI_006775-RE/CNI_006960-RA/CNI_006964-RB/CNI_007042-RE/CNI_007302-RA/CNI_007763-RA/CNI_009448-RA/CNI_009613-RJ/CNI_009714-RA/CNI_010386-RA/CNI_010797-RA/CNI_011502-RK/CNI_011712-RA/CNI_012043-RD/CNI_012047-RA/CNI_012365-RA/CNI_013…	55
C2	BP	GO:1901991	negative regulation of mitotic cell cycle phase transition	46/1295	187/12038	4.92e-08	5.43e-06	5.13e-06	CNI_000162-RB/CNI_001144-RC/CNI_002118-RA/CNI_002905-RA/CNI_002909-RB/CNI_003207-RC/CNI_004499-RE/CNI_004647-RA/CNI_005805-RA/CNI_006130-RA/CNI_007384-RB/CNI_007836-RH/CNI_009118-RA/CNI_009604-RA/CNI_009714-RA/CNI_010386-RA/CNI_010548-RB/CNI_010550-RA/CNI_010610-RE/CNI_011276-RB/CNI_011502-RK/CNI_012600-RB/CNI_013215-RA/CNI_013623-RA/CNI_014523-RA/CNI_014529-RA/CNI_015373-RA/CNI_015728-RA/CNI_016…	46
C2	BP	GO:0000018	regulation of DNA recombination	26/1295	77/12038	5.27e-08	5.72e-06	5.41e-06	CNI_002098-RA/CNI_003782-RA/CNI_004302-RA/CNI_004560-RB/CNI_007337-RG/CNI_007662-RA/CNI_009714-RA/CNI_009728-RC/CNI_011191-RA/CNI_012320-RA/CNI_013049-RD/CNI_013543-RF/CNI_014403-RA/CNI_014995-RA/CNI_017613-RA/CNI_018513-RA/CNI_018684-RA/CNI_019042-RA/CNI_019479-RD/CNI_019635-RA/CNI_019772-RC/CNI_019834-RA/CNI_023694-RD/CNI_025350-RA/CNI_026190-RE/CNI_028990-RB	26
C2	BP	GO:0000724	double-strand break repair via homologous recombination	38/1295	141/12038	5.54e-08	5.81e-06	5.49e-06	CNI_001717-RB/CNI_003000-RA/CNI_003207-RC/CNI_003782-RA/CNI_004302-RA/CNI_006439-RA/CNI_006567-RA/CNI_007662-RA/CNI_007824-RC/CNI_007957-RD/CNI_009316-RA/CNI_009714-RA/CNI_010388-RC/CNI_011035-RA/CNI_011725-RA/CNI_012549-RA/CNI_012599-RA/CNI_013049-RD/CNI_013152-RA/CNI_013224-RB/CNI_013543-RF/CNI_014403-RA/CNI_014437-RA/CNI_014523-RA/CNI_014995-RA/CNI_017757-RB/CNI_017765-RE/CNI_018684-RA/CNI_018…	38
C2	BP	GO:0000725	recombinational repair	38/1295	141/12038	5.54e-08	5.81e-06	5.49e-06	CNI_001717-RB/CNI_003000-RA/CNI_003207-RC/CNI_003782-RA/CNI_004302-RA/CNI_006439-RA/CNI_006567-RA/CNI_007662-RA/CNI_007824-RC/CNI_007957-RD/CNI_009316-RA/CNI_009714-RA/CNI_010388-RC/CNI_011035-RA/CNI_011725-RA/CNI_012549-RA/CNI_012599-RA/CNI_013049-RD/CNI_013152-RA/CNI_013224-RB/CNI_013543-RF/CNI_014403-RA/CNI_014437-RA/CNI_014523-RA/CNI_014995-RA/CNI_017757-RB/CNI_017765-RE/CNI_018684-RA/CNI_018…	38
C2	BP	GO:0033047	regulation of mitotic sister chromatid segregation	30/1295	98/12038	6.42e-08	6.61e-06	6.25e-06	CNI_000169-RA/CNI_002905-RA/CNI_002909-RB/CNI_002934-RD/CNI_003207-RC/CNI_005558-RAM/CNI_006130-RA/CNI_006803-RA/CNI_010797-RA/CNI_011230-RK/CNI_011276-RB/CNI_013467-RC/CNI_013623-RA/CNI_014062-RA/CNI_014529-RA/CNI_015977-RB/CNI_016320-RD/CNI_016450-RB/CNI_017434-RA/CNI_017994-RA/CNI_018115-RA/CNI_018771-RB/CNI_018791-RA/CNI_019988-RA/CNI_020510-RG/CNI_020915-RA/CNI_021707-RA/CNI_021773-RB/CNI_02…	30
C2	BP	GO:1902850	microtubule cytoskeleton organization involved in mitosis	54/1295	239/12038	7.72e-08	7.81e-06	7.38e-06	CNI_000169-RA/CNI_000258-RC/CNI_001621-RB/CNI_002447-RA/CNI_002909-RB/CNI_002934-RD/CNI_003758-RL/CNI_005558-RAM/CNI_005628-RB/CNI_006130-RA/CNI_006218-RB/CNI_006799-RA/CNI_007042-RE/CNI_007089-RI/CNI_007233-RC/CNI_007662-RA/CNI_008014-RD/CNI_009312-RA/CNI_010386-RA/CNI_010516-RI/CNI_010778-RB/CNI_011230-RK/CNI_011584-RA/CNI_011614-RA/CNI_011698-RA/CNI_012043-RD/CNI_012047-RA/CNI_013215-RA/CNI_01…	54
C2	BP	GO:1905818	regulation of chromosome separation	27/1295	84/12038	9.45e-08	9.41e-06	8.89e-06	CNI_000169-RA/CNI_002905-RA/CNI_002909-RB/CNI_003207-RC/CNI_006130-RA/CNI_006803-RA/CNI_010797-RA/CNI_011230-RK/CNI_011276-RB/CNI_013467-RC/CNI_013623-RA/CNI_014062-RA/CNI_014529-RA/CNI_015977-RB/CNI_016320-RD/CNI_016406-RC/CNI_016450-RB/CNI_016944-RC/CNI_017434-RA/CNI_017994-RA/CNI_018115-RA/CNI_018771-RB/CNI_018791-RA/CNI_019988-RA/CNI_020510-RG/CNI_026175-RD/CNI_027657-RB	27
C2	BP	GO:0045814	negative regulation of gene expression, epigenetic	41/1295	163/12038	1.36e-07	1.33e-05	1.26e-05	CNI_000436-RC/CNI_001478-RC/CNI_001706-RA/CNI_001727-RD/CNI_001828-RA/CNI_001829-RA/CNI_002060-RA/CNI_002068-RA/CNI_002789-RB/CNI_003134-RO/CNI_004304-RD/CNI_005018-RA/CNI_006656-RA/CNI_007048-RA/CNI_007152-RC/CNI_007187-RB/CNI_009199-RB/CNI_009224-RI/CNI_010700-RA/CNI_012017-RA/CNI_014394-RB/CNI_014770-RA/CNI_015479-RI/CNI_015537-RD/CNI_016450-RB/CNI_016626-RA/CNI_017848-RA/CNI_017914-RC/CNI_018…	41
C2	BP	GO:0007088	regulation of mitotic nuclear division	48/1295	206/12038	1.52e-07	1.46e-05	1.38e-05	CNI_000169-RA/CNI_000247-RA/CNI_002018-RA/CNI_002447-RA/CNI_002905-RA/CNI_002909-RB/CNI_002934-RD/CNI_003079-RA/CNI_003207-RC/CNI_005558-RAM/CNI_006130-RA/CNI_006803-RA/CNI_007042-RE/CNI_007233-RC/CNI_009493-RB/CNI_009714-RA/CNI_010797-RA/CNI_011064-RJ/CNI_011185-RD/CNI_011230-RK/CNI_011276-RB/CNI_012672-RH/CNI_013215-RA/CNI_013467-RC/CNI_013623-RA/CNI_014062-RA/CNI_014529-RA/CNI_015977-RB/CNI_01…	48
C2	BP	GO:0051783	regulation of nuclear division	57/1295	263/12038	1.54e-07	1.46e-05	1.38e-05	CNI_000169-RA/CNI_000247-RA/CNI_002018-RA/CNI_002447-RA/CNI_002905-RA/CNI_002909-RB/CNI_002934-RD/CNI_003079-RA/CNI_003207-RC/CNI_005558-RAM/CNI_006130-RA/CNI_006803-RA/CNI_007042-RE/CNI_007233-RC/CNI_009493-RB/CNI_009714-RA/CNI_010797-RA/CNI_011064-RJ/CNI_011185-RD/CNI_011191-RA/CNI_011230-RK/CNI_011276-RB/CNI_011502-RK/CNI_011672-RA/CNI_012320-RA/CNI_012672-RH/CNI_013215-RA/CNI_013467-RC/CNI_01…	57
C2	BP	GO:0040029	epigenetic regulation of gene expression	69/1295	343/12038	1.69e-07	1.58e-05	1.49e-05	CNI_029390-RA/CNI_000436-RC/CNI_001478-RC/CNI_001706-RA/CNI_001727-RD/CNI_001782-RA/CNI_001828-RA/CNI_001829-RA/CNI_002060-RA/CNI_002068-RA/CNI_002789-RB/CNI_003134-RO/CNI_003205-RC/CNI_004304-RD/CNI_005018-RA/CNI_006082-RA/CNI_006656-RA/CNI_006799-RA/CNI_007048-RA/CNI_007152-RC/CNI_007187-RB/CNI_009197-RB/CNI_009199-RB/CNI_009224-RI/CNI_009604-RA/CNI_009714-RA/CNI_009728-RC/CNI_010173-RA/CNI_010…	69
C2	BP	GO:0000723	telomere maintenance	40/1295	159/12038	1.92e-07	1.76e-05	1.67e-05	CNI_000169-RA/CNI_001384-RA/CNI_002736-RB/CNI_002854-RB/CNI_004044-RA/CNI_004087-RA/CNI_005751-RB/CNI_006799-RA/CNI_007384-RB/CNI_007824-RC/CNI_007957-RD/CNI_009316-RA/CNI_011035-RA/CNI_011064-RJ/CNI_011170-RA/CNI_011725-RA/CNI_011902-RA/CNI_011910-RA/CNI_012549-RA/CNI_012599-RA/CNI_012640-RD/CNI_013152-RA/CNI_013771-RA/CNI_014699-RA/CNI_015373-RA/CNI_016944-RC/CNI_017709-RA/CNI_017765-RE/CNI_017…	40
C2	BP	GO:0007091	metaphase/anaphase transition of mitotic cell cycle	25/1295	77/12038	2.26e-07	2e-05	1.9e-05	CNI_000169-RA/CNI_002905-RA/CNI_002909-RB/CNI_003207-RC/CNI_006130-RA/CNI_006803-RA/CNI_010797-RA/CNI_011230-RK/CNI_011276-RB/CNI_013467-RC/CNI_013623-RA/CNI_014062-RA/CNI_014529-RA/CNI_015977-RB/CNI_016320-RD/CNI_016450-RB/CNI_017434-RA/CNI_017994-RA/CNI_018115-RA/CNI_018771-RB/CNI_018791-RA/CNI_019988-RA/CNI_020510-RG/CNI_026175-RD/CNI_027657-RB	25
C2	BP	GO:0010965	regulation of mitotic sister chromatid separation	25/1295	77/12038	2.26e-07	2e-05	1.9e-05	CNI_000169-RA/CNI_002905-RA/CNI_002909-RB/CNI_003207-RC/CNI_006130-RA/CNI_006803-RA/CNI_010797-RA/CNI_011230-RK/CNI_011276-RB/CNI_013467-RC/CNI_013623-RA/CNI_014062-RA/CNI_014529-RA/CNI_015977-RB/CNI_016320-RD/CNI_016450-RB/CNI_017434-RA/CNI_017994-RA/CNI_018115-RA/CNI_018771-RB/CNI_018791-RA/CNI_019988-RA/CNI_020510-RG/CNI_026175-RD/CNI_027657-RB	25
C2	BP	GO:0032200	telomere organization	40/1295	160/12038	2.3e-07	2e-05	1.9e-05	CNI_000169-RA/CNI_001384-RA/CNI_002736-RB/CNI_002854-RB/CNI_004044-RA/CNI_004087-RA/CNI_005751-RB/CNI_006799-RA/CNI_007384-RB/CNI_007824-RC/CNI_007957-RD/CNI_009316-RA/CNI_011035-RA/CNI_011064-RJ/CNI_011170-RA/CNI_011725-RA/CNI_011902-RA/CNI_011910-RA/CNI_012549-RA/CNI_012599-RA/CNI_012640-RD/CNI_013152-RA/CNI_013771-RA/CNI_014699-RA/CNI_015373-RA/CNI_016944-RC/CNI_017709-RA/CNI_017765-RE/CNI_017…	40
C2	BP	GO:2001251	negative regulation of chromosome organization	43/1295	178/12038	2.31e-07	2e-05	1.9e-05	CNI_000169-RA/CNI_001384-RA/CNI_001478-RC/CNI_002905-RA/CNI_002909-RB/CNI_003207-RC/CNI_005560-RA/CNI_006130-RA/CNI_006656-RA/CNI_007048-RA/CNI_007152-RC/CNI_007366-RC/CNI_007384-RB/CNI_007957-RD/CNI_009224-RI/CNI_011276-RB/CNI_011910-RA/CNI_012549-RA/CNI_012640-RD/CNI_013152-RA/CNI_013623-RA/CNI_014229-RA/CNI_014394-RB/CNI_014529-RA/CNI_015048-RB/CNI_015479-RI/CNI_016450-RB/CNI_017434-RA/CNI_017…	43
C2	BP	GO:0007307	eggshell chorion gene amplification	14/1295	28/12038	2.43e-07	2.08e-05	1.96e-05	CNI_005805-RA/CNI_006567-RA/CNI_010610-RE/CNI_011064-RJ/CNI_011584-RA/CNI_012600-RB/CNI_013152-RA/CNI_013623-RA/CNI_014384-RA/CNI_014909-RA/CNI_015373-RA/CNI_016364-RA/CNI_026401-RD/CNI_028603-RB	14
C2	BP	GO:0061647	histone H3-K9 modification	18/1295	45/12038	3.31e-07	2.77e-05	2.62e-05	CNI_003088-RA/CNI_005560-RA/CNI_007072-RB/CNI_007153-RA/CNI_007366-RC/CNI_007620-RA/CNI_007662-RA/CNI_009199-RB/CNI_009714-RA/CNI_010386-RA/CNI_014933-RO/CNI_015048-RB/CNI_018684-RA/CNI_020534-RA/CNI_021467-RA/CNI_021975-RA/CNI_024264-RA/CNI_028990-RB	18
C2	BP	GO:0006271	DNA strand elongation involved in DNA replication	11/1295	18/12038	3.33e-07	2.77e-05	2.62e-05	CNI_009631-RB/CNI_010733-RA/CNI_011035-RA/CNI_011442-RA/CNI_011725-RA/CNI_011902-RA/CNI_013771-RA/CNI_015373-RA/CNI_018377-RA/CNI_019380-RA/CNI_020003-RA	11
C2	BP	GO:0016570	histone modification	81/1295	433/12038	3.69e-07	3.03e-05	2.86e-05	CNI_000436-RC/CNI_000940-RF/CNI_001384-RA/CNI_001706-RA/CNI_001727-RD/CNI_001828-RA/CNI_001829-RA/CNI_002060-RA/CNI_002068-RA/CNI_002789-RB/CNI_002905-RA/CNI_003088-RA/CNI_003205-RC/CNI_003337-RE/CNI_005560-RA/CNI_005921-RO/CNI_006567-RA/CNI_006656-RA/CNI_006773-RB/CNI_006799-RA/CNI_006960-RA/CNI_006964-RB/CNI_007048-RA/CNI_007072-RB/CNI_007152-RC/CNI_007153-RA/CNI_007366-RC/CNI_007384-RB/CNI_007…	81
C2	BP	GO:0007143	female meiotic nuclear division	26/1295	84/12038	3.77e-07	3.05e-05	2.88e-05	CNI_000169-RA/CNI_000933-RA/CNI_001621-RB/CNI_002771-RA/CNI_002909-RB/CNI_002934-RD/CNI_003079-RA/CNI_004958-RA/CNI_006130-RA/CNI_007233-RC/CNI_007836-RH/CNI_009224-RI/CNI_011230-RK/CNI_011276-RB/CNI_012672-RH/CNI_013215-RA/CNI_017086-RA/CNI_017765-RE/CNI_019042-RA/CNI_021848-RB/CNI_024757-RC/CNI_025749-RA/CNI_026422-RA/CNI_027935-RA/CNI_028285-RA/CNI_028373-RC	26
C2	BP	GO:0031023	microtubule organizing center organization	44/1295	189/12038	5.11e-07	4.05e-05	3.83e-05	CNI_000169-RA/CNI_000258-RC/CNI_000851-RF/CNI_001621-RB/CNI_002447-RA/CNI_002771-RA/CNI_002909-RB/CNI_002934-RD/CNI_003079-RA/CNI_003207-RC/CNI_005628-RB/CNI_006393-RA/CNI_006799-RA/CNI_007089-RI/CNI_007302-RA/CNI_007763-RA/CNI_009448-RA/CNI_009493-RB/CNI_009714-RA/CNI_010516-RI/CNI_010610-RE/CNI_011170-RA/CNI_012365-RA/CNI_013215-RA/CNI_013623-RA/CNI_014523-RA/CNI_014606-RE/CNI_014916-RA/CNI_015…	44
C2	BP	GO:0090307	mitotic spindle assembly	25/1295	80/12038	5.14e-07	4.05e-05	3.83e-05	CNI_000258-RC/CNI_001621-RB/CNI_002447-RA/CNI_002909-RB/CNI_002934-RD/CNI_005628-RB/CNI_006218-RB/CNI_007089-RI/CNI_007233-RC/CNI_010386-RA/CNI_011698-RA/CNI_012043-RD/CNI_012047-RA/CNI_013215-RA/CNI_013396-RI/CNI_016450-RB/CNI_017086-RA/CNI_017434-RA/CNI_018983-RD/CNI_020080-RE/CNI_021773-RB/CNI_023376-RA/CNI_024757-RC/CNI_027266-RB/CNI_028373-RC	25
C2	BP	GO:0051225	spindle assembly	37/1295	149/12038	7.73e-07	6.02e-05	5.69e-05	CNI_000258-RC/CNI_001621-RB/CNI_002447-RA/CNI_002909-RB/CNI_002934-RD/CNI_004958-RA/CNI_005628-RB/CNI_006218-RB/CNI_007089-RI/CNI_007233-RC/CNI_007763-RA/CNI_008014-RD/CNI_009714-RA/CNI_010386-RA/CNI_011230-RK/CNI_011698-RA/CNI_012043-RD/CNI_012047-RA/CNI_012365-RA/CNI_013215-RA/CNI_013396-RI/CNI_016450-RB/CNI_016944-RC/CNI_017086-RA/CNI_017434-RA/CNI_018983-RD/CNI_019560-RB/CNI_020080-RE/CNI_020…	37
C2	BP	GO:0006457	protein folding	49/1295	224/12038	8.54e-07	6.56e-05	6.2e-05	CNI_001706-RA/CNI_001727-RD/CNI_001828-RA/CNI_001829-RA/CNI_002060-RA/CNI_002068-RA/CNI_002328-RA/CNI_002826-RA/CNI_003677-RB/CNI_004044-RA/CNI_004299-RA/CNI_004412-RA/CNI_005751-RB/CNI_006393-RA/CNI_007158-RA/CNI_007980-RA/CNI_008551-RA/CNI_008697-RC/CNI_009236-RA/CNI_009512-RA/CNI_011170-RA/CNI_011408-RD/CNI_012925-RC/CNI_013058-RB/CNI_013358-RB/CNI_013393-RA/CNI_013523-RA/CNI_013682-RA/CNI_013…	49
C2	BP	GO:0031570	DNA integrity checkpoint signaling	41/1295	174/12038	8.87e-07	6.73e-05	6.36e-05	CNI_000162-RB/CNI_000215-RA/CNI_001144-RC/CNI_002118-RA/CNI_002909-RB/CNI_004499-RE/CNI_004647-RA/CNI_005805-RA/CNI_006803-RA/CNI_007384-RB/CNI_009224-RI/CNI_009604-RA/CNI_009673-RA/CNI_009714-RA/CNI_010386-RA/CNI_010388-RC/CNI_010610-RE/CNI_010749-RA/CNI_011191-RA/CNI_011502-RK/CNI_011725-RA/CNI_011902-RA/CNI_012600-RB/CNI_013215-RA/CNI_013623-RA/CNI_014523-RA/CNI_015373-RA/CNI_015728-RA/CNI_015…	41
C2	BP	GO:0034508	centromere complex assembly	12/1295	23/12038	9.96e-07	7.46e-05	7.06e-05	CNI_007187-RB/CNI_007332-RA/CNI_010456-RA/CNI_012868-RA/CNI_014351-RA/CNI_014678-RA/CNI_015977-RB/CNI_020510-RG/CNI_023376-RA/CNI_025603-RA/CNI_026175-RD/CNI_027156-RB	12
C2	BP	GO:0008608	attachment of spindle microtubules to kinetochore	13/1295	27/12038	1.15e-06	8.5e-05	8.03e-05	CNI_002098-RA/CNI_002447-RA/CNI_002909-RB/CNI_011712-RA/CNI_013623-RA/CNI_014678-RA/CNI_017434-RA/CNI_018983-RD/CNI_019988-RA/CNI_026175-RD/CNI_026367-RC/CNI_028285-RA/CNI_028373-RC	13
C2	BP	GO:0006297	nucleotide-excision repair, DNA gap filling	11/1295	20/12038	1.43e-06	0.000105	9.91e-05	CNI_002736-RB/CNI_002854-RB/CNI_009316-RA/CNI_009631-RB/CNI_011725-RA/CNI_012549-RA/CNI_013049-RD/CNI_013771-RA/CNI_015373-RA/CNI_018377-RA/CNI_019984-RC	11
C2	BP	GO:0044774	mitotic DNA integrity checkpoint signaling	31/1295	118/12038	1.66e-06	0.000117	0.000111	CNI_000162-RB/CNI_001144-RC/CNI_002118-RA/CNI_004499-RE/CNI_004647-RA/CNI_005805-RA/CNI_007384-RB/CNI_009224-RI/CNI_009604-RA/CNI_009714-RA/CNI_010386-RA/CNI_010610-RE/CNI_010749-RA/CNI_011191-RA/CNI_011502-RK/CNI_012600-RB/CNI_013215-RA/CNI_014523-RA/CNI_015373-RA/CNI_015728-RA/CNI_015839-RA/CNI_017757-RB/CNI_017765-RE/CNI_018069-RB/CNI_018203-RD/CNI_019635-RA/CNI_019988-RA/CNI_020351-RC/CNI_021…	31
C2	BP	GO:0007131	reciprocal meiotic recombination	22/1295	69/12038	1.68e-06	0.000117	0.000111	CNI_000162-RB/CNI_003000-RA/CNI_007233-RC/CNI_007332-RA/CNI_007957-RD/CNI_008298-RC/CNI_009224-RI/CNI_011159-RA/CNI_011191-RA/CNI_011276-RB/CNI_012320-RA/CNI_012599-RA/CNI_015839-RA/CNI_017757-RB/CNI_017765-RE/CNI_018402-RA/CNI_018791-RA/CNI_019042-RA/CNI_019191-RA/CNI_019635-RA/CNI_019834-RA/CNI_023694-RD	22
C2	BP	GO:0140527	reciprocal homologous recombination	22/1295	69/12038	1.68e-06	0.000117	0.000111	CNI_000162-RB/CNI_003000-RA/CNI_007233-RC/CNI_007332-RA/CNI_007957-RD/CNI_008298-RC/CNI_009224-RI/CNI_011159-RA/CNI_011191-RA/CNI_011276-RB/CNI_012320-RA/CNI_012599-RA/CNI_015839-RA/CNI_017757-RB/CNI_017765-RE/CNI_018402-RA/CNI_018791-RA/CNI_019042-RA/CNI_019191-RA/CNI_019635-RA/CNI_019834-RA/CNI_023694-RD	22
C2	BP	GO:1902099	regulation of metaphase/anaphase transition of cell cycle	22/1295	69/12038	1.68e-06	0.000117	0.000111	CNI_000169-RA/CNI_002905-RA/CNI_002909-RB/CNI_003207-RC/CNI_006130-RA/CNI_006803-RA/CNI_011276-RB/CNI_013467-RC/CNI_013623-RA/CNI_014062-RA/CNI_014529-RA/CNI_015977-RB/CNI_016406-RC/CNI_016450-RB/CNI_016944-RC/CNI_017434-RA/CNI_017994-RA/CNI_018115-RA/CNI_018791-RA/CNI_019988-RA/CNI_020510-RG/CNI_026175-RD	22
C2	BP	GO:0051307	meiotic chromosome separation	14/1295	32/12038	1.88e-06	0.00013	0.000123	CNI_000169-RA/CNI_000933-RA/CNI_002098-RA/CNI_006130-RA/CNI_007332-RA/CNI_007957-RD/CNI_009224-RI/CNI_015839-RA/CNI_016406-RC/CNI_016944-RC/CNI_017757-RB/CNI_019191-RA/CNI_019834-RA/CNI_026422-RA	14
C2	BP	GO:0035825	homologous recombination	22/1295	70/12038	2.21e-06	0.000151	0.000142	CNI_000162-RB/CNI_003000-RA/CNI_007233-RC/CNI_007332-RA/CNI_007957-RD/CNI_008298-RC/CNI_009224-RI/CNI_011159-RA/CNI_011191-RA/CNI_011276-RB/CNI_012320-RA/CNI_012599-RA/CNI_015839-RA/CNI_017757-RB/CNI_017765-RE/CNI_018402-RA/CNI_018791-RA/CNI_019042-RA/CNI_019191-RA/CNI_019635-RA/CNI_019834-RA/CNI_023694-RD	22
C2	BP	GO:0010032	meiotic chromosome condensation	9/1295	14/12038	2.27e-06	0.000153	0.000145	CNI_000933-RA/CNI_002098-RA/CNI_007233-RC/CNI_012320-RA/CNI_014388-RB/CNI_016503-RB/CNI_019042-RA/CNI_025823-RA/CNI_026422-RA	9
C2	BP	GO:0045910	negative regulation of DNA recombination	15/1295	37/12038	2.6e-06	0.000173	0.000163	CNI_002098-RA/CNI_003782-RA/CNI_004302-RA/CNI_007337-RG/CNI_009728-RC/CNI_011191-RA/CNI_012320-RA/CNI_013049-RD/CNI_014995-RA/CNI_019479-RD/CNI_019635-RA/CNI_019772-RC/CNI_019834-RA/CNI_025350-RA/CNI_028990-RB	15
C2	BP	GO:0007098	centrosome cycle	41/1295	181/12038	2.62e-06	0.000173	0.000163	CNI_000169-RA/CNI_000258-RC/CNI_000851-RF/CNI_001621-RB/CNI_002447-RA/CNI_002771-RA/CNI_002909-RB/CNI_002934-RD/CNI_003079-RA/CNI_003207-RC/CNI_005628-RB/CNI_006393-RA/CNI_006799-RA/CNI_007089-RI/CNI_007302-RA/CNI_007763-RA/CNI_009448-RA/CNI_009493-RB/CNI_009714-RA/CNI_011170-RA/CNI_012365-RA/CNI_013215-RA/CNI_013623-RA/CNI_014523-RA/CNI_014606-RE/CNI_014916-RA/CNI_015613-RA/CNI_015728-RA/CNI_016…	41
C2	BP	GO:0006458	'de novo' protein folding	14/1295	33/12038	2.95e-06	0.000192	0.000182	CNI_004044-RA/CNI_005751-RB/CNI_007158-RA/CNI_009512-RA/CNI_011170-RA/CNI_013682-RA/CNI_016297-RD/CNI_018147-RD/CNI_018202-RB/CNI_019997-RA/CNI_022573-RB/CNI_026169-RE/CNI_027310-RA/CNI_028929-RC	14
C2	BP	GO:0045931	positive regulation of mitotic cell cycle	44/1295	201/12038	3e-06	0.000194	0.000183	CNI_000169-RA/CNI_000852-RB/CNI_002018-RA/CNI_002771-RA/CNI_003207-RC/CNI_004087-RA/CNI_004499-RE/CNI_005558-RAM/CNI_005972-RB/CNI_006567-RA/CNI_006773-RB/CNI_006803-RA/CNI_010388-RC/CNI_011064-RJ/CNI_011231-RB/CNI_011250-RD/CNI_011660-RB/CNI_011712-RA/CNI_013152-RA/CNI_013215-RA/CNI_013467-RC/CNI_013623-RA/CNI_014062-RA/CNI_014384-RA/CNI_014403-RA/CNI_014442-RA/CNI_014517-RA/CNI_014523-RA/CNI_01…	44
C2	BP	GO:0010389	regulation of G2/M transition of mitotic cell cycle	41/1295	183/12038	3.51e-06	0.000224	0.000212	CNI_000162-RB/CNI_000852-RB/CNI_002118-RA/CNI_002447-RA/CNI_002909-RB/CNI_003574-RF/CNI_004561-RA/CNI_005805-RA/CNI_006567-RA/CNI_006775-RE/CNI_006960-RA/CNI_007302-RA/CNI_007763-RA/CNI_009448-RA/CNI_009714-RA/CNI_011502-RK/CNI_011712-RA/CNI_012043-RD/CNI_012047-RA/CNI_012365-RA/CNI_013152-RA/CNI_013215-RA/CNI_014442-RA/CNI_014523-RA/CNI_016927-RA/CNI_017757-RB/CNI_017765-RE/CNI_018069-RB/CNI_018…	41
C2	BP	GO:0006282	regulation of DNA repair	28/1295	105/12038	3.82e-06	0.000239	0.000226	CNI_000946-RA/CNI_002098-RA/CNI_003782-RA/CNI_004302-RA/CNI_005287-RA/CNI_005782-RA/CNI_007384-RB/CNI_007662-RA/CNI_009224-RI/CNI_009714-RA/CNI_010386-RA/CNI_012549-RA/CNI_013543-RF/CNI_014403-RA/CNI_014995-RA/CNI_015373-RA/CNI_015702-RA/CNI_018684-RA/CNI_019042-RA/CNI_019380-RA/CNI_019635-RA/CNI_019772-RC/CNI_020280-RA/CNI_025671-RC/CNI_026190-RE/CNI_026428-RD/CNI_028051-RA/CNI_028990-RB	28
C2	BP	GO:1901992	positive regulation of mitotic cell cycle phase transition	28/1295	105/12038	3.82e-06	0.000239	0.000226	CNI_000169-RA/CNI_000852-RB/CNI_004087-RA/CNI_004499-RE/CNI_005558-RAM/CNI_005972-RB/CNI_006567-RA/CNI_006803-RA/CNI_010388-RC/CNI_011064-RJ/CNI_011250-RD/CNI_011712-RA/CNI_013152-RA/CNI_013467-RC/CNI_013623-RA/CNI_014062-RA/CNI_014384-RA/CNI_014442-RA/CNI_014517-RA/CNI_014523-RA/CNI_015977-RB/CNI_018203-RD/CNI_019988-RA/CNI_020003-RA/CNI_024633-RA/CNI_026175-RD/CNI_028603-RB/CNI_029304-RB	28
C2	BP	GO:0018205	peptidyl-lysine modification	64/1295	338/12038	4.12e-06	0.000256	0.000242	CNI_000436-RC/CNI_001384-RA/CNI_001706-RA/CNI_001727-RD/CNI_001828-RA/CNI_001829-RA/CNI_002060-RA/CNI_002068-RA/CNI_002789-RB/CNI_003088-RA/CNI_003337-RE/CNI_004499-RE/CNI_005560-RA/CNI_005921-RO/CNI_006656-RA/CNI_006799-RA/CNI_007048-RA/CNI_007072-RB/CNI_007152-RC/CNI_007153-RA/CNI_007366-RC/CNI_007620-RA/CNI_007662-RA/CNI_009111-RA/CNI_009199-RB/CNI_009714-RA/CNI_010370-RA/CNI_010386-RA/CNI_010…	64
C2	BP	GO:1905269	positive regulation of chromatin organization	35/1295	147/12038	4.28e-06	0.000263	0.000248	CNI_001706-RA/CNI_001727-RD/CNI_001828-RA/CNI_001829-RA/CNI_002060-RA/CNI_002068-RA/CNI_003088-RA/CNI_005560-RA/CNI_006656-RA/CNI_006799-RA/CNI_007072-RB/CNI_007153-RA/CNI_007366-RC/CNI_007384-RB/CNI_007620-RA/CNI_009199-RB/CNI_010386-RA/CNI_010548-RB/CNI_010550-RA/CNI_012969-RC/CNI_015029-RA/CNI_015479-RI/CNI_015537-RD/CNI_016450-RB/CNI_017459-RC/CNI_017850-RA/CNI_017914-RC/CNI_018684-RA/CNI_019…	35
C2	BP	GO:0051302	regulation of cell division	46/1295	217/12038	4.53e-06	0.000275	0.00026	CNI_000169-RA/CNI_000258-RC/CNI_002018-RA/CNI_002314-RD/CNI_002771-RA/CNI_002909-RB/CNI_003153-RB/CNI_003880-RA/CNI_004647-RA/CNI_005972-RB/CNI_006205-RA/CNI_006773-RB/CNI_006799-RA/CNI_006803-RA/CNI_007302-RA/CNI_007662-RA/CNI_008014-RD/CNI_010797-RA/CNI_011064-RJ/CNI_011639-RF/CNI_012600-RB/CNI_012672-RH/CNI_013215-RA/CNI_013467-RC/CNI_014062-RA/CNI_014802-RA/CNI_015977-RB/CNI_015988-RA/CNI_016…	46
C2	BP	GO:0036297	interstrand cross-link repair	16/1295	44/12038	6.53e-06	0.000392	0.000371	CNI_003782-RA/CNI_007332-RA/CNI_007957-RD/CNI_009003-RA/CNI_009316-RA/CNI_011191-RA/CNI_011294-RA/CNI_012599-RA/CNI_015839-RA/CNI_017279-RA/CNI_017757-RB/CNI_017765-RE/CNI_018791-RA/CNI_019042-RA/CNI_019834-RA/CNI_022594-RC	16
C2	BP	GO:0030071	regulation of mitotic metaphase/anaphase transition	20/1295	64/12038	6.99e-06	0.000416	0.000393	CNI_000169-RA/CNI_002905-RA/CNI_002909-RB/CNI_003207-RC/CNI_006130-RA/CNI_006803-RA/CNI_011276-RB/CNI_013467-RC/CNI_013623-RA/CNI_014062-RA/CNI_014529-RA/CNI_015977-RB/CNI_016450-RB/CNI_017434-RA/CNI_017994-RA/CNI_018115-RA/CNI_018791-RA/CNI_019988-RA/CNI_020510-RG/CNI_026175-RD	20
C2	BP	GO:0045448	mitotic cell cycle, embryonic	19/1295	59/12038	7.22e-06	0.000423	0.0004	CNI_002771-RA/CNI_006799-RA/CNI_009063-RB/CNI_009613-RJ/CNI_009714-RA/CNI_011231-RB/CNI_014909-RA/CNI_014916-RA/CNI_017381-RB/CNI_017765-RE/CNI_018382-RA/CNI_019560-RB/CNI_019988-RA/CNI_025749-RA/CNI_027583-RB/CNI_027787-RA/CNI_027935-RA/CNI_028252-RB/CNI_028285-RA	19
C2	BP	GO:0070507	regulation of microtubule cytoskeleton organization	51/1295	254/12038	7.24e-06	0.000423	0.0004	CNI_000169-RA/CNI_000609-RA/CNI_000851-RF/CNI_002253-RA/CNI_002447-RA/CNI_002909-RB/CNI_002934-RD/CNI_003003-RA/CNI_003079-RA/CNI_003207-RC/CNI_005558-RAM/CNI_006393-RA/CNI_006799-RA/CNI_007042-RE/CNI_007158-RA/CNI_007414-RA/CNI_007812-RA/CNI_008010-RL/CNI_009493-RB/CNI_009714-RA/CNI_010068-RO/CNI_010516-RI/CNI_010906-RA/CNI_011502-RK/CNI_012043-RD/CNI_012047-RA/CNI_012574-RA/CNI_013215-RA/CNI_01…	51
C2	BP	GO:0034728	nucleosome organization	31/1295	126/12038	7.31e-06	0.000423	0.0004	CNI_000884-RC/CNI_001706-RA/CNI_001727-RD/CNI_001828-RA/CNI_001829-RA/CNI_002060-RA/CNI_002068-RA/CNI_003382-RA/CNI_004304-RD/CNI_004548-RA/CNI_006770-RA/CNI_007332-RA/CNI_007662-RA/CNI_008732-RC/CNI_010456-RA/CNI_011688-RA/CNI_012868-RA/CNI_014016-RA/CNI_014229-RA/CNI_014351-RA/CNI_014678-RA/CNI_015301-RF/CNI_017848-RA/CNI_017987-RC/CNI_021376-RA/CNI_023376-RA/CNI_023694-RD/CNI_024913-RA/CNI_025…	31
C2	BP	GO:0051984	positive regulation of chromosome segregation	15/1295	40/12038	8.18e-06	0.000469	0.000443	CNI_000169-RA/CNI_005558-RAM/CNI_006803-RA/CNI_011035-RA/CNI_011712-RA/CNI_013467-RC/CNI_013623-RA/CNI_014062-RA/CNI_015977-RB/CNI_016406-RC/CNI_016944-RC/CNI_019988-RA/CNI_025350-RA/CNI_025671-RC/CNI_026175-RD	15
C2	BP	GO:0022616	DNA strand elongation	11/1295	23/12038	8.49e-06	0.000482	0.000455	CNI_009631-RB/CNI_010733-RA/CNI_011035-RA/CNI_011442-RA/CNI_011725-RA/CNI_011902-RA/CNI_013771-RA/CNI_015373-RA/CNI_018377-RA/CNI_019380-RA/CNI_020003-RA	11
C2	BP	GO:1901989	positive regulation of cell cycle phase transition	31/1295	127/12038	8.7e-06	0.000489	0.000462	CNI_000169-RA/CNI_000852-RB/CNI_004087-RA/CNI_004499-RE/CNI_005558-RAM/CNI_005972-RB/CNI_006567-RA/CNI_006803-RA/CNI_010386-RA/CNI_010388-RC/CNI_011064-RJ/CNI_011250-RD/CNI_011712-RA/CNI_013152-RA/CNI_013467-RC/CNI_013623-RA/CNI_014062-RA/CNI_014384-RA/CNI_014442-RA/CNI_014517-RA/CNI_014523-RA/CNI_015977-RB/CNI_016406-RC/CNI_016944-RC/CNI_018203-RD/CNI_019988-RA/CNI_020003-RA/CNI_024633-RA/CNI_02…	31
C2	BP	GO:2000779	regulation of double-strand break repair	20/1295	65/12038	9.09e-06	0.000506	0.000478	CNI_000946-RA/CNI_002098-RA/CNI_003782-RA/CNI_004302-RA/CNI_007384-RB/CNI_007662-RA/CNI_009224-RI/CNI_009714-RA/CNI_013543-RF/CNI_014403-RA/CNI_014995-RA/CNI_018684-RA/CNI_019042-RA/CNI_019635-RA/CNI_019772-RC/CNI_020280-RA/CNI_025671-RC/CNI_026190-RE/CNI_026428-RD/CNI_028990-RB	20
C2	BP	GO:0043414	macromolecule methylation	55/1295	284/12038	9.85e-06	0.000544	0.000514	CNI_000341-RB/CNI_000436-RC/CNI_002257-RB/CNI_002789-RB/CNI_003088-RA/CNI_004478-RA/CNI_005387-RA/CNI_005560-RA/CNI_006656-RA/CNI_006799-RA/CNI_007048-RA/CNI_007072-RB/CNI_007153-RA/CNI_007187-RB/CNI_007366-RC/CNI_007620-RA/CNI_007662-RA/CNI_009111-RA/CNI_009199-RB/CNI_010370-RA/CNI_010386-RA/CNI_010700-RA/CNI_012795-RM/CNI_012948-RA/CNI_012969-RC/CNI_013020-RA/CNI_013641-RA/CNI_014016-RA/CNI_014…	55
C2	BP	GO:0044773	mitotic DNA damage checkpoint signaling	28/1295	110/12038	1.01e-05	0.00055	0.00052	CNI_000162-RB/CNI_001144-RC/CNI_002118-RA/CNI_004499-RE/CNI_004647-RA/CNI_005805-RA/CNI_007384-RB/CNI_009604-RA/CNI_009714-RA/CNI_010386-RA/CNI_010610-RE/CNI_010749-RA/CNI_011191-RA/CNI_011502-RK/CNI_012600-RB/CNI_013215-RA/CNI_014523-RA/CNI_015373-RA/CNI_015728-RA/CNI_015839-RA/CNI_017757-RB/CNI_018203-RD/CNI_019635-RA/CNI_019988-RA/CNI_020351-RC/CNI_021850-RD/CNI_022594-RC/CNI_026401-RD	28
C2	BP	GO:0007113	endomitotic cell cycle	9/1295	16/12038	1.06e-05	0.000571	0.00054	CNI_006567-RA/CNI_009631-RB/CNI_010610-RE/CNI_012600-RB/CNI_014199-RA/CNI_014909-RA/CNI_015988-RA/CNI_024838-RA/CNI_026401-RD	9
C2	BP	GO:0031055	chromatin remodeling at centromere	9/1295	16/12038	1.06e-05	0.000571	0.00054	CNI_007187-RB/CNI_007332-RA/CNI_010456-RA/CNI_012868-RA/CNI_014351-RA/CNI_014678-RA/CNI_023376-RA/CNI_025603-RA/CNI_027156-RB	9
C2	BP	GO:0033048	negative regulation of mitotic sister chromatid segregation	16/1295	46/12038	1.26e-05	0.000671	0.000635	CNI_002905-RA/CNI_002909-RB/CNI_003207-RC/CNI_006130-RA/CNI_011276-RB/CNI_013623-RA/CNI_014529-RA/CNI_016450-RB/CNI_017434-RA/CNI_017994-RA/CNI_018115-RA/CNI_018791-RA/CNI_019988-RA/CNI_020510-RG/CNI_021707-RA/CNI_021773-RB	16
C2	BP	GO:0032392	DNA geometric change	25/1295	94/12038	1.31e-05	0.000691	0.000653	CNI_001706-RA/CNI_001727-RD/CNI_001828-RA/CNI_001829-RA/CNI_002060-RA/CNI_002068-RA/CNI_003000-RA/CNI_004302-RA/CNI_008732-RC/CNI_009224-RI/CNI_010388-RC/CNI_010778-RB/CNI_011902-RA/CNI_013152-RA/CNI_013411-RB/CNI_019042-RA/CNI_019191-RA/CNI_019479-RD/CNI_019635-RA/CNI_019834-RA/CNI_020003-RA/CNI_021376-RA/CNI_023376-RA/CNI_025671-RC/CNI_027107-RB	25
C2	BP	GO:0032886	regulation of microtubule-based process	59/1295	315/12038	1.37e-05	0.000716	0.000677	CNI_000169-RA/CNI_000609-RA/CNI_000851-RF/CNI_002253-RA/CNI_002447-RA/CNI_002700-RJ/CNI_002909-RB/CNI_002934-RD/CNI_003003-RA/CNI_003079-RA/CNI_003207-RC/CNI_003829-RB/CNI_004411-RA/CNI_005558-RAM/CNI_006109-RA/CNI_006393-RA/CNI_006799-RA/CNI_007042-RE/CNI_007158-RA/CNI_007414-RA/CNI_007812-RA/CNI_008010-RL/CNI_009493-RB/CNI_009714-RA/CNI_010068-RO/CNI_010516-RI/CNI_010906-RA/CNI_011502-RK/CNI_01…	59
C2	BP	GO:0000022	mitotic spindle elongation	11/1295	24/12038	1.42e-05	0.000716	0.000677	CNI_002447-RA/CNI_002934-RD/CNI_005558-RAM/CNI_007233-RC/CNI_013215-RA/CNI_016450-RB/CNI_020915-RA/CNI_021773-RB/CNI_024757-RC/CNI_025747-RJ/CNI_028373-RC	11
C2	BP	GO:0031445	regulation of heterochromatin formation	11/1295	24/12038	1.42e-05	0.000716	0.000677	CNI_001478-RC/CNI_014394-RB/CNI_015479-RI/CNI_015537-RD/CNI_016450-RB/CNI_016626-RA/CNI_017848-RA/CNI_017914-RC/CNI_018684-RA/CNI_023501-RA/CNI_029304-RB	11
C2	BP	GO:0032201	telomere maintenance via semi-conservative replication	11/1295	24/12038	1.42e-05	0.000716	0.000677	CNI_002736-RB/CNI_002854-RB/CNI_009316-RA/CNI_011035-RA/CNI_011725-RA/CNI_011902-RA/CNI_013771-RA/CNI_014699-RA/CNI_015373-RA/CNI_018377-RA/CNI_018900-RD	11
C2	BP	GO:0120261	regulation of heterochromatin organization	11/1295	24/12038	1.42e-05	0.000716	0.000677	CNI_001478-RC/CNI_014394-RB/CNI_015479-RI/CNI_015537-RD/CNI_016450-RB/CNI_016626-RA/CNI_017848-RA/CNI_017914-RC/CNI_018684-RA/CNI_023501-RA/CNI_029304-RB	11
C2	BP	GO:1902749	regulation of cell cycle G2/M phase transition	41/1295	194/12038	1.59e-05	0.000798	0.000755	CNI_000162-RB/CNI_000852-RB/CNI_002118-RA/CNI_002447-RA/CNI_002909-RB/CNI_003574-RF/CNI_004561-RA/CNI_005805-RA/CNI_006567-RA/CNI_006775-RE/CNI_006960-RA/CNI_007302-RA/CNI_007763-RA/CNI_009448-RA/CNI_009714-RA/CNI_011502-RK/CNI_011712-RA/CNI_012043-RD/CNI_012047-RA/CNI_012365-RA/CNI_013152-RA/CNI_013215-RA/CNI_014442-RA/CNI_014523-RA/CNI_016927-RA/CNI_017757-RB/CNI_017765-RE/CNI_018069-RB/CNI_018…	41
C2	BP	GO:0033046	negative regulation of sister chromatid segregation	18/1295	57/12038	1.7e-05	0.000844	0.000798	CNI_000169-RA/CNI_002905-RA/CNI_002909-RB/CNI_003207-RC/CNI_006130-RA/CNI_011276-RB/CNI_013152-RA/CNI_013623-RA/CNI_014529-RA/CNI_016450-RB/CNI_017434-RA/CNI_017994-RA/CNI_018115-RA/CNI_018791-RA/CNI_019988-RA/CNI_020510-RG/CNI_021707-RA/CNI_021773-RB	18
C2	BP	GO:0070192	chromosome organization involved in meiotic cell cycle	27/1295	107/12038	1.71e-05	0.000844	0.000798	CNI_000933-RA/CNI_001041-RA/CNI_002098-RA/CNI_003134-RO/CNI_005939-RB/CNI_007153-RA/CNI_007233-RC/CNI_007620-RA/CNI_008298-RC/CNI_010386-RA/CNI_011064-RJ/CNI_011276-RB/CNI_011868-RA/CNI_012320-RA/CNI_014364-RA/CNI_014388-RB/CNI_014437-RA/CNI_015598-RA/CNI_016503-RB/CNI_016573-RA/CNI_018791-RA/CNI_019042-RA/CNI_021975-RA/CNI_022594-RC/CNI_023516-RA/CNI_025823-RA/CNI_026422-RA	27
C2	BP	GO:0018022	peptidyl-lysine methylation	30/1295	126/12038	2.03e-05	0.000968	0.000915	CNI_000436-RC/CNI_002789-RB/CNI_003088-RA/CNI_005560-RA/CNI_006656-RA/CNI_006799-RA/CNI_007048-RA/CNI_007072-RB/CNI_007153-RA/CNI_007366-RC/CNI_007620-RA/CNI_007662-RA/CNI_009111-RA/CNI_009199-RB/CNI_010370-RA/CNI_010386-RA/CNI_012795-RM/CNI_014770-RA/CNI_014933-RO/CNI_015048-RB/CNI_015479-RI/CNI_017799-RA/CNI_017914-RC/CNI_020534-RA/CNI_021467-RA/CNI_023694-RD/CNI_024264-RA/CNI_024611-RA/CNI_026…	30
C2	BP	GO:0007144	female meiosis I	9/1295	17/12038	2.04e-05	0.000968	0.000915	CNI_002771-RA/CNI_003079-RA/CNI_011276-RB/CNI_013215-RA/CNI_017086-RA/CNI_021848-RB/CNI_025749-RA/CNI_027935-RA/CNI_028285-RA	9
C2	BP	GO:0034968	histone lysine methylation	27/1295	108/12038	2.05e-05	0.000968	0.000915	CNI_000436-RC/CNI_002789-RB/CNI_003088-RA/CNI_005560-RA/CNI_006656-RA/CNI_006799-RA/CNI_007048-RA/CNI_007072-RB/CNI_007153-RA/CNI_007366-RC/CNI_007620-RA/CNI_007662-RA/CNI_009199-RB/CNI_010386-RA/CNI_012795-RM/CNI_014770-RA/CNI_014933-RO/CNI_015048-RB/CNI_015479-RI/CNI_017914-RC/CNI_020534-RA/CNI_021467-RA/CNI_023694-RD/CNI_024264-RA/CNI_024611-RA/CNI_026190-RE/CNI_028990-RB	27
C2	BP	GO:0007094	mitotic spindle assembly checkpoint signaling	14/1295	38/12038	2.07e-05	0.000968	0.000915	CNI_002905-RA/CNI_002909-RB/CNI_003207-RC/CNI_006130-RA/CNI_011276-RB/CNI_013623-RA/CNI_014529-RA/CNI_016450-RB/CNI_017434-RA/CNI_017994-RA/CNI_018115-RA/CNI_018791-RA/CNI_019988-RA/CNI_020510-RG	14
C2	BP	GO:0031577	spindle checkpoint signaling	14/1295	38/12038	2.07e-05	0.000968	0.000915	CNI_002905-RA/CNI_002909-RB/CNI_003207-RC/CNI_006130-RA/CNI_011276-RB/CNI_013623-RA/CNI_014529-RA/CNI_016450-RB/CNI_017434-RA/CNI_017994-RA/CNI_018115-RA/CNI_018791-RA/CNI_019988-RA/CNI_020510-RG	14
C2	BP	GO:0071173	spindle assembly checkpoint signaling	14/1295	38/12038	2.07e-05	0.000968	0.000915	CNI_002905-RA/CNI_002909-RB/CNI_003207-RC/CNI_006130-RA/CNI_011276-RB/CNI_013623-RA/CNI_014529-RA/CNI_016450-RB/CNI_017434-RA/CNI_017994-RA/CNI_018115-RA/CNI_018791-RA/CNI_019988-RA/CNI_020510-RG	14
C2	BP	GO:0071174	mitotic spindle checkpoint signaling	14/1295	38/12038	2.07e-05	0.000968	0.000915	CNI_002905-RA/CNI_002909-RB/CNI_003207-RC/CNI_006130-RA/CNI_011276-RB/CNI_013623-RA/CNI_014529-RA/CNI_016450-RB/CNI_017434-RA/CNI_017994-RA/CNI_018115-RA/CNI_018791-RA/CNI_019988-RA/CNI_020510-RG	14
C2	BP	GO:0034080	CENP-A containing chromatin assembly	8/1295	14/12038	2.91e-05	0.001347	0.001274	CNI_007332-RA/CNI_010456-RA/CNI_012868-RA/CNI_014351-RA/CNI_014678-RA/CNI_023376-RA/CNI_025603-RA/CNI_027156-RB	8
C2	BP	GO:0010569	regulation of double-strand break repair via homologous recombination	12/1295	30/12038	3.1e-05	0.001428	0.00135	CNI_003782-RA/CNI_004302-RA/CNI_007662-RA/CNI_009714-RA/CNI_013543-RF/CNI_014403-RA/CNI_014995-RA/CNI_018684-RA/CNI_019042-RA/CNI_019635-RA/CNI_019772-RC/CNI_028990-RB	12
C2	BP	GO:0006479	protein methylation	37/1295	174/12038	3.53e-05	0.0016	0.001512	CNI_000436-RC/CNI_002789-RB/CNI_003088-RA/CNI_005560-RA/CNI_006656-RA/CNI_006799-RA/CNI_007048-RA/CNI_007072-RB/CNI_007153-RA/CNI_007366-RC/CNI_007620-RA/CNI_007662-RA/CNI_009111-RA/CNI_009199-RB/CNI_010370-RA/CNI_010386-RA/CNI_010700-RA/CNI_012795-RM/CNI_012948-RA/CNI_012969-RC/CNI_013641-RA/CNI_014770-RA/CNI_014933-RO/CNI_015048-RB/CNI_015479-RI/CNI_015893-RA/CNI_017799-RA/CNI_017914-RC/CNI_019…	37
C2	BP	GO:0008213	protein alkylation	37/1295	174/12038	3.53e-05	0.0016	0.001512	CNI_000436-RC/CNI_002789-RB/CNI_003088-RA/CNI_005560-RA/CNI_006656-RA/CNI_006799-RA/CNI_007048-RA/CNI_007072-RB/CNI_007153-RA/CNI_007366-RC/CNI_007620-RA/CNI_007662-RA/CNI_009111-RA/CNI_009199-RB/CNI_010370-RA/CNI_010386-RA/CNI_010700-RA/CNI_012795-RM/CNI_012948-RA/CNI_012969-RC/CNI_013641-RA/CNI_014770-RA/CNI_014933-RO/CNI_015048-RB/CNI_015479-RI/CNI_015893-RA/CNI_017799-RA/CNI_017914-RC/CNI_019…	37
C2	BP	GO:0032259	methylation	58/1295	318/12038	3.62e-05	0.001629	0.00154	CNI_000341-RB/CNI_000436-RC/CNI_002257-RB/CNI_002789-RB/CNI_003088-RA/CNI_004478-RA/CNI_005387-RA/CNI_005560-RA/CNI_006656-RA/CNI_006799-RA/CNI_007048-RA/CNI_007072-RB/CNI_007153-RA/CNI_007187-RB/CNI_007366-RC/CNI_007620-RA/CNI_007662-RA/CNI_009111-RA/CNI_009199-RB/CNI_010370-RA/CNI_010386-RA/CNI_010700-RA/CNI_012795-RM/CNI_012948-RA/CNI_012969-RC/CNI_013020-RA/CNI_013108-RA/CNI_013641-RA/CNI_014…	58
C2	BP	GO:0044030	regulation of DNA methylation	9/1295	18/12038	3.7e-05	0.001639	0.001549	CNI_003088-RA/CNI_007072-RB/CNI_007153-RA/CNI_007620-RA/CNI_013641-RA/CNI_014736-RH/CNI_015479-RI/CNI_016626-RA/CNI_019380-RA	9
C2	BP	GO:0070199	establishment of protein localization to chromosome	13/1295	35/12038	3.7e-05	0.001639	0.001549	CNI_001706-RA/CNI_001727-RD/CNI_001828-RA/CNI_001829-RA/CNI_002060-RA/CNI_002068-RA/CNI_004044-RA/CNI_005560-RA/CNI_005751-RB/CNI_007824-RC/CNI_011170-RA/CNI_018147-RD/CNI_018202-RB	13
C2	BP	GO:0016571	histone methylation	30/1295	130/12038	3.85e-05	0.001693	0.0016	CNI_000436-RC/CNI_002789-RB/CNI_003088-RA/CNI_005560-RA/CNI_006656-RA/CNI_006799-RA/CNI_007048-RA/CNI_007072-RB/CNI_007153-RA/CNI_007366-RC/CNI_007620-RA/CNI_007662-RA/CNI_009199-RB/CNI_010386-RA/CNI_010700-RA/CNI_012795-RM/CNI_012969-RC/CNI_013641-RA/CNI_014770-RA/CNI_014933-RO/CNI_015048-RB/CNI_015479-RI/CNI_017914-RC/CNI_020534-RA/CNI_021467-RA/CNI_023694-RD/CNI_024264-RA/CNI_024611-RA/CNI_026…	30
C2	BP	GO:0045005	DNA-templated DNA replication maintenance of fidelity	14/1295	40/12038	4.05e-05	0.001743	0.001647	CNI_002854-RB/CNI_003207-RC/CNI_005805-RA/CNI_007332-RA/CNI_009631-RB/CNI_013224-RB/CNI_015373-RA/CNI_015839-RA/CNI_017757-RB/CNI_019042-RA/CNI_019479-RD/CNI_019635-RA/CNI_019834-RA/CNI_025671-RC	14
C2	BP	GO:0045841	negative regulation of mitotic metaphase/anaphase transition	14/1295	40/12038	4.05e-05	0.001743	0.001647	CNI_002905-RA/CNI_002909-RB/CNI_003207-RC/CNI_006130-RA/CNI_011276-RB/CNI_013623-RA/CNI_014529-RA/CNI_016450-RB/CNI_017434-RA/CNI_017994-RA/CNI_018115-RA/CNI_018791-RA/CNI_019988-RA/CNI_020510-RG	14
C2	BP	GO:2000816	negative regulation of mitotic sister chromatid separation	14/1295	40/12038	4.05e-05	0.001743	0.001647	CNI_002905-RA/CNI_002909-RB/CNI_003207-RC/CNI_006130-RA/CNI_011276-RB/CNI_013623-RA/CNI_014529-RA/CNI_016450-RB/CNI_017434-RA/CNI_017994-RA/CNI_018115-RA/CNI_018791-RA/CNI_019988-RA/CNI_020510-RG	14
C2	BP	GO:0051567	histone H3-K9 methylation	12/1295	31/12038	4.57e-05	0.001955	0.001848	CNI_005560-RA/CNI_007153-RA/CNI_007366-RC/CNI_007620-RA/CNI_007662-RA/CNI_009199-RB/CNI_010386-RA/CNI_014933-RO/CNI_015048-RB/CNI_020534-RA/CNI_021467-RA/CNI_028990-RB	12
C2	BP	GO:0051985	negative regulation of chromosome segregation	18/1295	61/12038	4.72e-05	0.001994	0.001884	CNI_000169-RA/CNI_002905-RA/CNI_002909-RB/CNI_003207-RC/CNI_006130-RA/CNI_011276-RB/CNI_013152-RA/CNI_013623-RA/CNI_014529-RA/CNI_016450-RB/CNI_017434-RA/CNI_017994-RA/CNI_018115-RA/CNI_018791-RA/CNI_019988-RA/CNI_020510-RG/CNI_021707-RA/CNI_021773-RB	18
C2	BP	GO:0010639	negative regulation of organelle organization	75/1295	445/12038	4.73e-05	0.001994	0.001884	CNI_000169-RA/CNI_000247-RA/CNI_000588-RB/CNI_001384-RA/CNI_001478-RC/CNI_002447-RA/CNI_002905-RA/CNI_002909-RB/CNI_002934-RD/CNI_003207-RC/CNI_005558-RAM/CNI_005560-RA/CNI_005782-RA/CNI_006130-RA/CNI_006656-RA/CNI_007048-RA/CNI_007152-RC/CNI_007153-RA/CNI_007366-RC/CNI_007384-RB/CNI_007620-RA/CNI_007812-RA/CNI_007957-RD/CNI_008010-RL/CNI_009224-RI/CNI_009493-RB/CNI_009613-RJ/CNI_009714-RA/CNI_00…	75
C2	BP	GO:0090305	nucleic acid phosphodiester bond hydrolysis	50/1295	265/12038	5.03e-05	0.002106	0.00199	CNI_000246-RA/CNI_002736-RB/CNI_002854-RB/CNI_003134-RO/CNI_003207-RC/CNI_003377-RC/CNI_004087-RA/CNI_004312-RA/CNI_007957-RD/CNI_008144-RA/CNI_009269-RA/CNI_009316-RA/CNI_009604-RA/CNI_009631-RB/CNI_009728-RC/CNI_010213-RA/CNI_011035-RA/CNI_011725-RA/CNI_011902-RA/CNI_012081-RA/CNI_012628-RF/CNI_012640-RD/CNI_012752-RD/CNI_013771-RA/CNI_014016-RA/CNI_014297-RA/CNI_015373-RA/CNI_015598-RA/CNI_015…	50
C2	BP	GO:0045839	negative regulation of mitotic nuclear division	17/1295	56/12038	5.11e-05	0.002127	0.002011	CNI_002905-RA/CNI_002909-RB/CNI_003207-RC/CNI_006130-RA/CNI_009714-RA/CNI_011276-RB/CNI_013623-RA/CNI_014529-RA/CNI_016450-RB/CNI_017434-RA/CNI_017994-RA/CNI_018115-RA/CNI_018791-RA/CNI_019988-RA/CNI_020510-RG/CNI_021707-RA/CNI_021773-RB	17
C2	BP	GO:1902100	negative regulation of metaphase/anaphase transition of cell cycle	14/1295	41/12038	5.54e-05	0.00226	0.002136	CNI_002905-RA/CNI_002909-RB/CNI_003207-RC/CNI_006130-RA/CNI_011276-RB/CNI_013623-RA/CNI_014529-RA/CNI_016450-RB/CNI_017434-RA/CNI_017994-RA/CNI_018115-RA/CNI_018791-RA/CNI_019988-RA/CNI_020510-RG	14
C2	BP	GO:1905819	negative regulation of chromosome separation	14/1295	41/12038	5.54e-05	0.00226	0.002136	CNI_002905-RA/CNI_002909-RB/CNI_003207-RC/CNI_006130-RA/CNI_011276-RB/CNI_013623-RA/CNI_014529-RA/CNI_016450-RB/CNI_017434-RA/CNI_017994-RA/CNI_018115-RA/CNI_018791-RA/CNI_019988-RA/CNI_020510-RG	14
C2	BP	GO:0045995	regulation of embryonic development	52/1295	280/12038	5.54e-05	0.00226	0.002136	CNI_001551-RJ/CNI_001573-RA/CNI_002018-RA/CNI_002447-RA/CNI_002771-RA/CNI_006799-RA/CNI_007153-RA/CNI_007620-RA/CNI_007688-RE/CNI_008255-RA/CNI_009714-RA/CNI_010051-RA/CNI_010516-RI/CNI_011231-RB/CNI_011821-RA/CNI_012550-RC/CNI_013544-RB/CNI_013647-RB/CNI_014284-RA/CNI_014442-RA/CNI_014523-RA/CNI_014909-RA/CNI_015432-RB/CNI_016368-RA/CNI_016503-RB/CNI_017381-RB/CNI_017757-RB/CNI_017765-RE/CNI_017…	52
C2	BP	GO:0006305	DNA alkylation	18/1295	62/12038	6e-05	0.002411	0.002279	CNI_002257-RB/CNI_003088-RA/CNI_007072-RB/CNI_007153-RA/CNI_007187-RB/CNI_007620-RA/CNI_010700-RA/CNI_013020-RA/CNI_013641-RA/CNI_014016-RA/CNI_014736-RH/CNI_015479-RI/CNI_015537-RD/CNI_015598-RA/CNI_016626-RA/CNI_019380-RA/CNI_021467-RA/CNI_021850-RD	18
C2	BP	GO:0006306	DNA methylation	18/1295	62/12038	6e-05	0.002411	0.002279	CNI_002257-RB/CNI_003088-RA/CNI_007072-RB/CNI_007153-RA/CNI_007187-RB/CNI_007620-RA/CNI_010700-RA/CNI_013020-RA/CNI_013641-RA/CNI_014016-RA/CNI_014736-RH/CNI_015479-RI/CNI_015537-RD/CNI_015598-RA/CNI_016626-RA/CNI_019380-RA/CNI_021467-RA/CNI_021850-RD	18
C2	BP	GO:0018027	peptidyl-lysine dimethylation	9/1295	19/12038	6.35e-05	0.002539	0.002399	CNI_002789-RB/CNI_003088-RA/CNI_005560-RA/CNI_007072-RB/CNI_007153-RA/CNI_007620-RA/CNI_007662-RA/CNI_012795-RM/CNI_021467-RA	9
C2	BP	GO:0000077	DNA damage checkpoint signaling	35/1295	166/12038	6.83e-05	0.002687	0.002539	CNI_000162-RB/CNI_000215-RA/CNI_001144-RC/CNI_002118-RA/CNI_002909-RB/CNI_004499-RE/CNI_004647-RA/CNI_005805-RA/CNI_007384-RB/CNI_009604-RA/CNI_009673-RA/CNI_009714-RA/CNI_010386-RA/CNI_010610-RE/CNI_010749-RA/CNI_011191-RA/CNI_011502-RK/CNI_011725-RA/CNI_012600-RB/CNI_013215-RA/CNI_014523-RA/CNI_015373-RA/CNI_015728-RA/CNI_015839-RA/CNI_017757-RB/CNI_017765-RE/CNI_018203-RD/CNI_019635-RA/CNI_019…	35
C2	BP	GO:0032508	DNA duplex unwinding	23/1295	91/12038	6.86e-05	0.002687	0.002539	CNI_001706-RA/CNI_001727-RD/CNI_001828-RA/CNI_001829-RA/CNI_002060-RA/CNI_002068-RA/CNI_004302-RA/CNI_008732-RC/CNI_009224-RI/CNI_010388-RC/CNI_010778-RB/CNI_011902-RA/CNI_013152-RA/CNI_013411-RB/CNI_019042-RA/CNI_019191-RA/CNI_019635-RA/CNI_019834-RA/CNI_020003-RA/CNI_021376-RA/CNI_023376-RA/CNI_025671-RC/CNI_027107-RB	23
C2	BP	GO:0051781	positive regulation of cell division	23/1295	91/12038	6.86e-05	0.002687	0.002539	CNI_000169-RA/CNI_000258-RC/CNI_002018-RA/CNI_002771-RA/CNI_003880-RA/CNI_005972-RB/CNI_006773-RB/CNI_006803-RA/CNI_010797-RA/CNI_013215-RA/CNI_013467-RC/CNI_014062-RA/CNI_014802-RA/CNI_015977-RB/CNI_016450-RB/CNI_018456-RB/CNI_021328-RA/CNI_024757-RC/CNI_025749-RA/CNI_026175-RD/CNI_026367-RC/CNI_027935-RA/CNI_028373-RC	23
C2	BP	GO:0042023	DNA endoreduplication	13/1295	37/12038	7.27e-05	0.00281	0.002656	CNI_000852-RB/CNI_003411-RA/CNI_004647-RA/CNI_005972-RB/CNI_009493-RB/CNI_010610-RE/CNI_011064-RJ/CNI_012600-RB/CNI_013623-RA/CNI_016889-RE/CNI_018382-RA/CNI_019191-RA/CNI_021826-RA	13
C2	BP	GO:0044818	mitotic G2/M transition checkpoint	13/1295	37/12038	7.27e-05	0.00281	0.002656	CNI_000162-RB/CNI_002118-RA/CNI_005805-RA/CNI_009714-RA/CNI_011502-RK/CNI_014523-RA/CNI_017757-RB/CNI_017765-RE/CNI_018069-RB/CNI_018203-RD/CNI_019635-RA/CNI_020351-RC/CNI_021850-RD	13
C2	BP	GO:0051784	negative regulation of nuclear division	20/1295	74/12038	7.33e-05	0.002818	0.002663	CNI_000247-RA/CNI_002905-RA/CNI_002909-RB/CNI_003207-RC/CNI_006130-RA/CNI_009714-RA/CNI_011191-RA/CNI_011276-RB/CNI_012320-RA/CNI_013623-RA/CNI_014529-RA/CNI_016450-RB/CNI_017434-RA/CNI_017994-RA/CNI_018115-RA/CNI_018791-RA/CNI_019988-RA/CNI_020510-RG/CNI_021707-RA/CNI_021773-RB	20
C2	BP	GO:0000212	meiotic spindle organization	18/1295	63/12038	7.56e-05	0.002888	0.002729	CNI_000169-RA/CNI_001621-RB/CNI_002771-RA/CNI_002909-RB/CNI_002934-RD/CNI_005628-RB/CNI_007089-RI/CNI_007688-RE/CNI_008014-RD/CNI_011230-RK/CNI_013215-RA/CNI_013640-RA/CNI_019560-RB/CNI_021848-RB/CNI_025749-RA/CNI_027266-RB/CNI_027935-RA/CNI_028285-RA	18
C2	BP	GO:0034502	protein localization to chromosome	27/1295	116/12038	7.89e-05	0.002994	0.00283	CNI_001706-RA/CNI_001717-RB/CNI_001727-RD/CNI_001828-RA/CNI_001829-RA/CNI_002060-RA/CNI_002068-RA/CNI_002909-RB/CNI_004044-RA/CNI_005560-RA/CNI_005751-RB/CNI_006130-RA/CNI_007384-RB/CNI_007662-RA/CNI_007824-RC/CNI_009459-RJ/CNI_011170-RA/CNI_011712-RA/CNI_012600-RB/CNI_013623-RA/CNI_014523-RA/CNI_016546-RA/CNI_017765-RE/CNI_017994-RA/CNI_018147-RD/CNI_018202-RB/CNI_026175-RD	27
C2	BP	GO:0032465	regulation of cytokinesis	25/1295	104/12038	8.22e-05	0.003102	0.002932	CNI_000258-RC/CNI_002771-RA/CNI_002909-RB/CNI_003880-RA/CNI_004647-RA/CNI_006773-RB/CNI_006803-RA/CNI_007302-RA/CNI_007662-RA/CNI_010797-RA/CNI_011639-RF/CNI_012672-RH/CNI_013215-RA/CNI_014802-RA/CNI_017788-RA/CNI_018644-RA/CNI_021328-RA/CNI_024757-RC/CNI_025705-RA/CNI_025747-RJ/CNI_025749-RA/CNI_026367-RC/CNI_027935-RA/CNI_028285-RA/CNI_028373-RC	25
C2	BP	GO:0009794	regulation of mitotic cell cycle, embryonic	12/1295	33/12038	9.37e-05	0.003511	0.003319	CNI_002771-RA/CNI_006799-RA/CNI_009714-RA/CNI_011231-RB/CNI_014909-RA/CNI_017381-RB/CNI_017765-RE/CNI_025749-RA/CNI_027583-RB/CNI_027787-RA/CNI_027935-RA/CNI_028285-RA	12
C2	BP	GO:0006304	DNA modification	23/1295	93/12038	9.84e-05	0.003665	0.003464	CNI_002257-RB/CNI_003088-RA/CNI_004087-RA/CNI_007072-RB/CNI_007153-RA/CNI_007187-RB/CNI_007620-RA/CNI_010700-RA/CNI_012716-RA/CNI_013020-RA/CNI_013641-RA/CNI_014016-RA/CNI_014736-RH/CNI_014991-RA/CNI_015479-RI/CNI_015537-RD/CNI_015598-RA/CNI_016626-RA/CNI_019380-RA/CNI_021467-RA/CNI_021850-RD/CNI_022496-RA/CNI_022894-RA	23
C2	BP	GO:0008156	negative regulation of DNA replication	14/1295	43/12038	0.0001	0.003712	0.003509	CNI_003411-RA/CNI_005805-RA/CNI_006803-RA/CNI_009493-RB/CNI_010386-RA/CNI_010610-RE/CNI_012600-RB/CNI_013049-RD/CNI_014909-RA/CNI_016944-RC/CNI_017765-RE/CNI_018271-RC/CNI_019479-RD/CNI_019635-RA	14
C2	BP	GO:0016321	female meiosis chromosome segregation	8/1295	16/12038	0.000102	0.003761	0.003555	CNI_000933-RA/CNI_002909-RB/CNI_006130-RA/CNI_007233-RC/CNI_009224-RI/CNI_011230-RK/CNI_017765-RE/CNI_026422-RA	8
C2	BP	GO:0051231	spindle elongation	11/1295	29/12038	0.000118	0.004315	0.004078	CNI_002447-RA/CNI_002934-RD/CNI_005558-RAM/CNI_007233-RC/CNI_013215-RA/CNI_016450-RB/CNI_020915-RA/CNI_021773-RB/CNI_024757-RC/CNI_025747-RJ/CNI_028373-RC	11
C2	BP	GO:0007140	male meiotic nuclear division	26/1295	113/12038	0.00013	0.00473	0.004471	CNI_000933-RA/CNI_001621-RB/CNI_002098-RA/CNI_002909-RB/CNI_003134-RO/CNI_006130-RA/CNI_006964-RB/CNI_007233-RC/CNI_009224-RI/CNI_010797-RA/CNI_011230-RK/CNI_011250-RD/CNI_011276-RB/CNI_011294-RA/CNI_012672-RH/CNI_013020-RA/CNI_013640-RA/CNI_014403-RA/CNI_014523-RA/CNI_016503-RB/CNI_016927-RA/CNI_018411-RA/CNI_019349-RB/CNI_021467-RA/CNI_022745-RA/CNI_027266-RB	26
C2	BP	GO:0000731	DNA synthesis involved in DNA repair	17/1295	60/12038	0.000133	0.004815	0.004551	CNI_002736-RB/CNI_002854-RB/CNI_003000-RA/CNI_006439-RA/CNI_007836-RH/CNI_009316-RA/CNI_009631-RB/CNI_011725-RA/CNI_013352-RA/CNI_013771-RA/CNI_014284-RA/CNI_015373-RA/CNI_018203-RD/CNI_018377-RA/CNI_019635-RA/CNI_019984-RC/CNI_028051-RA	17
C2	BP	GO:0070828	heterochromatin organization	24/1295	101/12038	0.000137	0.004935	0.004664	CNI_001478-RC/CNI_004735-RA/CNI_007048-RA/CNI_007187-RB/CNI_010700-RA/CNI_014394-RB/CNI_014933-RO/CNI_015479-RI/CNI_015537-RD/CNI_016450-RB/CNI_016626-RA/CNI_017848-RA/CNI_017914-RC/CNI_018382-RA/CNI_018684-RA/CNI_019477-RA/CNI_020534-RA/CNI_021467-RA/CNI_021826-RA/CNI_023501-RA/CNI_027156-RB/CNI_027787-RA/CNI_028252-RB/CNI_029304-RB	24
C2	BP	GO:2000045	regulation of G1/S transition of mitotic cell cycle	34/1295	165/12038	0.000138	0.004942	0.004671	CNI_000852-RB/CNI_001144-RC/CNI_004087-RA/CNI_004499-RE/CNI_004647-RA/CNI_005558-RAM/CNI_005972-RB/CNI_006803-RA/CNI_007384-RB/CNI_007836-RH/CNI_009118-RA/CNI_009604-RA/CNI_010386-RA/CNI_010388-RC/CNI_010548-RB/CNI_010550-RA/CNI_010610-RE/CNI_011064-RJ/CNI_011250-RD/CNI_012600-RB/CNI_013215-RA/CNI_014384-RA/CNI_014517-RA/CNI_014523-RA/CNI_015373-RA/CNI_015728-RA/CNI_019988-RA/CNI_020003-RA/CNI_02…	34
C2	BP	GO:0000076	DNA replication checkpoint signaling	10/1295	25/12038	0.000143	0.005037	0.004761	CNI_000162-RB/CNI_006803-RA/CNI_009714-RA/CNI_010388-RC/CNI_011725-RA/CNI_011902-RA/CNI_013623-RA/CNI_017765-RE/CNI_018069-RB/CNI_020351-RC	10
C2	BP	GO:0032042	mitochondrial DNA metabolic process	10/1295	25/12038	0.000143	0.005037	0.004761	CNI_010679-RA/CNI_011902-RA/CNI_012524-RA/CNI_013049-RD/CNI_013411-RB/CNI_013682-RA/CNI_014442-RA/CNI_014692-RA/CNI_019380-RA/CNI_020376-RB	10
C2	BP	GO:1904666	regulation of ubiquitin protein ligase activity	10/1295	25/12038	0.000143	0.005037	0.004761	CNI_000247-RA/CNI_002905-RA/CNI_002909-RB/CNI_003079-RA/CNI_007089-RI/CNI_007331-RG/CNI_011064-RJ/CNI_013467-RC/CNI_014529-RA/CNI_017086-RA	10
C2	BP	GO:0006334	nucleosome assembly	16/1295	55/12038	0.000148	0.005176	0.004892	CNI_000884-RC/CNI_003382-RA/CNI_004548-RA/CNI_007332-RA/CNI_008732-RC/CNI_010456-RA/CNI_012868-RA/CNI_014229-RA/CNI_014351-RA/CNI_014678-RA/CNI_015301-RF/CNI_017848-RA/CNI_021376-RA/CNI_023376-RA/CNI_025603-RA/CNI_027156-RB	16
C2	BP	GO:0006266	DNA ligation	8/1295	17/12038	0.000175	0.006068	0.005735	CNI_009224-RI/CNI_010733-RA/CNI_012549-RA/CNI_013049-RD/CNI_014578-RA/CNI_018513-RA/CNI_019042-RA/CNI_019380-RA	8
C2	BP	GO:0007060	male meiosis chromosome segregation	6/1295	10/12038	0.000219	0.00757	0.007155	CNI_000933-RA/CNI_002098-RA/CNI_006130-RA/CNI_009224-RI/CNI_016503-RB/CNI_016927-RA	6
C2	BP	GO:1901800	positive regulation of proteasomal protein catabolic process	27/1295	123/12038	0.000224	0.007684	0.007262	CNI_000169-RA/CNI_002909-RB/CNI_004499-RE/CNI_008933-RA/CNI_009146-RC/CNI_009493-RB/CNI_010516-RI/CNI_012969-RC/CNI_013209-RA/CNI_013215-RA/CNI_013467-RC/CNI_013986-RA/CNI_014062-RA/CNI_014284-RA/CNI_014523-RA/CNI_014636-RA/CNI_015728-RA/CNI_015977-RB/CNI_018835-RA/CNI_018887-RA/CNI_019361-RA/CNI_020590-RA/CNI_020727-RA/CNI_022109-RB/CNI_026175-RD/CNI_027787-RA/CNI_029291-RA	27
C2	BP	GO:0042770	signal transduction in response to DNA damage	42/1295	226/12038	0.000275	0.009369	0.008855	CNI_000162-RB/CNI_000215-RA/CNI_000946-RA/CNI_001144-RC/CNI_002118-RA/CNI_002909-RB/CNI_003758-RL/CNI_004499-RE/CNI_004647-RA/CNI_005805-RA/CNI_006802-RA/CNI_007384-RB/CNI_008010-RL/CNI_009604-RA/CNI_009673-RA/CNI_009714-RA/CNI_010386-RA/CNI_010610-RE/CNI_010749-RA/CNI_011191-RA/CNI_011502-RK/CNI_011725-RA/CNI_012600-RB/CNI_013215-RA/CNI_013352-RA/CNI_014523-RA/CNI_014636-RA/CNI_015373-RA/CNI_015…	42
C2	BP	GO:0031060	regulation of histone methylation	19/1295	75/12038	0.000277	0.009408	0.008893	CNI_003088-RA/CNI_005560-RA/CNI_006656-RA/CNI_006799-RA/CNI_007048-RA/CNI_007072-RB/CNI_007153-RA/CNI_007366-RC/CNI_007620-RA/CNI_009199-RB/CNI_010386-RA/CNI_012969-RC/CNI_015048-RB/CNI_015479-RI/CNI_017914-RC/CNI_024264-RA/CNI_024611-RA/CNI_026190-RE/CNI_028990-RB	19
C2	BP	GO:0031062	positive regulation of histone methylation	14/1295	47/12038	0.000289	0.009712	0.009179	CNI_003088-RA/CNI_006656-RA/CNI_006799-RA/CNI_007072-RB/CNI_007153-RA/CNI_007366-RC/CNI_007620-RA/CNI_009199-RB/CNI_010386-RA/CNI_012969-RC/CNI_015479-RI/CNI_024264-RA/CNI_024611-RA/CNI_028990-RB	14
C2	BP	GO:0045652	regulation of megakaryocyte differentiation	14/1295	47/12038	0.000289	0.009712	0.009179	CNI_000436-RC/CNI_003088-RA/CNI_003134-RO/CNI_007048-RA/CNI_007072-RB/CNI_009199-RB/CNI_012795-RM/CNI_013995-RA/CNI_015988-RA/CNI_017914-RC/CNI_018834-RB/CNI_021871-RA/CNI_024633-RA/CNI_024838-RA	14
C2	BP	GO:0031056	regulation of histone modification	37/1295	192/12038	0.000299	0.009962	0.009415	CNI_001706-RA/CNI_001727-RD/CNI_001828-RA/CNI_001829-RA/CNI_002060-RA/CNI_002068-RA/CNI_003088-RA/CNI_005560-RA/CNI_006656-RA/CNI_006799-RA/CNI_007048-RA/CNI_007072-RB/CNI_007153-RA/CNI_007366-RC/CNI_007384-RB/CNI_007620-RA/CNI_009199-RB/CNI_009714-RA/CNI_010386-RA/CNI_010548-RB/CNI_010550-RA/CNI_012969-RC/CNI_015029-RA/CNI_015048-RB/CNI_015479-RI/CNI_017850-RA/CNI_017914-RC/CNI_019988-RA/CNI_020…	37
C2	BP	GO:0007095	mitotic G2 DNA damage checkpoint signaling	10/1295	27/12038	0.000303	0.010049	0.009498	CNI_000162-RB/CNI_002118-RA/CNI_005805-RA/CNI_011502-RK/CNI_014523-RA/CNI_017757-RB/CNI_018203-RD/CNI_019635-RA/CNI_020351-RC/CNI_021850-RD	10
C2	BP	GO:1902806	regulation of cell cycle G1/S phase transition	35/1295	179/12038	0.000323	0.010653	0.010069	CNI_000852-RB/CNI_001144-RC/CNI_004087-RA/CNI_004499-RE/CNI_004647-RA/CNI_005558-RAM/CNI_005972-RB/CNI_006803-RA/CNI_007384-RB/CNI_007836-RH/CNI_009118-RA/CNI_009493-RB/CNI_009604-RA/CNI_010386-RA/CNI_010388-RC/CNI_010548-RB/CNI_010550-RA/CNI_010610-RE/CNI_011064-RJ/CNI_011250-RD/CNI_012600-RB/CNI_013215-RA/CNI_014384-RA/CNI_014517-RA/CNI_014523-RA/CNI_015373-RA/CNI_015728-RA/CNI_019988-RA/CNI_02…	35
C2	BP	GO:0007020	microtubule nucleation	11/1295	32/12038	0.000325	0.010653	0.010069	CNI_001621-RB/CNI_002447-RA/CNI_002909-RB/CNI_007089-RI/CNI_007414-RA/CNI_008014-RD/CNI_010714-RB/CNI_013762-RA/CNI_016927-RA/CNI_027266-RB/CNI_028285-RA	11
C2	BP	GO:0006289	nucleotide-excision repair	24/1295	107/12038	0.000349	0.011404	0.010779	CNI_002736-RB/CNI_002854-RB/CNI_003782-RA/CNI_007302-RA/CNI_007957-RD/CNI_009063-RB/CNI_009197-RB/CNI_009316-RA/CNI_009631-RB/CNI_011487-RA/CNI_011725-RA/CNI_012549-RA/CNI_012599-RA/CNI_013049-RD/CNI_013771-RA/CNI_014411-RA/CNI_015373-RA/CNI_015702-RA/CNI_016113-RC/CNI_018377-RA/CNI_019380-RA/CNI_019984-RC/CNI_026551-RB/CNI_026866-RA	24
C2	BP	GO:0045143	homologous chromosome segregation	16/1295	59/12038	0.000361	0.011733	0.01109	CNI_000169-RA/CNI_002909-RB/CNI_003134-RO/CNI_006130-RA/CNI_007153-RA/CNI_007620-RA/CNI_008298-RC/CNI_011064-RJ/CNI_011276-RB/CNI_011868-RA/CNI_014364-RA/CNI_014437-RA/CNI_014678-RA/CNI_016573-RA/CNI_022594-RC/CNI_023516-RA	16
C2	BP	GO:0046134	pyrimidine nucleoside biosynthetic process	9/1295	23/12038	0.000377	0.012179	0.011511	CNI_010542-RA/CNI_010872-RA/CNI_012524-RA/CNI_015052-RF/CNI_016800-RE/CNI_016885-RA/CNI_020376-RB/CNI_024958-RB/CNI_026103-RA	9
C2	BP	GO:0007306	egg chorion assembly	20/1295	83/12038	0.000396	0.01274	0.012042	CNI_003231-RA/CNI_005805-RA/CNI_006567-RA/CNI_009613-RJ/CNI_010610-RE/CNI_010714-RB/CNI_011064-RJ/CNI_011584-RA/CNI_012600-RB/CNI_013048-RB/CNI_013152-RA/CNI_013623-RA/CNI_014384-RA/CNI_014909-RA/CNI_015373-RA/CNI_016364-RA/CNI_019571-RA/CNI_020727-RA/CNI_026401-RD/CNI_028603-RB	20
C2	BP	GO:0006301	postreplication repair	15/1295	54/12038	0.000413	0.013197	0.012473	CNI_002736-RB/CNI_002854-RB/CNI_006439-RA/CNI_009316-RA/CNI_011191-RA/CNI_011725-RA/CNI_013352-RA/CNI_013771-RA/CNI_014284-RA/CNI_015373-RA/CNI_018203-RD/CNI_018377-RA/CNI_019984-RC/CNI_025350-RA/CNI_028051-RA	15
C2	BP	GO:0032436	positive regulation of proteasomal ubiquitin-dependent protein catabolic process	23/1295	102/12038	0.000424	0.013492	0.012753	CNI_000169-RA/CNI_002909-RB/CNI_004499-RE/CNI_008933-RA/CNI_009146-RC/CNI_010516-RI/CNI_013209-RA/CNI_013215-RA/CNI_013467-RC/CNI_013986-RA/CNI_014062-RA/CNI_014284-RA/CNI_014523-RA/CNI_014636-RA/CNI_015728-RA/CNI_015977-RB/CNI_018835-RA/CNI_018887-RA/CNI_019361-RA/CNI_020590-RA/CNI_022109-RB/CNI_026175-RD/CNI_029291-RA	23
C2	BP	GO:0051574	positive regulation of histone H3-K9 methylation	6/1295	11/12038	0.000439	0.013877	0.013116	CNI_007153-RA/CNI_007366-RC/CNI_007620-RA/CNI_009199-RB/CNI_010386-RA/CNI_028990-RB	6
C2	BP	GO:0044771	meiotic cell cycle phase transition	7/1295	15/12038	0.000484	0.015142	0.014312	CNI_006130-RA/CNI_008983-RA/CNI_013640-RA/CNI_016406-RC/CNI_016944-RC/CNI_017086-RA/CNI_018771-RB	7
C2	BP	GO:0051383	kinetochore organization	7/1295	15/12038	0.000484	0.015142	0.014312	CNI_008014-RD/CNI_013623-RA/CNI_014388-RB/CNI_014678-RA/CNI_015977-RB/CNI_020510-RG/CNI_025823-RA	7
C2	BP	GO:0098781	ncRNA transcription	26/1295	123/12038	0.000539	0.016796	0.015875	CNI_001334-RA/CNI_001706-RA/CNI_001727-RD/CNI_001828-RA/CNI_001829-RA/CNI_002060-RA/CNI_002068-RA/CNI_005560-RA/CNI_007824-RC/CNI_009063-RB/CNI_009173-RB/CNI_009197-RB/CNI_011487-RA/CNI_011489-RD/CNI_012700-RA/CNI_013647-RB/CNI_014026-RA/CNI_014406-RA/CNI_015339-RA/CNI_017723-RA/CNI_017912-RB/CNI_019380-RA/CNI_024772-RA/CNI_025671-RC/CNI_027035-RA/CNI_027583-RB	26
C2	BP	GO:0000492	box C/D snoRNP assembly	9/1295	24/12038	0.000546	0.016835	0.015912	CNI_001706-RA/CNI_001727-RD/CNI_001828-RA/CNI_001829-RA/CNI_002060-RA/CNI_002068-RA/CNI_005560-RA/CNI_023376-RA/CNI_027583-RB	9
C2	BP	GO:0007100	mitotic centrosome separation	9/1295	24/12038	0.000546	0.016835	0.015912	CNI_000258-RC/CNI_002447-RA/CNI_002934-RD/CNI_003079-RA/CNI_009714-RA/CNI_013215-RA/CNI_016927-RA/CNI_018983-RD/CNI_021773-RB	9
C2	BP	GO:0018023	peptidyl-lysine trimethylation	12/1295	39/12038	0.00056	0.017101	0.016163	CNI_002789-RB/CNI_003088-RA/CNI_005560-RA/CNI_007072-RB/CNI_007662-RA/CNI_009199-RB/CNI_010370-RA/CNI_012795-RM/CNI_015479-RI/CNI_020534-RA/CNI_021467-RA/CNI_024611-RA	12
C2	BP	GO:0006890	retrograde vesicle-mediated transport, Golgi to endoplasmic reticulum	17/1295	67/12038	0.00056	0.017101	0.016163	CNI_000258-RC/CNI_004862-RB/CNI_007233-RC/CNI_009907-RA/CNI_012184-RA/CNI_014799-RB/CNI_015669-RE/CNI_016369-RD/CNI_019036-RA/CNI_020269-RA/CNI_021773-RB/CNI_022125-RD/CNI_022745-RA/CNI_022835-RA/CNI_024757-RC/CNI_026870-RA/CNI_028373-RC	17
C2	BP	GO:0006283	transcription-coupled nucleotide-excision repair	18/1295	73/12038	0.000566	0.017196	0.016253	CNI_002736-RB/CNI_002854-RB/CNI_009063-RB/CNI_009197-RB/CNI_009316-RA/CNI_011487-RA/CNI_011725-RA/CNI_012549-RA/CNI_013049-RD/CNI_013771-RA/CNI_014411-RA/CNI_015373-RA/CNI_015702-RA/CNI_016113-RC/CNI_018377-RA/CNI_019984-RC/CNI_026551-RB/CNI_026866-RA	18
C2	BP	GO:0031297	replication fork processing	11/1295	34/12038	0.000588	0.017761	0.016787	CNI_003207-RC/CNI_007332-RA/CNI_013224-RB/CNI_015373-RA/CNI_015839-RA/CNI_017757-RB/CNI_019042-RA/CNI_019479-RD/CNI_019635-RA/CNI_019834-RA/CNI_025671-RC	11
C2	BP	GO:0072331	signal transduction by p53 class mediator	41/1295	227/12038	0.000592	0.017804	0.016828	CNI_000946-RA/CNI_001144-RC/CNI_002118-RA/CNI_002694-RA/CNI_003758-RL/CNI_004499-RE/CNI_004647-RA/CNI_006218-RB/CNI_006802-RA/CNI_007384-RB/CNI_008010-RL/CNI_009604-RA/CNI_009714-RA/CNI_010386-RA/CNI_010548-RB/CNI_010550-RA/CNI_010610-RE/CNI_010932-RA/CNI_011191-RA/CNI_012043-RD/CNI_012047-RA/CNI_012328-RA/CNI_012600-RB/CNI_013215-RA/CNI_013352-RA/CNI_013960-RA/CNI_014406-RA/CNI_014523-RA/CNI_014…	41
C2	BP	GO:0019985	translesion synthesis	13/1295	45/12038	0.000656	0.019627	0.018551	CNI_002736-RB/CNI_002854-RB/CNI_006439-RA/CNI_009316-RA/CNI_011725-RA/CNI_013352-RA/CNI_013771-RA/CNI_014284-RA/CNI_015373-RA/CNI_018203-RD/CNI_018377-RA/CNI_019984-RC/CNI_028051-RA	13
C2	BP	GO:0031507	heterochromatin formation	17/1295	68/12038	0.000674	0.019787	0.018702	CNI_001478-RC/CNI_007048-RA/CNI_007187-RB/CNI_010700-RA/CNI_014394-RB/CNI_015479-RI/CNI_015537-RD/CNI_016450-RB/CNI_016626-RA/CNI_017848-RA/CNI_017914-RC/CNI_018684-RA/CNI_020534-RA/CNI_021467-RA/CNI_023501-RA/CNI_027787-RA/CNI_029304-RB	17
C2	BP	GO:0140718	facultative heterochromatin formation	8/1295	20/12038	0.000674	0.019787	0.018702	CNI_007048-RA/CNI_007187-RB/CNI_015479-RI/CNI_015537-RD/CNI_016626-RA/CNI_017914-RC/CNI_021467-RA/CNI_023501-RA	8
C2	BP	GO:1902101	positive regulation of metaphase/anaphase transition of cell cycle	8/1295	20/12038	0.000674	0.019787	0.018702	CNI_000169-RA/CNI_013467-RC/CNI_013623-RA/CNI_014062-RA/CNI_015977-RB/CNI_016406-RC/CNI_016944-RC/CNI_026175-RD	8
C2	BP	GO:0072527	pyrimidine-containing compound metabolic process	18/1295	74/12038	0.000674	0.019787	0.018702	CNI_010542-RA/CNI_010872-RA/CNI_012054-RF/CNI_012524-RA/CNI_013637-RB/CNI_014692-RA/CNI_015052-RF/CNI_015479-RI/CNI_016800-RE/CNI_016885-RA/CNI_020376-RB/CNI_021850-RD/CNI_022496-RA/CNI_022688-RB/CNI_022894-RA/CNI_024958-RB/CNI_026103-RA/CNI_027392-RA	18
C2	BP	GO:0009948	anterior/posterior axis specification	42/1295	237/12038	0.000763	0.022274	0.021053	CNI_000169-RA/CNI_000539-RE/CNI_001621-RB/CNI_002018-RA/CNI_002257-RB/CNI_003231-RA/CNI_003454-RA/CNI_005558-RAM/CNI_006799-RA/CNI_007940-RA/CNI_008211-RD/CNI_008255-RA/CNI_009459-RJ/CNI_010051-RA/CNI_010516-RI/CNI_011614-RA/CNI_011821-RA/CNI_013048-RB/CNI_013136-RA/CNI_013215-RA/CNI_013380-RA/CNI_013396-RI/CNI_014284-RA/CNI_014523-RA/CNI_015598-RA/CNI_015648-RI/CNI_016152-RA/CNI_016368-RA/CNI_01…	42
C2	BP	GO:0070316	regulation of G0 to G1 transition	9/1295	25/12038	0.000773	0.022449	0.021218	CNI_006567-RA/CNI_007153-RA/CNI_007620-RA/CNI_009714-RA/CNI_014692-RA/CNI_014770-RA/CNI_016043-RA/CNI_019042-RA/CNI_026401-RD	9
C2	BP	GO:0006268	DNA unwinding involved in DNA replication	6/1295	12/12038	0.000798	0.02296	0.021701	CNI_010778-RB/CNI_013411-RB/CNI_019042-RA/CNI_019191-RA/CNI_021376-RA/CNI_027107-RB	6
C2	BP	GO:0051255	spindle midzone assembly	6/1295	12/12038	0.000798	0.02296	0.021701	CNI_002909-RB/CNI_007233-RC/CNI_011230-RK/CNI_013215-RA/CNI_024757-RC/CNI_028373-RC	6
C2	BP	GO:0001824	blastocyst development	17/1295	69/12038	0.000806	0.023084	0.021818	CNI_000554-RA/CNI_001334-RA/CNI_001948-RA/CNI_003737-RB/CNI_008298-RC/CNI_009714-RA/CNI_010557-RA/CNI_011185-RD/CNI_012874-RA/CNI_013641-RA/CNI_015301-RF/CNI_015479-RI/CNI_016368-RA/CNI_016927-RA/CNI_018983-RD/CNI_019525-RB/CNI_020003-RA	17
C2	BP	GO:0006986	response to unfolded protein	31/1295	160/12038	0.000811	0.023129	0.02186	CNI_002118-RA/CNI_002826-RA/CNI_007158-RA/CNI_010262-RA/CNI_011362-RB/CNI_012789-RA/CNI_013523-RA/CNI_013986-RA/CNI_014257-RA/CNI_014284-RA/CNI_015621-RA/CNI_015626-RB/CNI_015669-RE/CNI_015782-RA/CNI_016423-RE/CNI_016566-RA/CNI_017220-RA/CNI_018402-RA/CNI_019361-RA/CNI_019997-RA/CNI_020395-RB/CNI_020655-RD/CNI_021143-RC/CNI_021591-RA/CNI_022458-RA/CNI_024707-RA/CNI_025512-RC/CNI_025671-RC/CNI_026…	31
C2	BP	GO:0043543	protein acylation	42/1295	238/12038	0.000833	0.023626	0.022331	CNI_001165-RA/CNI_001384-RA/CNI_001706-RA/CNI_001727-RD/CNI_001828-RA/CNI_001829-RA/CNI_002060-RA/CNI_002068-RA/CNI_003088-RA/CNI_005560-RA/CNI_005921-RO/CNI_007048-RA/CNI_007072-RB/CNI_007152-RC/CNI_007476-RA/CNI_007987-RA/CNI_008116-RA/CNI_009173-RB/CNI_009714-RA/CNI_010548-RB/CNI_010550-RA/CNI_010792-RC/CNI_011167-RA/CNI_011502-RK/CNI_011688-RA/CNI_015029-RA/CNI_016546-RA/CNI_016826-RD/CNI_017…	42
C2	BP	GO:0006997	nucleus organization	35/1295	189/12038	0.000914	0.025695	0.024286	CNI_001717-RB/CNI_002909-RB/CNI_003153-RB/CNI_003758-RL/CNI_004560-RB/CNI_006770-RA/CNI_007384-RB/CNI_008732-RC/CNI_009459-RJ/CNI_009714-RA/CNI_010906-RA/CNI_011639-RF/CNI_011672-RA/CNI_013640-RA/CNI_014016-RA/CNI_014364-RA/CNI_014406-RA/CNI_014437-RA/CNI_014455-RA/CNI_014523-RA/CNI_016450-RB/CNI_016927-RA/CNI_017832-RA/CNI_017882-RB/CNI_017987-RC/CNI_018271-RC/CNI_018644-RA/CNI_019380-RA/CNI_019…	35
C2	BP	GO:0035966	response to topologically incorrect protein	35/1295	189/12038	0.000914	0.025695	0.024286	CNI_001170-RA/CNI_002118-RA/CNI_002826-RA/CNI_007158-RA/CNI_010262-RA/CNI_011362-RB/CNI_012789-RA/CNI_013523-RA/CNI_013986-RA/CNI_014257-RA/CNI_014284-RA/CNI_014335-RA/CNI_015621-RA/CNI_015626-RB/CNI_015669-RE/CNI_015782-RA/CNI_016297-RD/CNI_016423-RE/CNI_016566-RA/CNI_017220-RA/CNI_018058-RB/CNI_018402-RA/CNI_019361-RA/CNI_019997-RA/CNI_020395-RB/CNI_020655-RD/CNI_021143-RC/CNI_021591-RA/CNI_022…	35
C2	BP	GO:0061077	chaperone-mediated protein folding	19/1295	82/12038	0.000918	0.025703	0.024294	CNI_004044-RA/CNI_004299-RA/CNI_004412-RA/CNI_005751-RB/CNI_006393-RA/CNI_007158-RA/CNI_007980-RA/CNI_008697-RC/CNI_009512-RA/CNI_011170-RA/CNI_013981-RA/CNI_016297-RD/CNI_016423-RE/CNI_018147-RD/CNI_018202-RB/CNI_019997-RA/CNI_027310-RA/CNI_028929-RC/CNI_029263-RB	19
C2	BP	GO:0009994	oocyte differentiation	54/1295	328/12038	0.000929	0.025867	0.024448	CNI_000436-RC/CNI_001094-RA/CNI_001478-RC/CNI_001621-RB/CNI_002257-RB/CNI_002447-RA/CNI_002771-RA/CNI_002909-RB/CNI_003134-RO/CNI_003231-RA/CNI_005558-RAM/CNI_006799-RA/CNI_007630-RC/CNI_007688-RE/CNI_007812-RA/CNI_008014-RD/CNI_008211-RD/CNI_009002-RC/CNI_009199-RB/CNI_009459-RJ/CNI_011276-RB/CNI_011821-RA/CNI_012081-RA/CNI_012574-RA/CNI_013048-RB/CNI_013136-RA/CNI_013215-RA/CNI_013396-RI/CNI_01…	54
C2	BP	GO:0042176	regulation of protein catabolic process	66/1295	420/12038	0.000965	0.026756	0.025289	CNI_000169-RA/CNI_000247-RA/CNI_000851-RF/CNI_002118-RA/CNI_002909-RB/CNI_003231-RA/CNI_003677-RB/CNI_004499-RE/CNI_005558-RAM/CNI_007311-RB/CNI_007337-RG/CNI_007384-RB/CNI_008933-RA/CNI_009146-RC/CNI_009493-RB/CNI_010386-RA/CNI_010516-RI/CNI_011966-RC/CNI_012328-RA/CNI_012574-RA/CNI_012789-RA/CNI_012834-RA/CNI_012925-RC/CNI_012969-RC/CNI_013048-RB/CNI_013209-RA/CNI_013212-RA/CNI_013215-RA/CNI_01…	66
C2	BP	GO:2000060	positive regulation of ubiquitin-dependent protein catabolic process	25/1295	121/12038	0.00097	0.026774	0.025306	CNI_000169-RA/CNI_002909-RB/CNI_004499-RE/CNI_008933-RA/CNI_009146-RC/CNI_009493-RB/CNI_010516-RI/CNI_013209-RA/CNI_013215-RA/CNI_013467-RC/CNI_013986-RA/CNI_014062-RA/CNI_014284-RA/CNI_014523-RA/CNI_014636-RA/CNI_015728-RA/CNI_015977-RB/CNI_018203-RD/CNI_018835-RA/CNI_018887-RA/CNI_019361-RA/CNI_020590-RA/CNI_022109-RB/CNI_026175-RD/CNI_029291-RA	25
C2	BP	GO:0034620	cellular response to unfolded protein	29/1295	148/12038	0.000978	0.026876	0.025403	CNI_002118-RA/CNI_002826-RA/CNI_010262-RA/CNI_011362-RB/CNI_012789-RA/CNI_013523-RA/CNI_013986-RA/CNI_014257-RA/CNI_014284-RA/CNI_015621-RA/CNI_015626-RB/CNI_015669-RE/CNI_015782-RA/CNI_016423-RE/CNI_016566-RA/CNI_017220-RA/CNI_018402-RA/CNI_019361-RA/CNI_019997-RA/CNI_020395-RB/CNI_020655-RD/CNI_021143-RC/CNI_021591-RA/CNI_022458-RA/CNI_025512-RC/CNI_025671-RC/CNI_026169-RE/CNI_026379-RA/CNI_028…	29
C2	BP	GO:1905820	positive regulation of chromosome separation	8/1295	21/12038	0.000987	0.027006	0.025526	CNI_000169-RA/CNI_013467-RC/CNI_013623-RA/CNI_014062-RA/CNI_015977-RB/CNI_016406-RC/CNI_016944-RC/CNI_026175-RD	8
C2	BP	GO:0032467	positive regulation of cytokinesis	13/1295	47/12038	0.001031	0.028073	0.026534	CNI_000258-RC/CNI_002771-RA/CNI_003880-RA/CNI_006773-RB/CNI_006803-RA/CNI_010797-RA/CNI_014802-RA/CNI_021328-RA/CNI_024757-RC/CNI_025749-RA/CNI_026367-RC/CNI_027935-RA/CNI_028373-RC	13
C2	BP	GO:0000491	small nucleolar ribonucleoprotein complex assembly	9/1295	26/12038	0.00107	0.029009	0.027418	CNI_001706-RA/CNI_001727-RD/CNI_001828-RA/CNI_001829-RA/CNI_002060-RA/CNI_002068-RA/CNI_005560-RA/CNI_023376-RA/CNI_027583-RB	9
C2	BP	GO:2000278	regulation of DNA biosynthetic process	23/1295	109/12038	0.001128	0.030458	0.028788	CNI_001384-RA/CNI_004044-RA/CNI_005751-RB/CNI_006799-RA/CNI_007384-RB/CNI_009385-RA/CNI_009714-RA/CNI_011170-RA/CNI_011725-RA/CNI_011910-RA/CNI_012640-RD/CNI_013771-RA/CNI_014736-RH/CNI_016944-RC/CNI_017765-RE/CNI_018147-RD/CNI_018202-RB/CNI_018983-RD/CNI_020573-RM/CNI_022573-RB/CNI_026401-RD/CNI_028051-RA/CNI_028879-RG	23
C2	BP	GO:0060236	regulation of mitotic spindle organization	12/1295	42/12038	0.001168	0.031388	0.029667	CNI_002909-RB/CNI_002934-RD/CNI_005558-RAM/CNI_007042-RE/CNI_012043-RD/CNI_012047-RA/CNI_013396-RI/CNI_016450-RB/CNI_020915-RA/CNI_021773-RB/CNI_021884-RB/CNI_027657-RB	12
C2	BP	GO:0090231	regulation of spindle checkpoint	7/1295	17/12038	0.001204	0.031939	0.030188	CNI_002905-RA/CNI_003207-RC/CNI_013623-RA/CNI_014529-RA/CNI_016450-RB/CNI_018791-RA/CNI_019988-RA	7
C2	BP	GO:0090266	regulation of mitotic cell cycle spindle assembly checkpoint	7/1295	17/12038	0.001204	0.031939	0.030188	CNI_002905-RA/CNI_003207-RC/CNI_013623-RA/CNI_014529-RA/CNI_016450-RB/CNI_018791-RA/CNI_019988-RA	7
C2	BP	GO:1903504	regulation of mitotic spindle checkpoint	7/1295	17/12038	0.001204	0.031939	0.030188	CNI_002905-RA/CNI_003207-RC/CNI_013623-RA/CNI_014529-RA/CNI_016450-RB/CNI_018791-RA/CNI_019988-RA	7
C2	BP	GO:0000910	cytokinesis	43/1295	250/12038	0.001238	0.032693	0.030901	CNI_000169-RA/CNI_000258-RC/CNI_000851-RF/CNI_001621-RB/CNI_002771-RA/CNI_002909-RB/CNI_003377-RC/CNI_003880-RA/CNI_004647-RA/CNI_004958-RA/CNI_006773-RB/CNI_006803-RA/CNI_007233-RC/CNI_007302-RA/CNI_007662-RA/CNI_009613-RJ/CNI_009837-RA/CNI_010797-RA/CNI_011639-RF/CNI_011807-RA/CNI_011821-RA/CNI_012672-RH/CNI_013215-RA/CNI_013623-RA/CNI_014802-RA/CNI_016503-RB/CNI_017086-RA/CNI_017788-RA/CNI_018…	43
C2	BP	GO:0035075	response to ecdysone	14/1295	54/12038	0.001341	0.035114	0.033189	CNI_001706-RA/CNI_001727-RD/CNI_001828-RA/CNI_001829-RA/CNI_002060-RA/CNI_002068-RA/CNI_007153-RA/CNI_007620-RA/CNI_007662-RA/CNI_008732-RC/CNI_009199-RB/CNI_009459-RJ/CNI_010932-RA/CNI_015648-RI	14
C2	BP	GO:0033262	regulation of nuclear cell cycle DNA replication	6/1295	13/12038	0.001347	0.035114	0.033189	CNI_006567-RA/CNI_009385-RA/CNI_010386-RA/CNI_011513-RF/CNI_013623-RA/CNI_020545-RC	6
C2	BP	GO:0034312	diol biosynthetic process	6/1295	13/12038	0.001347	0.035114	0.033189	CNI_005462-RB/CNI_016913-RC/CNI_018232-RB/CNI_019361-RA/CNI_019561-RA/CNI_024958-RB	6
C2	BP	GO:0043984	histone H4-K16 acetylation	8/1295	22/12038	0.001406	0.036193	0.034208	CNI_003088-RA/CNI_005560-RA/CNI_007072-RB/CNI_007152-RC/CNI_015029-RA/CNI_017914-RC/CNI_027280-RB/CNI_028695-RB	8
C2	BP	GO:0051570	regulation of histone H3-K9 methylation	8/1295	22/12038	0.001406	0.036193	0.034208	CNI_005560-RA/CNI_007153-RA/CNI_007366-RC/CNI_007620-RA/CNI_009199-RB/CNI_010386-RA/CNI_015048-RB/CNI_028990-RB	8
C2	BP	GO:2000780	negative regulation of double-strand break repair	8/1295	22/12038	0.001406	0.036193	0.034208	CNI_003782-RA/CNI_004302-RA/CNI_014995-RA/CNI_019635-RA/CNI_019772-RC/CNI_020280-RA/CNI_026428-RD/CNI_028990-RB	8
C2	BP	GO:0032204	regulation of telomere maintenance	19/1295	85/12038	0.001451	0.036781	0.034764	CNI_001384-RA/CNI_004044-RA/CNI_005751-RB/CNI_006799-RA/CNI_007384-RB/CNI_007824-RC/CNI_007957-RD/CNI_011170-RA/CNI_011910-RA/CNI_012549-RA/CNI_012640-RD/CNI_016944-RC/CNI_017709-RA/CNI_017765-RE/CNI_018147-RD/CNI_018202-RB/CNI_018684-RA/CNI_018983-RD/CNI_019380-RA	19
C2	BP	GO:0006312	mitotic recombination	9/1295	27/12038	0.001454	0.036781	0.034764	CNI_002098-RA/CNI_003207-RC/CNI_007332-RA/CNI_012549-RA/CNI_012599-RA/CNI_018791-RA/CNI_019042-RA/CNI_019635-RA/CNI_019834-RA	9
C2	BP	GO:0045023	G0 to G1 transition	9/1295	27/12038	0.001454	0.036781	0.034764	CNI_006567-RA/CNI_007153-RA/CNI_007620-RA/CNI_009714-RA/CNI_014692-RA/CNI_014770-RA/CNI_016043-RA/CNI_019042-RA/CNI_026401-RD	9
C2	BP	GO:2000104	negative regulation of DNA-templated DNA replication	9/1295	27/12038	0.001454	0.036781	0.034764	CNI_003411-RA/CNI_005805-RA/CNI_009493-RB/CNI_010386-RA/CNI_012600-RB/CNI_013049-RD/CNI_014909-RA/CNI_019479-RD/CNI_019635-RA	9
C2	BP	GO:0045732	positive regulation of protein catabolic process	42/1295	245/12038	0.001498	0.037751	0.035681	CNI_000169-RA/CNI_002909-RB/CNI_003231-RA/CNI_004499-RE/CNI_005558-RAM/CNI_007337-RG/CNI_008933-RA/CNI_009146-RC/CNI_009493-RB/CNI_010516-RI/CNI_012834-RA/CNI_012969-RC/CNI_013048-RB/CNI_013209-RA/CNI_013212-RA/CNI_013215-RA/CNI_013224-RB/CNI_013467-RC/CNI_013986-RA/CNI_014062-RA/CNI_014284-RA/CNI_014523-RA/CNI_014636-RA/CNI_015728-RA/CNI_015977-RB/CNI_016944-RC/CNI_018203-RD/CNI_018320-RD/CNI_01…	42
C2	BP	GO:0035967	cellular response to topologically incorrect protein	32/1295	173/12038	0.001512	0.037952	0.035871	CNI_001170-RA/CNI_002118-RA/CNI_002826-RA/CNI_010262-RA/CNI_011362-RB/CNI_012789-RA/CNI_013523-RA/CNI_013986-RA/CNI_014257-RA/CNI_014284-RA/CNI_015621-RA/CNI_015626-RB/CNI_015669-RE/CNI_015782-RA/CNI_016297-RD/CNI_016423-RE/CNI_016566-RA/CNI_017220-RA/CNI_018058-RB/CNI_018402-RA/CNI_019361-RA/CNI_019997-RA/CNI_020395-RB/CNI_020655-RD/CNI_021143-RC/CNI_021591-RA/CNI_022458-RA/CNI_025512-RC/CNI_025…	32
C2	BP	GO:0050000	chromosome localization	18/1295	79/12038	0.001521	0.038004	0.03592	CNI_002098-RA/CNI_002447-RA/CNI_002909-RB/CNI_002934-RD/CNI_004958-RA/CNI_006130-RA/CNI_009224-RI/CNI_009459-RJ/CNI_013623-RA/CNI_014437-RA/CNI_014678-RA/CNI_015977-RB/CNI_016320-RD/CNI_016450-RB/CNI_016927-RA/CNI_019988-RA/CNI_020510-RG/CNI_023516-RA	18
C2	BP	GO:1900087	positive regulation of G1/S transition of mitotic cell cycle	13/1295	49/12038	0.00157	0.039067	0.036925	CNI_000852-RB/CNI_004087-RA/CNI_004499-RE/CNI_005558-RAM/CNI_005972-RB/CNI_006803-RA/CNI_010388-RC/CNI_011064-RJ/CNI_011250-RD/CNI_014384-RA/CNI_014517-RA/CNI_020003-RA/CNI_028603-RB	13
C2	BP	GO:0007304	chorion-containing eggshell formation	20/1295	92/12038	0.001582	0.039114	0.03697	CNI_003231-RA/CNI_005805-RA/CNI_006567-RA/CNI_009613-RJ/CNI_010610-RE/CNI_010714-RB/CNI_011064-RJ/CNI_011584-RA/CNI_012600-RB/CNI_013048-RB/CNI_013152-RA/CNI_013623-RA/CNI_014384-RA/CNI_014909-RA/CNI_015373-RA/CNI_016364-RA/CNI_019571-RA/CNI_020727-RA/CNI_026401-RD/CNI_028603-RB	20
C2	BP	GO:0061136	regulation of proteasomal protein catabolic process	36/1295	202/12038	0.001584	0.039114	0.03697	CNI_000169-RA/CNI_002909-RB/CNI_004499-RE/CNI_008933-RA/CNI_009146-RC/CNI_009493-RB/CNI_010516-RI/CNI_012789-RA/CNI_012969-RC/CNI_013209-RA/CNI_013215-RA/CNI_013467-RC/CNI_013986-RA/CNI_014062-RA/CNI_014284-RA/CNI_014455-RA/CNI_014523-RA/CNI_014636-RA/CNI_014802-RA/CNI_015728-RA/CNI_015977-RB/CNI_018835-RA/CNI_018887-RA/CNI_019361-RA/CNI_020590-RA/CNI_020727-RA/CNI_021143-RC/CNI_022109-RB/CNI_023…	36
C2	BP	GO:0006977	DNA damage response, signal transduction by p53 class mediator resulting in cell cycle arrest	14/1295	55/12038	0.001624	0.039771	0.037591	CNI_001144-RC/CNI_004499-RE/CNI_004647-RA/CNI_007384-RB/CNI_009604-RA/CNI_010386-RA/CNI_010610-RE/CNI_012600-RB/CNI_013215-RA/CNI_014523-RA/CNI_015373-RA/CNI_015728-RA/CNI_019988-RA/CNI_026401-RD	14
C2	BP	GO:0010972	negative regulation of G2/M transition of mitotic cell cycle	14/1295	55/12038	0.001624	0.039771	0.037591	CNI_000162-RB/CNI_002118-RA/CNI_005805-RA/CNI_009714-RA/CNI_011502-RK/CNI_013215-RA/CNI_014523-RA/CNI_017757-RB/CNI_017765-RE/CNI_018069-RB/CNI_018203-RD/CNI_019635-RA/CNI_020351-RC/CNI_021850-RD	14
C2	BP	GO:2000573	positive regulation of DNA biosynthetic process	15/1295	61/12038	0.001638	0.039945	0.037755	CNI_004044-RA/CNI_005751-RB/CNI_006799-RA/CNI_011170-RA/CNI_011725-RA/CNI_013771-RA/CNI_014736-RH/CNI_016944-RC/CNI_017765-RE/CNI_018147-RD/CNI_018202-RB/CNI_018983-RD/CNI_020573-RM/CNI_028051-RA/CNI_028879-RG	15
C2	BP	GO:0051446	positive regulation of meiotic cell cycle	11/1295	38/12038	0.001652	0.039974	0.037782	CNI_007688-RE/CNI_008983-RA/CNI_011064-RJ/CNI_013215-RA/CNI_014523-RA/CNI_016406-RC/CNI_016944-RC/CNI_017086-RA/CNI_019349-RB/CNI_021281-RA/CNI_023694-RD	11
C2	BP	GO:0072528	pyrimidine-containing compound biosynthetic process	11/1295	38/12038	0.001652	0.039974	0.037782	CNI_010542-RA/CNI_010872-RA/CNI_012524-RA/CNI_015052-RF/CNI_016800-RE/CNI_016885-RA/CNI_020376-RB/CNI_022688-RB/CNI_024958-RB/CNI_026103-RA/CNI_027392-RA	11
C2	BP	GO:0046605	regulation of centrosome cycle	18/1295	80/12038	0.001769	0.042282	0.039963	CNI_000169-RA/CNI_000851-RF/CNI_002447-RA/CNI_002934-RD/CNI_003079-RA/CNI_003207-RC/CNI_006393-RA/CNI_006799-RA/CNI_009493-RB/CNI_009714-RA/CNI_013215-RA/CNI_014606-RE/CNI_014916-RA/CNI_015728-RA/CNI_018791-RA/CNI_018805-RA/CNI_018983-RD/CNI_021773-RB	18
C2	BP	GO:0000712	resolution of meiotic recombination intermediates	7/1295	18/12038	0.001789	0.042282	0.039963	CNI_007332-RA/CNI_007957-RD/CNI_009224-RI/CNI_015839-RA/CNI_017757-RB/CNI_019191-RA/CNI_019834-RA	7
C2	BP	GO:0006264	mitochondrial DNA replication	7/1295	18/12038	0.001789	0.042282	0.039963	CNI_010679-RA/CNI_011902-RA/CNI_012524-RA/CNI_013049-RD/CNI_013411-RB/CNI_014692-RA/CNI_020376-RB	7
C2	BP	GO:0007279	pole cell formation	7/1295	18/12038	0.001789	0.042282	0.039963	CNI_010173-RA/CNI_012672-RH/CNI_013215-RA/CNI_014284-RA/CNI_014916-RA/CNI_019560-RB/CNI_027787-RA	7
C2	BP	GO:0009263	deoxyribonucleotide biosynthetic process	7/1295	18/12038	0.001789	0.042282	0.039963	CNI_006907-RA/CNI_014692-RA/CNI_015502-RB/CNI_015544-RB/CNI_016885-RA/CNI_022688-RB/CNI_027392-RA	7
C2	BP	GO:0045003	double-strand break repair via synthesis-dependent strand annealing	7/1295	18/12038	0.001789	0.042282	0.039963	CNI_003000-RA/CNI_012599-RA/CNI_017765-RE/CNI_018791-RA/CNI_019042-RA/CNI_019635-RA/CNI_019834-RA	7
C2	BP	GO:0009163	nucleoside biosynthetic process	12/1295	44/12038	0.001819	0.042714	0.040372	CNI_003677-RB/CNI_010542-RA/CNI_010872-RA/CNI_012524-RA/CNI_015052-RF/CNI_015502-RB/CNI_015544-RB/CNI_016800-RE/CNI_016885-RA/CNI_020376-RB/CNI_024958-RB/CNI_026103-RA	12
C2	BP	GO:0043968	histone H2A acetylation	10/1295	33/12038	0.001822	0.042714	0.040372	CNI_001706-RA/CNI_001727-RD/CNI_001828-RA/CNI_001829-RA/CNI_002060-RA/CNI_002068-RA/CNI_007152-RC/CNI_011688-RA/CNI_015029-RA/CNI_023376-RA	10
C2	BP	GO:0010212	response to ionizing radiation	37/1295	211/12038	0.001851	0.043231	0.04086	CNI_000162-RB/CNI_003000-RA/CNI_004499-RE/CNI_005500-RB/CNI_005782-RA/CNI_005972-RB/CNI_007048-RA/CNI_007384-RB/CNI_007824-RC/CNI_008933-RA/CNI_009224-RI/CNI_009613-RJ/CNI_009673-RA/CNI_010386-RA/CNI_011191-RA/CNI_012599-RA/CNI_012927-RA/CNI_012930-RA/CNI_014403-RA/CNI_014578-RA/CNI_014770-RA/CNI_015702-RA/CNI_017723-RA/CNI_017765-RE/CNI_018069-RB/CNI_018791-RA/CNI_019042-RA/CNI_019380-RA/CNI_019…	37
C2	BP	GO:0090224	regulation of spindle organization	13/1295	50/12038	0.001916	0.044582	0.042137	CNI_002909-RB/CNI_002934-RD/CNI_005558-RAM/CNI_007042-RE/CNI_012043-RD/CNI_012047-RA/CNI_013396-RI/CNI_016450-RB/CNI_016944-RC/CNI_020915-RA/CNI_021773-RB/CNI_021884-RB/CNI_027657-RB	13
C2	BP	GO:0030968	endoplasmic reticulum unfolded protein response	24/1295	120/12038	0.001933	0.044812	0.042355	CNI_002118-RA/CNI_002826-RA/CNI_010262-RA/CNI_011362-RB/CNI_012789-RA/CNI_013523-RA/CNI_013986-RA/CNI_014284-RA/CNI_015621-RA/CNI_015626-RB/CNI_015669-RE/CNI_015782-RA/CNI_016423-RE/CNI_016566-RA/CNI_018402-RA/CNI_019997-RA/CNI_020395-RB/CNI_020655-RD/CNI_021143-RC/CNI_021591-RA/CNI_022458-RA/CNI_025671-RC/CNI_026169-RE/CNI_026379-RA	24
C2	BP	GO:0051568	histone H3-K4 methylation	15/1295	62/12038	0.00195	0.044815	0.042357	CNI_000436-RC/CNI_003088-RA/CNI_005560-RA/CNI_006799-RA/CNI_007072-RB/CNI_007153-RA/CNI_007366-RC/CNI_007620-RA/CNI_009199-RB/CNI_012795-RM/CNI_015479-RI/CNI_023694-RD/CNI_024264-RA/CNI_024611-RA/CNI_026190-RE	15
C2	BP	GO:0045738	negative regulation of DNA repair	8/1295	23/12038	0.001956	0.044815	0.042357	CNI_003782-RA/CNI_004302-RA/CNI_014995-RA/CNI_019635-RA/CNI_019772-RC/CNI_020280-RA/CNI_026428-RD/CNI_028990-RB	8
C2	BP	GO:0070317	negative regulation of G0 to G1 transition	8/1295	23/12038	0.001956	0.044815	0.042357	CNI_006567-RA/CNI_007153-RA/CNI_007620-RA/CNI_009714-RA/CNI_014692-RA/CNI_014770-RA/CNI_019042-RA/CNI_026401-RD	8
C2	BP	GO:1903052	positive regulation of proteolysis involved in protein catabolic process	28/1295	148/12038	0.002053	0.046868	0.044298	CNI_000169-RA/CNI_002909-RB/CNI_004499-RE/CNI_008933-RA/CNI_009146-RC/CNI_009493-RB/CNI_010516-RI/CNI_012969-RC/CNI_013209-RA/CNI_013215-RA/CNI_013467-RC/CNI_013986-RA/CNI_014062-RA/CNI_014284-RA/CNI_014523-RA/CNI_014636-RA/CNI_015728-RA/CNI_015977-RB/CNI_018203-RD/CNI_018835-RA/CNI_018887-RA/CNI_019361-RA/CNI_020590-RA/CNI_020727-RA/CNI_022109-RB/CNI_026175-RD/CNI_027787-RA/CNI_029291-RA	28
C2	BP	GO:0006220	pyrimidine nucleotide metabolic process	11/1295	39/12038	0.002081	0.047336	0.04474	CNI_010872-RA/CNI_012524-RA/CNI_013637-RB/CNI_016800-RE/CNI_016885-RA/CNI_020376-RB/CNI_021850-RD/CNI_022496-RA/CNI_022688-RB/CNI_022894-RA/CNI_027392-RA	11
C2	BP	GO:0051098	regulation of binding	60/1295	386/12038	0.002089	0.047342	0.044746	CNI_001706-RA/CNI_001727-RD/CNI_001828-RA/CNI_001829-RA/CNI_002060-RA/CNI_002068-RA/CNI_002909-RB/CNI_003454-RA/CNI_006799-RA/CNI_007048-RA/CNI_007089-RI/CNI_007158-RA/CNI_007680-RA/CNI_007980-RA/CNI_008391-RC/CNI_008551-RA/CNI_008780-RA/CNI_009173-RB/CNI_009493-RB/CNI_009502-RM/CNI_009630-RA/CNI_010516-RI/CNI_010700-RA/CNI_011250-RD/CNI_011527-RH/CNI_012574-RA/CNI_012600-RB/CNI_013215-RA/CNI_013…	60
C2	BP	GO:0031573	mitotic intra-S DNA damage checkpoint signaling	6/1295	14/12038	0.002144	0.047878	0.045253	CNI_010386-RA/CNI_010749-RA/CNI_011191-RA/CNI_015839-RA/CNI_017757-RB/CNI_022594-RC	6
C2	BP	GO:0035076	ecdysone receptor-mediated signaling pathway	6/1295	14/12038	0.002144	0.047878	0.045253	CNI_007153-RA/CNI_007620-RA/CNI_007662-RA/CNI_008732-RC/CNI_009199-RB/CNI_010932-RA	6
C2	BP	GO:0070200	establishment of protein localization to telomere	6/1295	14/12038	0.002144	0.047878	0.045253	CNI_004044-RA/CNI_005751-RB/CNI_007824-RC/CNI_011170-RA/CNI_018147-RD/CNI_018202-RB	6
C2	BP	GO:1904668	positive regulation of ubiquitin protein ligase activity	6/1295	14/12038	0.002144	0.047878	0.045253	CNI_002909-RB/CNI_003079-RA/CNI_007089-RI/CNI_007331-RG/CNI_013467-RC/CNI_017086-RA	6
C2	BP	GO:0071168	protein localization to chromatin	12/1295	45/12038	0.002242	0.049825	0.047093	CNI_001706-RA/CNI_001727-RD/CNI_001828-RA/CNI_001829-RA/CNI_002060-RA/CNI_002068-RA/CNI_002909-RB/CNI_005560-RA/CNI_007662-RA/CNI_012600-RB/CNI_016546-RA/CNI_026175-RD	12
C2	BP	GO:0044785	metaphase/anaphase transition of meiotic cell cycle	5/1295	10/12038	0.002264	0.049825	0.047093	CNI_006130-RA/CNI_016406-RC/CNI_016944-RC/CNI_017086-RA/CNI_018771-RB	5
C2	BP	GO:0070202	regulation of establishment of protein localization to chromosome	5/1295	10/12038	0.002264	0.049825	0.047093	CNI_004044-RA/CNI_005751-RB/CNI_011170-RA/CNI_018147-RD/CNI_018202-RB	5
C2	BP	GO:0070203	regulation of establishment of protein localization to telomere	5/1295	10/12038	0.002264	0.049825	0.047093	CNI_004044-RA/CNI_005751-RB/CNI_011170-RA/CNI_018147-RD/CNI_018202-RB	5
C2	CC	GO:0000228	nuclear chromosome	129/1288	487/11879	3.87e-23	2.48e-20	2.16e-20	CNI_029390-RA/CNI_000162-RB/CNI_000169-RA/CNI_000245-RA/CNI_000388-RA/CNI_001478-RC/CNI_001706-RA/CNI_001727-RD/CNI_001782-RA/CNI_001828-RA/CNI_001829-RA/CNI_002060-RA/CNI_002068-RA/CNI_002098-RA/CNI_002694-RA/CNI_002789-RB/CNI_002854-RB/CNI_002909-RB/CNI_003377-RC/CNI_004087-RA/CNI_004304-RD/CNI_004548-RA/CNI_004958-RA/CNI_005625-RA/CNI_005869-RA/CNI_006130-RA/CNI_006208-RA/CNI_006697-RA/CNI_006…	129
C2	CC	GO:0000785	chromatin	105/1288	455/11879	1.75e-14	5.61e-12	4.9e-12	CNI_000388-RA/CNI_001478-RC/CNI_001706-RA/CNI_001727-RD/CNI_001828-RA/CNI_001829-RA/CNI_002060-RA/CNI_002068-RA/CNI_002098-RA/CNI_002694-RA/CNI_002789-RB/CNI_002909-RB/CNI_003153-RB/CNI_003205-RC/CNI_003377-RC/CNI_004304-RD/CNI_004548-RA/CNI_004735-RA/CNI_004958-RA/CNI_005558-RAM/CNI_005625-RA/CNI_005869-RA/CNI_005972-RB/CNI_006799-RA/CNI_007048-RA/CNI_007152-RC/CNI_007153-RA/CNI_007187-RB/CNI_00…	105
C2	CC	GO:0005813	centrosome	109/1288	495/11879	1.52e-13	2.74e-11	2.4e-11	CNI_000169-RA/CNI_000245-RA/CNI_000258-RC/CNI_000851-RF/CNI_000852-RB/CNI_001621-RB/CNI_001706-RA/CNI_001727-RD/CNI_001828-RA/CNI_001829-RA/CNI_001885-RA/CNI_002060-RA/CNI_002068-RA/CNI_002118-RA/CNI_002447-RA/CNI_002771-RA/CNI_002909-RB/CNI_002934-RD/CNI_003079-RA/CNI_003207-RC/CNI_003565-RA/CNI_003574-RF/CNI_003634-RB/CNI_004087-RA/CNI_004561-RA/CNI_005751-RB/CNI_006082-RA/CNI_006130-RA/CNI_006…	109
C2	CC	GO:0098687	chromosomal region	77/1288	299/11879	1.71e-13	2.74e-11	2.4e-11	CNI_000169-RA/CNI_001478-RC/CNI_002098-RA/CNI_002447-RA/CNI_002789-RB/CNI_002909-RB/CNI_003153-RB/CNI_003205-RC/CNI_004087-RA/CNI_004958-RA/CNI_005558-RAM/CNI_006082-RA/CNI_006130-RA/CNI_006208-RA/CNI_007048-RA/CNI_007134-RA/CNI_007152-RC/CNI_007153-RA/CNI_007187-RB/CNI_007384-RB/CNI_007620-RA/CNI_007824-RC/CNI_007957-RD/CNI_009199-RB/CNI_009459-RJ/CNI_010456-RA/CNI_010679-RA/CNI_011276-RB/CNI_01…	77
C2	CC	GO:0000793	condensed chromosome	62/1288	221/11879	7.4e-13	9.47e-11	8.27e-11	CNI_000162-RB/CNI_000169-RA/CNI_000245-RA/CNI_000933-RA/CNI_001478-RC/CNI_002098-RA/CNI_002447-RA/CNI_002789-RB/CNI_002909-RB/CNI_003205-RC/CNI_003737-RB/CNI_004958-RA/CNI_006082-RA/CNI_006130-RA/CNI_006803-RA/CNI_007134-RA/CNI_007233-RC/CNI_008298-RC/CNI_009224-RI/CNI_009459-RJ/CNI_009714-RA/CNI_010456-RA/CNI_011276-RB/CNI_011584-RA/CNI_011868-RA/CNI_012320-RA/CNI_012868-RA/CNI_013049-RD/CNI_013…	62
C2	CC	GO:0005819	spindle	73/1288	301/11879	1.7e-11	1.82e-09	1.59e-09	CNI_000162-RB/CNI_000169-RA/CNI_000258-RC/CNI_001478-RC/CNI_002447-RA/CNI_002771-RA/CNI_002909-RB/CNI_002934-RD/CNI_004958-RA/CNI_005558-RAM/CNI_006082-RA/CNI_006130-RA/CNI_006567-RA/CNI_006803-RA/CNI_006964-RB/CNI_007089-RI/CNI_007233-RC/CNI_008014-RD/CNI_009006-RB/CNI_009613-RJ/CNI_009812-RA/CNI_009837-RA/CNI_010068-RO/CNI_011230-RK/CNI_011502-RK/CNI_011620-RA/CNI_011712-RA/CNI_011807-RA/CNI_01…	73
C2	CC	GO:0000775	chromosome, centromeric region	45/1288	146/11879	3.45e-11	3.15e-09	2.75e-09	CNI_001478-RC/CNI_002098-RA/CNI_002447-RA/CNI_002789-RB/CNI_002909-RB/CNI_003205-RC/CNI_004958-RA/CNI_006082-RA/CNI_006130-RA/CNI_007134-RA/CNI_007187-RB/CNI_009459-RJ/CNI_010456-RA/CNI_011276-RB/CNI_011584-RA/CNI_011712-RA/CNI_012320-RA/CNI_012868-RA/CNI_013215-RA/CNI_013543-RF/CNI_014351-RA/CNI_014388-RB/CNI_014529-RA/CNI_014678-RA/CNI_016320-RD/CNI_016450-RB/CNI_016546-RA/CNI_016927-RA/CNI_017…	45
C2	CC	GO:0005657	replication fork	26/1288	58/11879	4.56e-11	3.65e-09	3.19e-09	CNI_000245-RA/CNI_002736-RB/CNI_002854-RB/CNI_005805-RA/CNI_007048-RA/CNI_009316-RA/CNI_009714-RA/CNI_010388-RC/CNI_011725-RA/CNI_012599-RA/CNI_013224-RB/CNI_013623-RA/CNI_013647-RB/CNI_013771-RA/CNI_014699-RA/CNI_015373-RA/CNI_016626-RA/CNI_018377-RA/CNI_018382-RA/CNI_018791-RA/CNI_018900-RD/CNI_019479-RD/CNI_019635-RA/CNI_019772-RC/CNI_021826-RA/CNI_025350-RA	26
C2	CC	GO:0005876	spindle microtubule	22/1288	55/11879	1.89e-08	1.35e-06	1.18e-06	CNI_002447-RA/CNI_002909-RB/CNI_002934-RD/CNI_007233-RC/CNI_009613-RJ/CNI_009837-RA/CNI_010068-RO/CNI_011230-RK/CNI_013215-RA/CNI_013396-RI/CNI_014523-RA/CNI_014578-RA/CNI_015977-RB/CNI_017994-RA/CNI_018360-RA/CNI_019986-RA/CNI_021773-RB/CNI_024757-RC/CNI_025747-RJ/CNI_027147-RA/CNI_027266-RB/CNI_028285-RA	22
C2	CC	GO:0000779	condensed chromosome, centromeric region	32/1288	106/11879	4.1e-08	2.63e-06	2.29e-06	CNI_002098-RA/CNI_002447-RA/CNI_002789-RB/CNI_002909-RB/CNI_004958-RA/CNI_006082-RA/CNI_006130-RA/CNI_007134-RA/CNI_009459-RJ/CNI_010456-RA/CNI_011276-RB/CNI_011584-RA/CNI_012320-RA/CNI_012868-RA/CNI_013215-RA/CNI_014351-RA/CNI_014529-RA/CNI_014678-RA/CNI_016320-RD/CNI_016450-RB/CNI_016927-RA/CNI_017086-RA/CNI_017434-RA/CNI_017994-RA/CNI_018983-RD/CNI_019772-RC/CNI_019986-RA/CNI_019988-RA/CNI_020…	32
C2	CC	GO:0000776	kinetochore	29/1288	93/11879	8.02e-08	4.66e-06	4.07e-06	CNI_002098-RA/CNI_002447-RA/CNI_002909-RB/CNI_004958-RA/CNI_006082-RA/CNI_006130-RA/CNI_007134-RA/CNI_009459-RJ/CNI_010456-RA/CNI_011276-RB/CNI_011584-RA/CNI_012868-RA/CNI_014351-RA/CNI_014529-RA/CNI_014678-RA/CNI_016320-RD/CNI_016450-RB/CNI_016927-RA/CNI_017086-RA/CNI_017434-RA/CNI_017994-RA/CNI_018983-RD/CNI_019772-RC/CNI_019986-RA/CNI_019988-RA/CNI_020510-RG/CNI_023501-RA/CNI_024633-RA/CNI_025…	29
C2	CC	GO:0030496	midbody	38/1288	145/11879	1.51e-07	8.07e-06	7.05e-06	CNI_000169-RA/CNI_000258-RC/CNI_000851-RF/CNI_001384-RA/CNI_002909-RB/CNI_002934-RD/CNI_003880-RA/CNI_004958-RA/CNI_005558-RAM/CNI_006773-RB/CNI_007233-RC/CNI_008014-RD/CNI_009613-RJ/CNI_009812-RA/CNI_009837-RA/CNI_010797-RA/CNI_011620-RA/CNI_011712-RA/CNI_012672-RH/CNI_013215-RA/CNI_014523-RA/CNI_014678-RA/CNI_016423-RE/CNI_016450-RB/CNI_016989-RA/CNI_017543-RA/CNI_018644-RA/CNI_018983-RD/CNI_02…	38
C2	CC	GO:0051233	spindle midzone	18/1288	45/11879	3.72e-07	1.83e-05	1.6e-05	CNI_002909-RB/CNI_005558-RAM/CNI_006803-RA/CNI_007233-RC/CNI_008014-RD/CNI_011230-RK/CNI_011712-RA/CNI_011807-RA/CNI_013215-RA/CNI_014529-RA/CNI_016450-RB/CNI_017994-RA/CNI_019988-RA/CNI_021773-RB/CNI_024757-RC/CNI_025747-RJ/CNI_028373-RC/CNI_028990-RB	18
C2	CC	GO:0005874	microtubule	42/1288	177/11879	6.6e-07	3.02e-05	2.63e-05	CNI_000258-RC/CNI_002447-RA/CNI_002909-RB/CNI_002934-RD/CNI_003003-RA/CNI_003574-RF/CNI_003880-RA/CNI_004044-RA/CNI_005751-RB/CNI_007233-RC/CNI_008014-RD/CNI_009613-RJ/CNI_009837-RA/CNI_010068-RO/CNI_010120-RF/CNI_010774-RA/CNI_011170-RA/CNI_011230-RK/CNI_011502-RK/CNI_013215-RA/CNI_013396-RI/CNI_014523-RA/CNI_014578-RA/CNI_015665-RA/CNI_015977-RB/CNI_016731-RA/CNI_017163-RA/CNI_017994-RA/CNI_018…	42
C2	CC	GO:0000794	condensed nuclear chromosome	27/1288	95/11879	1.73e-06	7.4e-05	6.46e-05	CNI_000162-RB/CNI_000169-RA/CNI_002098-RA/CNI_002789-RB/CNI_002909-RB/CNI_004958-RA/CNI_006130-RA/CNI_006803-RA/CNI_007233-RC/CNI_008298-RC/CNI_009714-RA/CNI_011868-RA/CNI_012320-RA/CNI_013049-RD/CNI_013215-RA/CNI_014578-RA/CNI_014678-RA/CNI_016364-RA/CNI_016573-RA/CNI_017765-RE/CNI_018983-RD/CNI_019042-RA/CNI_019635-RA/CNI_019988-RA/CNI_021467-RA/CNI_026422-RA/CNI_028285-RA	27
C2	CC	GO:0000792	heterochromatin	22/1288	69/11879	1.92e-06	7.68e-05	6.7e-05	CNI_000388-RA/CNI_001478-RC/CNI_002098-RA/CNI_002789-RB/CNI_003205-RC/CNI_004958-RA/CNI_007048-RA/CNI_007187-RB/CNI_009224-RI/CNI_010173-RA/CNI_011584-RA/CNI_012843-RB/CNI_012969-RC/CNI_014678-RA/CNI_014770-RA/CNI_015839-RA/CNI_016546-RA/CNI_016626-RA/CNI_018684-RA/CNI_021467-RA/CNI_026190-RE/CNI_028252-RB	22
C2	CC	GO:0000791	euchromatin	20/1288	62/11879	4.57e-06	0.000172	0.00015	CNI_001706-RA/CNI_001727-RD/CNI_001828-RA/CNI_001829-RA/CNI_002060-RA/CNI_002068-RA/CNI_002694-RA/CNI_003153-RB/CNI_003377-RC/CNI_005869-RA/CNI_006799-RA/CNI_012795-RM/CNI_013647-RB/CNI_016450-RB/CNI_016626-RA/CNI_017912-RB/CNI_019380-RA/CNI_024633-RA/CNI_029206-RJ/CNI_029304-RB	20
C2	CC	GO:0043596	nuclear replication fork	13/1288	30/11879	5.48e-06	0.000195	0.00017	CNI_000245-RA/CNI_002854-RB/CNI_009316-RA/CNI_010388-RC/CNI_013224-RB/CNI_013647-RB/CNI_014699-RA/CNI_015373-RA/CNI_018377-RA/CNI_018382-RA/CNI_018900-RD/CNI_019479-RD/CNI_021826-RA	13
C2	CC	GO:0000118	histone deacetylase complex	20/1288	65/11879	1.02e-05	0.000344	0.000301	CNI_000940-RF/CNI_001706-RA/CNI_001727-RD/CNI_001828-RA/CNI_001829-RA/CNI_002060-RA/CNI_002068-RA/CNI_005625-RA/CNI_006960-RA/CNI_007048-RA/CNI_007204-RB/CNI_011688-RA/CNI_012843-RB/CNI_019477-RA/CNI_020175-RA/CNI_020534-RA/CNI_021975-RA/CNI_023376-RA/CNI_024633-RA/CNI_027284-RA	20
C2	CC	GO:0005832	chaperonin-containing T-complex	7/1288	10/11879	1.55e-05	0.000495	0.000433	CNI_004044-RA/CNI_005751-RB/CNI_009512-RA/CNI_011170-RA/CNI_018147-RD/CNI_018202-RB/CNI_027310-RA	7
C2	CC	GO:0000922	spindle pole	31/1288	130/11879	1.68e-05	0.000513	0.000448	CNI_000162-RB/CNI_002447-RA/CNI_002771-RA/CNI_002909-RB/CNI_002934-RD/CNI_006082-RA/CNI_006803-RA/CNI_007089-RI/CNI_008014-RD/CNI_009006-RB/CNI_009812-RA/CNI_011230-RK/CNI_011807-RA/CNI_013215-RA/CNI_013647-RB/CNI_014529-RA/CNI_014774-RC/CNI_015977-RB/CNI_016927-RA/CNI_017994-RA/CNI_018983-RD/CNI_019988-RA/CNI_020510-RG/CNI_021773-RB/CNI_021848-RB/CNI_025671-RC/CNI_025749-RA/CNI_027266-RB/CNI_027…	31
C2	CC	GO:0099513	polymeric cytoskeletal fiber	53/1288	276/11879	2.26e-05	0.000658	0.000575	CNI_000258-RC/CNI_000323-RA/CNI_002447-RA/CNI_002909-RB/CNI_002920-RA/CNI_002934-RD/CNI_003003-RA/CNI_003574-RF/CNI_003758-RL/CNI_003880-RA/CNI_004044-RA/CNI_005558-RAM/CNI_005751-RB/CNI_007233-RC/CNI_008014-RD/CNI_009448-RA/CNI_009613-RJ/CNI_009837-RA/CNI_010068-RO/CNI_010120-RF/CNI_010173-RA/CNI_010774-RA/CNI_011170-RA/CNI_011230-RK/CNI_011502-RK/CNI_011637-RE/CNI_013215-RA/CNI_013396-RI/CNI_01…	53
C2	CC	GO:0010369	chromocenter	10/1288	21/11879	2.49e-05	0.000689	0.000602	CNI_001478-RC/CNI_003153-RB/CNI_004958-RA/CNI_007152-RC/CNI_011584-RA/CNI_012843-RB/CNI_014933-RO/CNI_016546-RA/CNI_021467-RA/CNI_027787-RA	10
C2	CC	GO:0005700	polytene chromosome	36/1288	164/11879	2.58e-05	0.000689	0.000602	CNI_000169-RA/CNI_000925-RA/CNI_002789-RB/CNI_003088-RA/CNI_003153-RB/CNI_003805-RA/CNI_005558-RAM/CNI_005869-RA/CNI_007048-RA/CNI_007152-RC/CNI_007153-RA/CNI_007366-RC/CNI_007620-RA/CNI_007836-RH/CNI_008732-RC/CNI_009199-RB/CNI_009459-RJ/CNI_011487-RA/CNI_011584-RA/CNI_012795-RM/CNI_013380-RA/CNI_013647-RB/CNI_014933-RO/CNI_016364-RA/CNI_017850-RA/CNI_018835-RA/CNI_019380-RA/CNI_019525-RB/CNI_02…	36
C2	CC	GO:0072686	mitotic spindle	25/1288	101/11879	5.58e-05	0.001429	0.001248	CNI_000169-RA/CNI_002909-RB/CNI_002934-RD/CNI_005558-RAM/CNI_006082-RA/CNI_006567-RA/CNI_007089-RI/CNI_008014-RD/CNI_009613-RJ/CNI_011712-RA/CNI_012043-RD/CNI_012047-RA/CNI_013215-RA/CNI_013396-RI/CNI_014523-RA/CNI_014529-RA/CNI_014606-RE/CNI_015977-RB/CNI_016450-RB/CNI_018253-RA/CNI_021773-RB/CNI_024757-RC/CNI_026367-RC/CNI_027657-RB/CNI_028373-RC	25
C2	CC	GO:0030894	replisome	8/1288	16/11879	0.000108	0.002541	0.002219	CNI_000245-RA/CNI_002854-RB/CNI_005805-RA/CNI_009316-RA/CNI_014699-RA/CNI_015373-RA/CNI_018377-RA/CNI_018900-RD	8
C2	CC	GO:0032993	protein-DNA complex	22/1288	87/11879	0.000109	0.002541	0.002219	CNI_000245-RA/CNI_002854-RB/CNI_005805-RA/CNI_006208-RA/CNI_006799-RA/CNI_009173-RB/CNI_009197-RB/CNI_009316-RA/CNI_010388-RC/CNI_011442-RA/CNI_011910-RA/CNI_013647-RB/CNI_014699-RA/CNI_014770-RA/CNI_015048-RB/CNI_015373-RA/CNI_017912-RB/CNI_018377-RA/CNI_018900-RD/CNI_019380-RA/CNI_020003-RA/CNI_021975-RA	22
C2	CC	GO:0005721	pericentric heterochromatin	9/1288	20/11879	0.000111	0.002541	0.002219	CNI_001478-RC/CNI_002098-RA/CNI_003205-RC/CNI_004958-RA/CNI_007187-RB/CNI_011584-RA/CNI_014678-RA/CNI_016546-RA/CNI_026190-RE	9
C2	CC	GO:1904949	ATPase complex	26/1288	113/11879	0.000148	0.003261	0.002848	CNI_001706-RA/CNI_001727-RD/CNI_001828-RA/CNI_001829-RA/CNI_002060-RA/CNI_002068-RA/CNI_003377-RC/CNI_004304-RD/CNI_007048-RA/CNI_008732-RC/CNI_009224-RI/CNI_011688-RA/CNI_011725-RA/CNI_012843-RB/CNI_013771-RA/CNI_014284-RA/CNI_014770-RA/CNI_017613-RA/CNI_017685-RA/CNI_017848-RA/CNI_019477-RA/CNI_020545-RC/CNI_023376-RA/CNI_026175-RD/CNI_027156-RB/CNI_029304-RB	26
C2	CC	GO:0000796	condensin complex	7/1288	13/11879	0.000165	0.003401	0.002971	CNI_000933-RA/CNI_002098-RA/CNI_003737-RB/CNI_012320-RA/CNI_014388-RB/CNI_025823-RA/CNI_026422-RA	7
C2	CC	GO:0031616	spindle pole centrosome	7/1288	13/11879	0.000165	0.003401	0.002971	CNI_002934-RD/CNI_006082-RA/CNI_013215-RA/CNI_013647-RB/CNI_014774-RC/CNI_015977-RB/CNI_016927-RA	7
C2	CC	GO:0005793	endoplasmic reticulum-Golgi intermediate compartment	22/1288	90/11879	0.000186	0.00372	0.003249	CNI_002807-RC/CNI_002826-RA/CNI_007089-RI/CNI_007331-RG/CNI_011560-RA/CNI_011954-RE/CNI_012115-RA/CNI_014799-RB/CNI_016369-RD/CNI_016423-RE/CNI_016711-RA/CNI_018179-RB/CNI_018235-RA/CNI_018411-RA/CNI_018738-RE/CNI_019036-RA/CNI_019560-RB/CNI_020727-RA/CNI_022745-RA/CNI_025816-RA/CNI_026169-RE/CNI_026870-RA	22
C2	CC	GO:0140534	endoplasmic reticulum protein-containing complex	23/1288	100/11879	0.000351	0.006804	0.005942	CNI_001376-RA/CNI_002314-RD/CNI_002826-RA/CNI_005462-RB/CNI_006653-RA/CNI_009236-RA/CNI_010683-RA/CNI_011707-RA/CNI_012874-RA/CNI_013523-RA/CNI_014284-RA/CNI_015782-RA/CNI_016423-RE/CNI_016913-RC/CNI_017220-RA/CNI_019561-RA/CNI_020341-RA/CNI_022458-RA/CNI_022965-RD/CNI_024102-RA/CNI_026400-RB/CNI_026889-RA/CNI_029263-RB	23
C2	CC	GO:0070603	SWI/SNF superfamily-type complex	21/1288	88/11879	0.000368	0.006922	0.006046	CNI_001706-RA/CNI_001727-RD/CNI_001828-RA/CNI_001829-RA/CNI_002060-RA/CNI_002068-RA/CNI_003377-RC/CNI_004304-RD/CNI_007048-RA/CNI_008732-RC/CNI_009224-RI/CNI_011688-RA/CNI_012843-RB/CNI_014770-RA/CNI_017848-RA/CNI_019477-RA/CNI_020545-RC/CNI_023376-RA/CNI_026175-RD/CNI_027156-RB/CNI_029304-RB	21
C2	CC	GO:0005667	transcription regulator complex	57/1288	340/11879	0.00052	0.009511	0.008307	CNI_000391-RG/CNI_001093-RA/CNI_001334-RA/CNI_002287-RA/CNI_003805-RA/CNI_004087-RA/CNI_005869-RA/CNI_005921-RO/CNI_006204-RA/CNI_006205-RA/CNI_006716-RA/CNI_006799-RA/CNI_007048-RA/CNI_007076-RB/CNI_007366-RC/CNI_008732-RC/CNI_009063-RB/CNI_009173-RB/CNI_009199-RB/CNI_009385-RA/CNI_010557-RA/CNI_010610-RE/CNI_012600-RB/CNI_012843-RB/CNI_013058-RB/CNI_013669-RA/CNI_014242-RB/CNI_015048-RB/CNI_015…	57
C2	CC	GO:0097255	R2TP complex	8/1288	20/11879	0.000711	0.01264	0.011039	CNI_001706-RA/CNI_001727-RD/CNI_001828-RA/CNI_001829-RA/CNI_002060-RA/CNI_002068-RA/CNI_005560-RA/CNI_023376-RA	8
C2	CC	GO:0045120	pronucleus	12/1288	40/11879	0.000776	0.01342	0.011721	CNI_000245-RA/CNI_001478-RC/CNI_006964-RB/CNI_012320-RA/CNI_013215-RA/CNI_014529-RA/CNI_015479-RI/CNI_017433-RA/CNI_017912-RB/CNI_019635-RA/CNI_021376-RA/CNI_028990-RB	12
C2	CC	GO:0031523	Myb complex	6/1288	13/11879	0.001405	0.023656	0.02066	CNI_007048-RA/CNI_010610-RE/CNI_012600-RB/CNI_013396-RI/CNI_016364-RA/CNI_026401-RD	6
C2	CC	GO:0042575	DNA polymerase complex	8/1288	22/11879	0.001481	0.024302	0.021224	CNI_000245-RA/CNI_002854-RB/CNI_006439-RA/CNI_006697-RA/CNI_009631-RB/CNI_014699-RA/CNI_018377-RA/CNI_018900-RD	8
C2	CC	GO:0035097	histone methyltransferase complex	18/1288	79/11879	0.001662	0.026592	0.023225	CNI_000436-RC/CNI_001706-RA/CNI_001727-RD/CNI_001828-RA/CNI_001829-RA/CNI_002060-RA/CNI_002068-RA/CNI_003088-RA/CNI_005018-RA/CNI_007048-RA/CNI_007072-RB/CNI_009199-RB/CNI_012795-RM/CNI_014770-RA/CNI_023376-RA/CNI_026190-RE/CNI_027583-RB/CNI_028591-RC	18
C2	CC	GO:0016442	RISC complex	6/1288	14/11879	0.002234	0.03325	0.029039	CNI_003134-RO/CNI_010173-RA/CNI_014933-RO/CNI_016503-RB/CNI_019560-RB/CNI_027787-RA	6
C2	CC	GO:0031332	RNAi effector complex	6/1288	14/11879	0.002234	0.03325	0.029039	CNI_003134-RO/CNI_010173-RA/CNI_014933-RO/CNI_016503-RB/CNI_019560-RB/CNI_027787-RA	6
C2	CC	GO:0043601	nuclear replisome	6/1288	14/11879	0.002234	0.03325	0.029039	CNI_000245-RA/CNI_002854-RB/CNI_009316-RA/CNI_014699-RA/CNI_018377-RA/CNI_018900-RD	6
C2	CC	GO:0000940	outer kinetochore	7/1288	19/11879	0.002692	0.03746	0.032716	CNI_002909-RB/CNI_006130-RA/CNI_016320-RD/CNI_017994-RA/CNI_019986-RA/CNI_019988-RA/CNI_020510-RG	7
C2	CC	GO:0070822	Sin3-type complex	7/1288	19/11879	0.002692	0.03746	0.032716	CNI_005625-RA/CNI_007048-RA/CNI_007204-RB/CNI_020534-RA/CNI_021975-RA/CNI_024633-RA/CNI_027284-RA	7
C2	CC	GO:0101031	protein folding chaperone complex	7/1288	19/11879	0.002692	0.03746	0.032716	CNI_004044-RA/CNI_005751-RB/CNI_009512-RA/CNI_011170-RA/CNI_018147-RD/CNI_018202-RB/CNI_027310-RA	7
C2	CC	GO:0000307	cyclin-dependent protein kinase holoenzyme complex	8/1288	24/11879	0.002797	0.038081	0.033258	CNI_000852-RB/CNI_005972-RB/CNI_006964-RB/CNI_009063-RB/CNI_011064-RJ/CNI_014523-RA/CNI_015373-RA/CNI_019988-RA	8
C2	CC	GO:0061695	transferase complex, transferring phosphorus-containing groups	42/1288	254/11879	0.003464	0.046192	0.040342	CNI_000245-RA/CNI_000852-RB/CNI_001334-RA/CNI_002854-RB/CNI_003758-RL/CNI_005921-RO/CNI_005972-RB/CNI_006439-RA/CNI_006567-RA/CNI_006697-RA/CNI_006716-RA/CNI_006964-RB/CNI_009063-RB/CNI_009173-RB/CNI_009197-RB/CNI_009631-RB/CNI_011064-RJ/CNI_011487-RA/CNI_011489-RD/CNI_012552-RD/CNI_012700-RA/CNI_014026-RA/CNI_014384-RA/CNI_014523-RA/CNI_014699-RA/CNI_015373-RA/CNI_015782-RA/CNI_015879-RA/CNI_016…	42
C2	MF	GO:0140097	catalytic activity, acting on DNA	72/1134	243/10622	1.65e-16	1.59e-13	1.46e-13	CNI_001706-RA/CNI_001727-RD/CNI_001828-RA/CNI_001829-RA/CNI_002060-RA/CNI_002068-RA/CNI_002795-RA/CNI_002854-RB/CNI_003000-RA/CNI_003207-RC/CNI_003782-RA/CNI_004087-RA/CNI_004302-RA/CNI_006439-RA/CNI_007957-RD/CNI_008732-RC/CNI_009063-RB/CNI_009224-RI/CNI_009631-RB/CNI_010213-RA/CNI_010388-RC/CNI_010733-RA/CNI_011035-RA/CNI_011191-RA/CNI_011335-RA/CNI_011688-RA/CNI_011902-RA/CNI_012081-RA/CNI_012…	72
C2	MF	GO:0003697	single-stranded DNA binding	31/1134	109/10622	2.06e-07	9.96e-05	9.12e-05	CNI_002227-RA/CNI_003000-RA/CNI_007824-RC/CNI_009197-RB/CNI_009316-RA/CNI_010213-RA/CNI_010388-RC/CNI_010778-RB/CNI_010906-RA/CNI_011910-RA/CNI_012081-RA/CNI_012599-RA/CNI_013152-RA/CNI_013411-RB/CNI_013647-RB/CNI_014388-RB/CNI_014699-RA/CNI_014945-RT/CNI_018791-RA/CNI_019042-RA/CNI_019479-RD/CNI_019635-RA/CNI_021826-RA/CNI_022496-RA/CNI_025671-RC/CNI_025823-RA/CNI_026551-RB/CNI_027107-RB/CNI_027…	31
C2	MF	GO:0008094	ATP-dependent activity, acting on DNA	30/1134	107/10622	4.54e-07	0.000146	0.000134	CNI_001706-RA/CNI_001727-RD/CNI_001828-RA/CNI_001829-RA/CNI_002060-RA/CNI_002068-RA/CNI_003782-RA/CNI_004302-RA/CNI_008732-RC/CNI_009063-RB/CNI_009224-RI/CNI_010388-RC/CNI_011191-RA/CNI_011335-RA/CNI_011688-RA/CNI_011902-RA/CNI_012599-RA/CNI_013152-RA/CNI_013411-RB/CNI_014411-RA/CNI_018791-RA/CNI_019042-RA/CNI_019635-RA/CNI_019834-RA/CNI_020003-RA/CNI_020545-RC/CNI_023376-RA/CNI_025350-RA/CNI_025…	30
C2	MF	GO:0042393	histone binding	42/1134	180/10622	6.84e-07	0.000165	0.000151	CNI_000940-RF/CNI_002098-RA/CNI_002694-RA/CNI_002905-RA/CNI_003088-RA/CNI_003205-RC/CNI_003382-RA/CNI_003737-RB/CNI_004548-RA/CNI_005560-RA/CNI_006656-RA/CNI_006770-RA/CNI_006773-RB/CNI_006960-RA/CNI_007072-RB/CNI_007152-RC/CNI_007204-RB/CNI_008003-RA/CNI_009199-RB/CNI_010548-RB/CNI_010550-RA/CNI_010700-RA/CNI_012320-RA/CNI_012969-RC/CNI_013224-RB/CNI_014229-RA/CNI_014394-RB/CNI_014770-RA/CNI_015…	42
C2	MF	GO:0000977	RNA polymerase II transcription regulatory region sequence-specific DNA binding	85/1134	480/10622	1.39e-06	0.00024	0.00022	CNI_000391-RG/CNI_000492-RA/CNI_000539-RE/CNI_000554-RA/CNI_000940-RF/CNI_000946-RA/CNI_001186-RA/CNI_001706-RA/CNI_001727-RD/CNI_001828-RA/CNI_001829-RA/CNI_001948-RA/CNI_002060-RA/CNI_002068-RA/CNI_002287-RA/CNI_002694-RA/CNI_003088-RA/CNI_003134-RO/CNI_003805-RA/CNI_004094-RA/CNI_004647-RA/CNI_005018-RA/CNI_006204-RA/CNI_006205-RA/CNI_006656-RA/CNI_007048-RA/CNI_007072-RB/CNI_007076-RB/CNI_007…	85
C2	MF	GO:0004536	DNA nuclease activity	21/1134	64/10622	1.49e-06	0.00024	0.00022	CNI_002854-RB/CNI_003207-RC/CNI_004087-RA/CNI_007957-RD/CNI_009631-RB/CNI_010213-RA/CNI_011035-RA/CNI_011902-RA/CNI_012081-RA/CNI_012628-RF/CNI_015626-RB/CNI_015839-RA/CNI_017757-RB/CNI_017897-RB/CNI_018513-RA/CNI_019479-RD/CNI_019560-RB/CNI_021591-RA/CNI_021850-RD/CNI_026551-RB/CNI_027071-RB	21
C2	MF	GO:0000217	DNA secondary structure binding	16/1134	45/10622	8.21e-06	0.001135	0.001039	CNI_003088-RA/CNI_003207-RC/CNI_007072-RB/CNI_009224-RI/CNI_011191-RA/CNI_012599-RA/CNI_013152-RA/CNI_017912-RB/CNI_018791-RA/CNI_018834-RB/CNI_019042-RA/CNI_019635-RA/CNI_020351-RC/CNI_025350-RA/CNI_026551-RB/CNI_028064-RA	16
C2	MF	GO:0003712	transcription coregulator activity	82/1134	483/10622	1.14e-05	0.001377	0.00126	CNI_000176-RE/CNI_000554-RA/CNI_000940-RF/CNI_001249-RA/CNI_001706-RA/CNI_001727-RD/CNI_001828-RA/CNI_001829-RA/CNI_002060-RA/CNI_002068-RA/CNI_002694-RA/CNI_003675-RF/CNI_004087-RA/CNI_004304-RD/CNI_004647-RA/CNI_005018-RA/CNI_005869-RA/CNI_005921-RO/CNI_006399-RA/CNI_006773-RB/CNI_006799-RA/CNI_006960-RA/CNI_007048-RA/CNI_007384-RB/CNI_008010-RL/CNI_008255-RA/CNI_008780-RA/CNI_009063-RB/CNI_009…	82
C2	MF	GO:0003688	DNA replication origin binding	8/1134	13/10622	1.3e-05	0.001393	0.001275	CNI_006208-RA/CNI_010388-RC/CNI_011584-RA/CNI_021376-RA/CNI_021505-RA/CNI_021826-RA/CNI_025671-RC/CNI_028929-RC	8
C2	MF	GO:0031490	chromatin DNA binding	22/1134	83/10622	3.97e-05	0.003837	0.003513	CNI_001706-RA/CNI_001727-RD/CNI_001828-RA/CNI_001829-RA/CNI_002060-RA/CNI_002068-RA/CNI_004087-RA/CNI_007048-RA/CNI_009459-RJ/CNI_013641-RA/CNI_013647-RB/CNI_013960-RA/CNI_014736-RH/CNI_014770-RA/CNI_015432-RB/CNI_016450-RB/CNI_018203-RD/CNI_021975-RA/CNI_023516-RA/CNI_026190-RE/CNI_027094-RA/CNI_029128-RA	22
C2	MF	GO:0004519	endonuclease activity	24/1134	97/10622	6.08e-05	0.004915	0.004499	CNI_000246-RA/CNI_003134-RO/CNI_003207-RC/CNI_004087-RA/CNI_007957-RD/CNI_008144-RA/CNI_011035-RA/CNI_011902-RA/CNI_012081-RA/CNI_014016-RA/CNI_014297-RA/CNI_015598-RA/CNI_015782-RA/CNI_015839-RA/CNI_017757-RB/CNI_017897-RB/CNI_018513-RA/CNI_019479-RD/CNI_019560-RB/CNI_019712-RA/CNI_021850-RD/CNI_026551-RB/CNI_028032-RA/CNI_028076-RB	24
C2	MF	GO:0016409	palmitoyltransferase activity	12/1134	32/10622	6.1e-05	0.004915	0.004499	CNI_001165-RA/CNI_004864-RA/CNI_005462-RB/CNI_007476-RA/CNI_007987-RA/CNI_008116-RA/CNI_010792-RC/CNI_016826-RD/CNI_016913-RC/CNI_019561-RA/CNI_021466-RC/CNI_026870-RA	12
C2	MF	GO:0001217	DNA-binding transcription repressor activity	33/1134	158/10622	0.000112	0.007745	0.00709	CNI_000492-RA/CNI_000502-RA/CNI_000946-RA/CNI_001948-RA/CNI_002227-RA/CNI_003454-RA/CNI_003805-RA/CNI_004647-RA/CNI_005018-RA/CNI_006205-RA/CNI_006656-RA/CNI_007366-RC/CNI_007445-RG/CNI_008735-RH/CNI_008983-RA/CNI_009007-RB/CNI_009385-RA/CNI_010557-RA/CNI_012200-RA/CNI_013641-RA/CNI_013800-RB/CNI_015432-RB/CNI_016969-RA/CNI_016970-RA/CNI_017381-RB/CNI_017709-RA/CNI_017914-RC/CNI_019757-RA/CNI_020…	33
C2	MF	GO:0001227	DNA-binding transcription repressor activity, RNA polymerase II-specific	33/1134	158/10622	0.000112	0.007745	0.00709	CNI_000492-RA/CNI_000502-RA/CNI_000946-RA/CNI_001948-RA/CNI_002227-RA/CNI_003454-RA/CNI_003805-RA/CNI_004647-RA/CNI_005018-RA/CNI_006205-RA/CNI_006656-RA/CNI_007366-RC/CNI_007445-RG/CNI_008735-RH/CNI_008983-RA/CNI_009007-RB/CNI_009385-RA/CNI_010557-RA/CNI_012200-RA/CNI_013641-RA/CNI_013800-RB/CNI_015432-RB/CNI_016969-RA/CNI_016970-RA/CNI_017381-RB/CNI_017709-RA/CNI_017914-RC/CNI_019757-RA/CNI_020…	33
C2	MF	GO:0044183	protein folding chaperone	10/1134	25/10622	0.000134	0.008649	0.007918	CNI_003677-RB/CNI_004044-RA/CNI_005751-RB/CNI_009512-RA/CNI_011170-RA/CNI_016423-RE/CNI_018147-RD/CNI_018202-RB/CNI_027310-RA/CNI_028929-RC	10
C2	MF	GO:0004693	cyclin-dependent protein serine/threonine kinase activity	9/1134	21/10622	0.000156	0.008854	0.008106	CNI_000852-RB/CNI_005972-RB/CNI_006262-RA/CNI_009063-RB/CNI_011064-RJ/CNI_011185-RD/CNI_014523-RA/CNI_019988-RA/CNI_022337-RA	9
C2	MF	GO:0097472	cyclin-dependent protein kinase activity	9/1134	21/10622	0.000156	0.008854	0.008106	CNI_000852-RB/CNI_005972-RB/CNI_006262-RA/CNI_009063-RB/CNI_011064-RJ/CNI_011185-RD/CNI_014523-RA/CNI_019988-RA/CNI_022337-RA	9
C2	MF	GO:0019104	DNA N-glycosylase activity	8/1134	17/10622	0.000165	0.008882	0.008131	CNI_004087-RA/CNI_014991-RA/CNI_015373-RA/CNI_021850-RD/CNI_022496-RA/CNI_022894-RA/CNI_028064-RA/CNI_029178-RA	8
C2	MF	GO:0015631	tubulin binding	46/1134	252/10622	0.000181	0.009221	0.008441	CNI_000258-RC/CNI_001621-RB/CNI_001885-RA/CNI_002447-RA/CNI_002909-RB/CNI_003003-RA/CNI_003574-RF/CNI_003758-RL/CNI_005558-RAM/CNI_005628-RB/CNI_007089-RI/CNI_007158-RA/CNI_007233-RC/CNI_007302-RA/CNI_007662-RA/CNI_007812-RA/CNI_008010-RL/CNI_008014-RD/CNI_009613-RJ/CNI_009837-RA/CNI_010068-RO/CNI_010120-RF/CNI_010714-RB/CNI_011502-RK/CNI_011712-RA/CNI_012599-RA/CNI_012672-RH/CNI_013981-RA/CNI_01…	46
C2	MF	GO:0004520	DNA endonuclease activity	14/1134	46/10622	0.000207	0.009701	0.008881	CNI_003207-RC/CNI_004087-RA/CNI_007957-RD/CNI_011035-RA/CNI_011902-RA/CNI_012081-RA/CNI_015839-RA/CNI_017757-RB/CNI_017897-RB/CNI_018513-RA/CNI_019479-RD/CNI_019560-RB/CNI_021850-RD/CNI_026551-RB	14
C2	MF	GO:0003713	transcription coactivator activity	52/1134	297/10622	0.000211	0.009701	0.008881	CNI_000554-RA/CNI_001249-RA/CNI_002694-RA/CNI_003675-RF/CNI_004087-RA/CNI_004304-RD/CNI_005921-RO/CNI_006399-RA/CNI_006773-RB/CNI_006799-RA/CNI_007384-RB/CNI_008010-RL/CNI_008780-RA/CNI_009063-RB/CNI_009146-RC/CNI_009199-RB/CNI_009459-RJ/CNI_010548-RB/CNI_010550-RA/CNI_010557-RA/CNI_010932-RA/CNI_011064-RJ/CNI_011620-RA/CNI_011688-RA/CNI_012843-RB/CNI_012969-RC/CNI_013058-RB/CNI_013770-RA/CNI_015…	52
C2	MF	GO:0051082	unfolded protein binding	27/1134	125/10622	0.000258	0.011356	0.010396	CNI_001706-RA/CNI_001727-RD/CNI_001828-RA/CNI_001829-RA/CNI_002060-RA/CNI_002068-RA/CNI_002328-RA/CNI_004044-RA/CNI_004299-RA/CNI_004412-RA/CNI_004548-RA/CNI_005751-RB/CNI_009512-RA/CNI_010977-RA/CNI_011170-RA/CNI_011408-RD/CNI_013058-RB/CNI_016423-RE/CNI_018147-RD/CNI_018202-RB/CNI_019997-RA/CNI_022458-RA/CNI_024707-RA/CNI_025512-RC/CNI_026169-RE/CNI_027310-RA/CNI_028929-RC	27
C2	MF	GO:0004518	nuclease activity	35/1134	180/10622	0.000308	0.012929	0.011836	CNI_000246-RA/CNI_002854-RB/CNI_003134-RO/CNI_003207-RC/CNI_004087-RA/CNI_007957-RD/CNI_008144-RA/CNI_009604-RA/CNI_009631-RB/CNI_009728-RC/CNI_010213-RA/CNI_011035-RA/CNI_011902-RA/CNI_012081-RA/CNI_012628-RF/CNI_012640-RD/CNI_014016-RA/CNI_014297-RA/CNI_015598-RA/CNI_015626-RB/CNI_015782-RA/CNI_015839-RA/CNI_016425-RC/CNI_017757-RB/CNI_017897-RB/CNI_018513-RA/CNI_019479-RD/CNI_019560-RB/CNI_019…	35
C2	MF	GO:0008017	microtubule binding	33/1134	167/10622	0.000333	0.013412	0.012278	CNI_000258-RC/CNI_001621-RB/CNI_001885-RA/CNI_002447-RA/CNI_002909-RB/CNI_003003-RA/CNI_003574-RF/CNI_003758-RL/CNI_005558-RAM/CNI_007089-RI/CNI_007233-RC/CNI_007302-RA/CNI_007812-RA/CNI_008014-RD/CNI_009613-RJ/CNI_009837-RA/CNI_010068-RO/CNI_010120-RF/CNI_011712-RA/CNI_012672-RH/CNI_014403-RA/CNI_014578-RA/CNI_015977-RB/CNI_016927-RA/CNI_017434-RA/CNI_019986-RA/CNI_020382-RB/CNI_021773-RB/CNI_02…	33
C2	MF	GO:0001046	core promoter sequence-specific DNA binding	17/1134	65/10622	0.000347	0.01343	0.012295	CNI_001186-RA/CNI_001706-RA/CNI_001727-RD/CNI_001828-RA/CNI_001829-RA/CNI_002060-RA/CNI_002068-RA/CNI_005560-RA/CNI_007048-RA/CNI_007630-RC/CNI_009173-RB/CNI_010557-RA/CNI_013380-RA/CNI_013647-RB/CNI_014406-RA/CNI_021975-RA/CNI_023451-RA	17
C2	MF	GO:0140030	modification-dependent protein binding	27/1134	128/10622	0.000387	0.014376	0.013161	CNI_002098-RA/CNI_002694-RA/CNI_003088-RA/CNI_003737-RB/CNI_006656-RA/CNI_006770-RA/CNI_007072-RB/CNI_007152-RC/CNI_007204-RB/CNI_009956-RA/CNI_010548-RB/CNI_010550-RA/CNI_014284-RA/CNI_014394-RB/CNI_014770-RA/CNI_016626-RA/CNI_017987-RC/CNI_019479-RD/CNI_019772-RC/CNI_020590-RA/CNI_021975-RA/CNI_022573-RB/CNI_023501-RA/CNI_025350-RA/CNI_027282-RB/CNI_027787-RA/CNI_028929-RC	27
C2	MF	GO:0019206	nucleoside kinase activity	7/1134	15/10622	0.000461	0.016501	0.015106	CNI_012524-RA/CNI_015052-RF/CNI_015502-RB/CNI_015544-RB/CNI_016800-RE/CNI_016885-RA/CNI_020376-RB	7
C2	MF	GO:0042054	histone methyltransferase activity	14/1134	51/10622	0.00067	0.022613	0.020701	CNI_000436-RC/CNI_002789-RB/CNI_003088-RA/CNI_007072-RB/CNI_007153-RA/CNI_007620-RA/CNI_007662-RA/CNI_009199-RB/CNI_010700-RA/CNI_012795-RM/CNI_014770-RA/CNI_021467-RA/CNI_023694-RD/CNI_026190-RE	14
C2	MF	GO:0000987	cis-regulatory region sequence-specific DNA binding	55/1134	334/10622	0.000678	0.022613	0.020701	CNI_000391-RG/CNI_000492-RA/CNI_000554-RA/CNI_001948-RA/CNI_002287-RA/CNI_002694-RA/CNI_003134-RO/CNI_004094-RA/CNI_004647-RA/CNI_005018-RA/CNI_006205-RA/CNI_007048-RA/CNI_007076-RB/CNI_007445-RG/CNI_008845-RA/CNI_008983-RA/CNI_009007-RB/CNI_010557-RA/CNI_010610-RE/CNI_011557-RA/CNI_012675-RA/CNI_013380-RA/CNI_013647-RB/CNI_013669-RA/CNI_013800-RB/CNI_014736-RH/CNI_014770-RA/CNI_014945-RT/CNI_015…	55
C2	MF	GO:0016279	protein-lysine N-methyltransferase activity	15/1134	57/10622	0.00071	0.022739	0.020817	CNI_000436-RC/CNI_002789-RB/CNI_003088-RA/CNI_007072-RB/CNI_007153-RA/CNI_007620-RA/CNI_007662-RA/CNI_009111-RA/CNI_009199-RB/CNI_010370-RA/CNI_012795-RM/CNI_017799-RA/CNI_021467-RA/CNI_023694-RD/CNI_026190-RE	15
C2	MF	GO:0016799	hydrolase activity, hydrolyzing N-glycosyl compounds	9/1134	25/10622	0.000729	0.022739	0.020817	CNI_004087-RA/CNI_009303-RA/CNI_014991-RA/CNI_015373-RA/CNI_021850-RD/CNI_022496-RA/CNI_022894-RA/CNI_028064-RA/CNI_029178-RA	9
C2	MF	GO:0016278	lysine N-methyltransferase activity	15/1134	58/10622	0.000865	0.026134	0.023925	CNI_000436-RC/CNI_002789-RB/CNI_003088-RA/CNI_007072-RB/CNI_007153-RA/CNI_007620-RA/CNI_007662-RA/CNI_009111-RA/CNI_009199-RB/CNI_010370-RA/CNI_012795-RM/CNI_017799-RA/CNI_021467-RA/CNI_023694-RD/CNI_026190-RE	15
C2	MF	GO:0005524	ATP binding	56/1134	346/10622	0.000931	0.027277	0.024971	CNI_000852-RB/CNI_001706-RA/CNI_001727-RD/CNI_001828-RA/CNI_001829-RA/CNI_002060-RA/CNI_002068-RA/CNI_002736-RB/CNI_002909-RB/CNI_002934-RD/CNI_005500-RB/CNI_006393-RA/CNI_007158-RA/CNI_007844-RA/CNI_008732-RC/CNI_009224-RI/CNI_010749-RA/CNI_010872-RA/CNI_011185-RD/CNI_011250-RD/CNI_011276-RB/CNI_011408-RD/CNI_011453-RA/CNI_011502-RK/CNI_011529-RA/CNI_011660-RB/CNI_011725-RA/CNI_011954-RE/CNI_012…	56
C2	MF	GO:0000978	RNA polymerase II cis-regulatory region sequence-specific DNA binding	53/1134	324/10622	0.000985	0.027952	0.02559	CNI_000391-RG/CNI_000492-RA/CNI_000554-RA/CNI_001948-RA/CNI_002287-RA/CNI_002694-RA/CNI_003134-RO/CNI_004094-RA/CNI_004647-RA/CNI_005018-RA/CNI_006205-RA/CNI_007048-RA/CNI_007076-RB/CNI_007445-RG/CNI_008845-RA/CNI_008983-RA/CNI_009007-RB/CNI_010557-RA/CNI_010610-RE/CNI_011557-RA/CNI_012675-RA/CNI_013380-RA/CNI_013647-RB/CNI_013669-RA/CNI_013800-RB/CNI_014736-RH/CNI_014770-RA/CNI_014945-RT/CNI_015…	53
C2	MF	GO:0003678	DNA helicase activity	18/1134	77/10622	0.001012	0.027952	0.02559	CNI_001706-RA/CNI_001727-RD/CNI_001828-RA/CNI_001829-RA/CNI_002060-RA/CNI_002068-RA/CNI_004302-RA/CNI_008732-RC/CNI_010388-RC/CNI_011902-RA/CNI_013152-RA/CNI_013411-RB/CNI_019635-RA/CNI_019834-RA/CNI_020003-RA/CNI_023376-RA/CNI_025671-RC/CNI_027107-RB	18
C2	MF	GO:0033558	protein lysine deacetylase activity	11/1134	37/10622	0.001216	0.032652	0.029892	CNI_000940-RF/CNI_006960-RA/CNI_007048-RA/CNI_012017-RA/CNI_015339-RA/CNI_017459-RC/CNI_017914-RC/CNI_018684-RA/CNI_019477-RA/CNI_020534-RA/CNI_024633-RA	11
C2	MF	GO:0008296	3'-5'-DNA exonuclease activity	6/1134	13/10622	0.001292	0.033778	0.030923	CNI_002854-RB/CNI_003207-RC/CNI_004087-RA/CNI_009631-RB/CNI_010213-RA/CNI_027071-RB	6
C2	MF	GO:0008276	protein methyltransferase activity	19/1134	86/10622	0.001527	0.038392	0.035146	CNI_000436-RC/CNI_002789-RB/CNI_003088-RA/CNI_007072-RB/CNI_007153-RA/CNI_007620-RA/CNI_007662-RA/CNI_009111-RA/CNI_009199-RB/CNI_010370-RA/CNI_010700-RA/CNI_012795-RM/CNI_012948-RA/CNI_014770-RA/CNI_017799-RA/CNI_019996-RA/CNI_021467-RA/CNI_023694-RD/CNI_026190-RE	19
C2	MF	GO:0005048	signal sequence binding	11/1134	38/10622	0.001548	0.038392	0.035146	CNI_004450-RA/CNI_004560-RB/CNI_007429-RA/CNI_007980-RA/CNI_009459-RJ/CNI_010400-RA/CNI_013542-RA/CNI_013547-RE/CNI_014799-RB/CNI_017107-RD/CNI_017832-RA	11
C2	MF	GO:0042800	histone H3K4 methyltransferase activity	7/1134	18/10622	0.001708	0.041302	0.037811	CNI_000436-RC/CNI_003088-RA/CNI_007072-RB/CNI_009199-RB/CNI_012795-RM/CNI_023694-RD/CNI_026190-RE	7
C2	MF	GO:0004386	helicase activity	28/1134	148/10622	0.001818	0.041794	0.038261	CNI_001706-RA/CNI_001727-RD/CNI_001828-RA/CNI_001829-RA/CNI_002060-RA/CNI_002068-RA/CNI_002278-RB/CNI_003782-RA/CNI_004302-RA/CNI_008732-RC/CNI_010173-RA/CNI_010388-RC/CNI_011902-RA/CNI_012468-RD/CNI_013135-RA/CNI_013152-RA/CNI_013389-RA/CNI_013411-RB/CNI_016443-RB/CNI_017921-RA/CNI_019349-RB/CNI_019635-RA/CNI_019834-RA/CNI_020003-RA/CNI_023376-RA/CNI_025671-RC/CNI_026996-RB/CNI_027107-RB	28
C2	MF	GO:0070577	lysine-acetylated histone binding	8/1134	23/10622	0.001858	0.041794	0.038261	CNI_002694-RA/CNI_003088-RA/CNI_006770-RA/CNI_007072-RB/CNI_010548-RB/CNI_010550-RA/CNI_014394-RB/CNI_017987-RC	8
C2	MF	GO:0140033	acetylation-dependent protein binding	8/1134	23/10622	0.001858	0.041794	0.038261	CNI_002694-RA/CNI_003088-RA/CNI_006770-RA/CNI_007072-RB/CNI_010548-RB/CNI_010550-RA/CNI_014394-RB/CNI_017987-RC	8
C2	MF	GO:1990825	sequence-specific mRNA binding	6/1134	14/10622	0.002059	0.044785	0.041	CNI_011529-RA/CNI_020320-RC/CNI_020544-RD/CNI_024958-RB/CNI_026778-RA/CNI_027787-RA	6
C2	MF	GO:0019213	deacetylase activity	12/1134	45/10622	0.002096	0.044785	0.041	CNI_000940-RF/CNI_006960-RA/CNI_007048-RA/CNI_011128-RA/CNI_012017-RA/CNI_015339-RA/CNI_017459-RC/CNI_017914-RC/CNI_018684-RA/CNI_019477-RA/CNI_020534-RA/CNI_024633-RA	12
C2	MF	GO:0030554	adenyl nucleotide binding	64/1134	421/10622	0.00213	0.044785	0.041	CNI_000852-RB/CNI_001706-RA/CNI_001727-RD/CNI_001828-RA/CNI_001829-RA/CNI_002060-RA/CNI_002068-RA/CNI_002736-RB/CNI_002909-RB/CNI_002934-RD/CNI_003758-RL/CNI_005500-RB/CNI_006393-RA/CNI_007158-RA/CNI_007844-RA/CNI_008732-RC/CNI_009224-RI/CNI_010213-RA/CNI_010749-RA/CNI_010872-RA/CNI_011185-RD/CNI_011250-RD/CNI_011276-RB/CNI_011408-RD/CNI_011453-RA/CNI_011502-RK/CNI_011529-RA/CNI_011660-RB/CNI_011…	64
C2	MF	GO:0004407	histone deacetylase activity	10/1134	34/10622	0.002201	0.045287	0.041459	CNI_000940-RF/CNI_006960-RA/CNI_007048-RA/CNI_012017-RA/CNI_015339-RA/CNI_017459-RC/CNI_017914-RC/CNI_018684-RA/CNI_019477-RA/CNI_020534-RA	10
C2	MF	GO:0032559	adenyl ribonucleotide binding	63/1134	415/10622	0.002378	0.04762	0.043595	CNI_000852-RB/CNI_001706-RA/CNI_001727-RD/CNI_001828-RA/CNI_001829-RA/CNI_002060-RA/CNI_002068-RA/CNI_002736-RB/CNI_002909-RB/CNI_002934-RD/CNI_003758-RL/CNI_005500-RB/CNI_006393-RA/CNI_007158-RA/CNI_007844-RA/CNI_008732-RC/CNI_009224-RI/CNI_010749-RA/CNI_010872-RA/CNI_011185-RD/CNI_011250-RD/CNI_011276-RB/CNI_011408-RD/CNI_011453-RA/CNI_011502-RK/CNI_011529-RA/CNI_011660-RB/CNI_011725-RA/CNI_011…	63
C2	MF	GO:0003887	DNA-directed DNA polymerase activity	9/1134	29/10622	0.002413	0.04762	0.043595	CNI_002854-RB/CNI_003782-RA/CNI_006439-RA/CNI_009631-RB/CNI_014578-RA/CNI_014699-RA/CNI_018377-RA/CNI_018900-RD/CNI_019984-RC	9
C3	BP	GO:0009100	glycoprotein metabolic process	89/1020	413/12038	5.72e-17	3.42e-13	3.24e-13	CNI_000093-RC/CNI_000152-RA/CNI_000532-RA/CNI_000748-RB/CNI_000809-RB/CNI_000930-RA/CNI_001191-RB/CNI_001930-RA/CNI_002004-RD/CNI_002089-RA/CNI_002158-RA/CNI_002456-RA/CNI_002673-RA/CNI_002927-RA/CNI_003092-RC/CNI_003774-RA/CNI_005755-RA/CNI_006223-RA/CNI_006910-RG/CNI_007105-RD/CNI_007435-RA/CNI_007554-RA/CNI_007959-RA/CNI_008035-RD/CNI_008374-RD/CNI_008713-RA/CNI_008718-RA/CNI_009078-RA/CNI_009…	89
C3	BP	GO:0009101	glycoprotein biosynthetic process	67/1020	336/12038	2.04e-11	6.11e-08	5.79e-08	CNI_000093-RC/CNI_000532-RA/CNI_000748-RB/CNI_000809-RB/CNI_000930-RA/CNI_001191-RB/CNI_001930-RA/CNI_002089-RA/CNI_002158-RA/CNI_002456-RA/CNI_002673-RA/CNI_002927-RA/CNI_005755-RA/CNI_006223-RA/CNI_006910-RG/CNI_007105-RD/CNI_007435-RA/CNI_007959-RA/CNI_008035-RD/CNI_008374-RD/CNI_008713-RA/CNI_009760-RB/CNI_009951-RA/CNI_010930-RA/CNI_011446-RC/CNI_012956-RA/CNI_014274-RA/CNI_014524-RA/CNI_014…	67
C3	BP	GO:0070085	glycosylation	54/1020	276/12038	3.88e-09	7.72e-06	7.31e-06	CNI_000093-RC/CNI_000532-RA/CNI_000748-RB/CNI_000809-RB/CNI_000930-RA/CNI_001128-RA/CNI_001191-RB/CNI_001630-RA/CNI_002089-RA/CNI_002158-RA/CNI_002673-RA/CNI_002927-RA/CNI_005755-RA/CNI_006223-RA/CNI_006910-RG/CNI_007105-RD/CNI_007959-RA/CNI_008035-RD/CNI_008374-RD/CNI_008713-RA/CNI_009760-RB/CNI_009951-RA/CNI_011446-RC/CNI_011479-RA/CNI_012956-RA/CNI_014274-RA/CNI_014907-RD/CNI_014908-RA/CNI_015…	54
C3	BP	GO:0030433	ubiquitin-dependent ERAD pathway	23/1020	71/12038	8.82e-09	1.32e-05	1.25e-05	CNI_000914-RB/CNI_001191-RB/CNI_002004-RD/CNI_002143-RA/CNI_008715-RA/CNI_008718-RA/CNI_009078-RA/CNI_009680-RA/CNI_009710-RA/CNI_010572-RA/CNI_010795-RA/CNI_011477-RA/CNI_013476-RC/CNI_016556-RA/CNI_018043-RA/CNI_018137-RD/CNI_018397-RB/CNI_018460-RA/CNI_019515-RA/CNI_021847-RC/CNI_027134-RA/CNI_027342-RA/CNI_029200-RB	23
C3	BP	GO:0032527	protein exit from endoplasmic reticulum	17/1020	42/12038	1.74e-08	1.92e-05	1.82e-05	CNI_002004-RD/CNI_002143-RA/CNI_008597-RA/CNI_009710-RA/CNI_015243-RA/CNI_015540-RA/CNI_015726-RD/CNI_016348-RA/CNI_018043-RA/CNI_018460-RA/CNI_019006-RA/CNI_019515-RA/CNI_021847-RC/CNI_026766-RC/CNI_027134-RA/CNI_027342-RA/CNI_028399-RA	17
C3	BP	GO:0048193	Golgi vesicle transport	61/1020	344/12038	1.93e-08	1.92e-05	1.82e-05	CNI_000948-RA/CNI_001677-RA/CNI_002169-RA/CNI_002667-RA/CNI_003092-RC/CNI_005624-RA/CNI_006390-RB/CNI_006962-RE/CNI_007068-RF/CNI_007553-RA/CNI_007695-RA/CNI_008597-RA/CNI_008598-RA/CNI_009614-RA/CNI_009637-RC/CNI_009690-RA/CNI_009747-RD/CNI_009889-RA/CNI_010581-RA/CNI_010719-RD/CNI_011048-RA/CNI_011060-RA/CNI_011428-RB/CNI_011764-RA/CNI_011965-RA/CNI_012038-RA/CNI_012368-RA/CNI_013060-RA/CNI_013…	61
C3	BP	GO:0006486	protein glycosylation	50/1020	260/12038	2.65e-08	1.98e-05	1.87e-05	CNI_000093-RC/CNI_000532-RA/CNI_000748-RB/CNI_000809-RB/CNI_000930-RA/CNI_001191-RB/CNI_002089-RA/CNI_002158-RA/CNI_002673-RA/CNI_002927-RA/CNI_005755-RA/CNI_006223-RA/CNI_006910-RG/CNI_007105-RD/CNI_007959-RA/CNI_008035-RD/CNI_008374-RD/CNI_008713-RA/CNI_009760-RB/CNI_009951-RA/CNI_011446-RC/CNI_012956-RA/CNI_014274-RA/CNI_014907-RD/CNI_014908-RA/CNI_016424-RC/CNI_016473-RA/CNI_016940-RA/CNI_016…	50
C3	BP	GO:0043413	macromolecule glycosylation	50/1020	260/12038	2.65e-08	1.98e-05	1.87e-05	CNI_000093-RC/CNI_000532-RA/CNI_000748-RB/CNI_000809-RB/CNI_000930-RA/CNI_001191-RB/CNI_002089-RA/CNI_002158-RA/CNI_002673-RA/CNI_002927-RA/CNI_005755-RA/CNI_006223-RA/CNI_006910-RG/CNI_007105-RD/CNI_007959-RA/CNI_008035-RD/CNI_008374-RD/CNI_008713-RA/CNI_009760-RB/CNI_009951-RA/CNI_011446-RC/CNI_012956-RA/CNI_014274-RA/CNI_014907-RD/CNI_014908-RA/CNI_016424-RC/CNI_016473-RA/CNI_016940-RA/CNI_016…	50
C3	BP	GO:0007030	Golgi organization	41/1020	194/12038	3.15e-08	2.09e-05	1.98e-05	CNI_000948-RA/CNI_002097-RA/CNI_002927-RA/CNI_003002-RA/CNI_003162-RA/CNI_005535-RA/CNI_006886-RA/CNI_007068-RF/CNI_007553-RA/CNI_008035-RD/CNI_008597-RA/CNI_008598-RA/CNI_009614-RA/CNI_009760-RB/CNI_010719-RD/CNI_011558-RA/CNI_011764-RA/CNI_011965-RA/CNI_012337-RA/CNI_012368-RA/CNI_012488-RA/CNI_012956-RA/CNI_014005-RB/CNI_014647-RA/CNI_014907-RD/CNI_014908-RA/CNI_016940-RA/CNI_016941-RA/CNI_018…	41
C3	BP	GO:0036503	ERAD pathway	27/1020	100/12038	3.74e-08	2.24e-05	2.12e-05	CNI_000914-RB/CNI_001191-RB/CNI_002004-RD/CNI_002143-RA/CNI_008715-RA/CNI_008718-RA/CNI_009078-RA/CNI_009680-RA/CNI_009710-RA/CNI_010572-RA/CNI_010795-RA/CNI_011477-RA/CNI_013476-RC/CNI_016556-RA/CNI_018043-RA/CNI_018137-RD/CNI_018397-RB/CNI_018460-RA/CNI_019006-RA/CNI_019414-RB/CNI_019515-RA/CNI_021847-RC/CNI_025734-RA/CNI_026766-RC/CNI_027134-RA/CNI_027342-RA/CNI_029200-RB	27
C3	BP	GO:0034976	response to endoplasmic reticulum stress	56/1020	322/12038	1.47e-07	7.97e-05	7.55e-05	CNI_000582-RA/CNI_000914-RB/CNI_000964-RB/CNI_001059-RB/CNI_001191-RB/CNI_001930-RA/CNI_002004-RD/CNI_002143-RA/CNI_005339-RD/CNI_005846-RA/CNI_006886-RA/CNI_007481-RA/CNI_007554-RA/CNI_008715-RA/CNI_008718-RA/CNI_009078-RA/CNI_009159-RA/CNI_009384-RA/CNI_009680-RA/CNI_009710-RA/CNI_009887-RB/CNI_009889-RA/CNI_010572-RA/CNI_010666-RA/CNI_010718-RA/CNI_010795-RA/CNI_011428-RB/CNI_011477-RA/CNI_013…	56
C3	BP	GO:0036507	protein demannosylation	10/1020	17/12038	2.05e-07	9.41e-05	8.91e-05	CNI_002004-RD/CNI_003774-RA/CNI_008718-RA/CNI_009078-RA/CNI_010572-RA/CNI_011477-RA/CNI_018043-RA/CNI_018460-RA/CNI_021847-RC/CNI_025734-RA	10
C3	BP	GO:0036508	protein alpha-1,2-demannosylation	10/1020	17/12038	2.05e-07	9.41e-05	8.91e-05	CNI_002004-RD/CNI_003774-RA/CNI_008718-RA/CNI_009078-RA/CNI_010572-RA/CNI_011477-RA/CNI_018043-RA/CNI_018460-RA/CNI_021847-RC/CNI_025734-RA	10
C3	BP	GO:0006984	ER-nucleus signaling pathway	16/1020	48/12038	1.05e-06	0.000437	0.000414	CNI_000914-RB/CNI_005846-RA/CNI_007481-RA/CNI_008075-RD/CNI_008715-RA/CNI_009384-RA/CNI_009710-RA/CNI_010718-RA/CNI_010795-RA/CNI_013400-RA/CNI_027042-RA/CNI_028399-RA/CNI_028543-RA/CNI_029185-RA/CNI_029200-RB/CNI_029326-RG	16
C3	BP	GO:0006888	endoplasmic reticulum to Golgi vesicle-mediated transport	35/1020	174/12038	1.1e-06	0.000437	0.000414	CNI_002169-RA/CNI_002667-RA/CNI_003092-RC/CNI_005624-RA/CNI_007068-RF/CNI_008597-RA/CNI_008598-RA/CNI_009637-RC/CNI_009889-RA/CNI_010719-RD/CNI_011048-RA/CNI_011428-RB/CNI_011764-RA/CNI_011965-RA/CNI_012368-RA/CNI_013812-RC/CNI_013814-RA/CNI_015932-RA/CNI_016348-RA/CNI_018493-RE/CNI_018519-RB/CNI_019253-RA/CNI_019490-RB/CNI_019866-RA/CNI_019927-RA/CNI_022765-RA/CNI_025320-RB/CNI_025511-RA/CNI_025…	35
C3	BP	GO:0030166	proteoglycan biosynthetic process	17/1020	59/12038	4.75e-06	0.001775	0.00168	CNI_001930-RA/CNI_002456-RA/CNI_007435-RA/CNI_010930-RA/CNI_014524-RA/CNI_015350-RA/CNI_015768-RA/CNI_016298-RB/CNI_016740-RA/CNI_017282-RA/CNI_018117-RA/CNI_018777-RE/CNI_020664-RD/CNI_021879-RA/CNI_025866-RB/CNI_026145-RA/CNI_028452-RA	17
C3	BP	GO:0006029	proteoglycan metabolic process	20/1020	78/12038	5.16e-06	0.001814	0.001718	CNI_001930-RA/CNI_002456-RA/CNI_007435-RA/CNI_010930-RA/CNI_014524-RA/CNI_015350-RA/CNI_015768-RA/CNI_016298-RB/CNI_016578-RA/CNI_016740-RA/CNI_017282-RA/CNI_017308-RH/CNI_017615-RB/CNI_018117-RA/CNI_018777-RE/CNI_020664-RD/CNI_021879-RA/CNI_025866-RB/CNI_026145-RA/CNI_028452-RA	20
C3	BP	GO:0006517	protein deglycosylation	12/1020	32/12038	5.86e-06	0.001948	0.001844	CNI_002004-RD/CNI_003774-RA/CNI_008718-RA/CNI_009078-RA/CNI_010572-RA/CNI_011477-RA/CNI_017154-RA/CNI_018043-RA/CNI_018137-RD/CNI_018460-RA/CNI_021847-RC/CNI_025734-RA	12
C3	BP	GO:0006890	retrograde vesicle-mediated transport, Golgi to endoplasmic reticulum	18/1020	67/12038	7.48e-06	0.002242	0.002122	CNI_002169-RA/CNI_002667-RA/CNI_007068-RF/CNI_007553-RA/CNI_008598-RA/CNI_010581-RA/CNI_011764-RA/CNI_011965-RA/CNI_013060-RA/CNI_013812-RC/CNI_013814-RA/CNI_019426-RC/CNI_019866-RA/CNI_019927-RA/CNI_026899-RA/CNI_027600-RA/CNI_028303-RA/CNI_029550-RA	18
C3	BP	GO:0120193	tight junction organization	26/1020	121/12038	7.5e-06	0.002242	0.002122	CNI_000043-RA/CNI_000045-RA/CNI_000046-RA/CNI_000346-RC/CNI_000347-RA/CNI_000351-RS/CNI_000521-RC/CNI_002170-RA/CNI_002190-RA/CNI_002334-RA/CNI_003340-RA/CNI_008811-RA/CNI_009075-RA/CNI_009760-RB/CNI_010021-RA/CNI_011431-RA/CNI_015558-RP/CNI_015649-RA/CNI_017753-RB/CNI_017842-RA/CNI_020315-RA/CNI_021554-RA/CNI_024785-RA/CNI_027262-RB/CNI_028323-RA/CNI_028561-RE	26
C3	BP	GO:0006506	GPI anchor biosynthetic process	11/1020	28/12038	8.53e-06	0.002282	0.002161	CNI_001630-RA/CNI_010613-RG/CNI_010751-RA/CNI_010891-RB/CNI_011048-RA/CNI_011479-RA/CNI_011677-RA/CNI_014367-RA/CNI_015483-RA/CNI_015703-RA/CNI_020896-RA	11
C3	BP	GO:0018279	protein N-linked glycosylation via asparagine	11/1020	28/12038	8.53e-06	0.002282	0.002161	CNI_000809-RB/CNI_001191-RB/CNI_008374-RD/CNI_008713-RA/CNI_009760-RB/CNI_012956-RA/CNI_018043-RA/CNI_018873-RB/CNI_021890-RD/CNI_023899-RB/CNI_025425-RA	11
C3	BP	GO:0046467	membrane lipid biosynthetic process	29/1020	144/12038	8.78e-06	0.002282	0.002161	CNI_001432-RC/CNI_001630-RA/CNI_002158-RA/CNI_008035-RD/CNI_010613-RG/CNI_010705-RA/CNI_010751-RA/CNI_010839-RC/CNI_010891-RB/CNI_011048-RA/CNI_011479-RA/CNI_011677-RA/CNI_012028-RA/CNI_014367-RA/CNI_015483-RA/CNI_015703-RA/CNI_015876-RA/CNI_016812-RA/CNI_017823-RA/CNI_018201-RA/CNI_019983-RA/CNI_020657-RA/CNI_020896-RA/CNI_023533-RA/CNI_027129-RA/CNI_028543-RA/CNI_029126-RA/CNI_029249-RA/CNI_029…	29
C3	BP	GO:1904380	endoplasmic reticulum mannose trimming	8/1020	15/12038	9.69e-06	0.002414	0.002286	CNI_002004-RD/CNI_008718-RA/CNI_010572-RA/CNI_011477-RA/CNI_018043-RA/CNI_018460-RA/CNI_021847-RC/CNI_025734-RA	8
C3	BP	GO:0090092	regulation of transmembrane receptor protein serine/threonine kinase signaling pathway	45/1020	274/12038	1.16e-05	0.002691	0.002548	CNI_000470-RB/CNI_000472-RA/CNI_000515-RA/CNI_000914-RB/CNI_001930-RA/CNI_002456-RA/CNI_003190-RA/CNI_004083-RA/CNI_006150-RA/CNI_006918-RA/CNI_007312-RB/CNI_007372-RA/CNI_007580-RA/CNI_008715-RA/CNI_009614-RA/CNI_009891-RA/CNI_010021-RA/CNI_010087-RA/CNI_010142-RA/CNI_010795-RA/CNI_011577-RA/CNI_011865-RF/CNI_013129-RA/CNI_014723-RA/CNI_015016-RB/CNI_016740-RA/CNI_017193-RA/CNI_017238-RA/CNI_018…	45
C3	BP	GO:0019991	septate junction assembly	18/1020	69/12038	1.17e-05	0.002691	0.002548	CNI_000043-RA/CNI_000045-RA/CNI_000046-RA/CNI_000346-RC/CNI_000347-RA/CNI_000351-RS/CNI_000521-RC/CNI_002170-RA/CNI_002334-RA/CNI_003340-RA/CNI_008811-RA/CNI_009075-RA/CNI_009760-RB/CNI_011431-RA/CNI_015649-RA/CNI_017753-RB/CNI_021554-RA/CNI_027262-RB	18
C3	BP	GO:0030970	retrograde protein transport, ER to cytosol	11/1020	29/12038	1.27e-05	0.00271	0.002566	CNI_002004-RD/CNI_002143-RA/CNI_009710-RA/CNI_018043-RA/CNI_018460-RA/CNI_019006-RA/CNI_019515-RA/CNI_021847-RC/CNI_026766-RC/CNI_027134-RA/CNI_027342-RA	11
C3	BP	GO:1903513	endoplasmic reticulum to cytosol transport	11/1020	29/12038	1.27e-05	0.00271	0.002566	CNI_002004-RD/CNI_002143-RA/CNI_009710-RA/CNI_018043-RA/CNI_018460-RA/CNI_019006-RA/CNI_019515-RA/CNI_021847-RC/CNI_026766-RC/CNI_027134-RA/CNI_027342-RA	11
C3	BP	GO:0090100	positive regulation of transmembrane receptor protein serine/threonine kinase signaling pathway	25/1020	118/12038	1.45e-05	0.002984	0.002826	CNI_000470-RB/CNI_000472-RA/CNI_000515-RA/CNI_001930-RA/CNI_002456-RA/CNI_003190-RA/CNI_004083-RA/CNI_006150-RA/CNI_007580-RA/CNI_010021-RA/CNI_010087-RA/CNI_010142-RA/CNI_011577-RA/CNI_014723-RA/CNI_017238-RA/CNI_018137-RD/CNI_018328-RE/CNI_018877-RA/CNI_021875-RA/CNI_022989-RA/CNI_023677-RA/CNI_024203-RA/CNI_024363-RC/CNI_024877-RA/CNI_027103-RC	25
C3	BP	GO:0006491	N-glycan processing	9/1020	20/12038	1.55e-05	0.003082	0.002918	CNI_000152-RA/CNI_003774-RA/CNI_008718-RA/CNI_009078-RA/CNI_013234-RD/CNI_017154-RA/CNI_017988-RB/CNI_018873-RB/CNI_021847-RC	9
C3	BP	GO:0034975	protein folding in endoplasmic reticulum	8/1020	16/12038	1.79e-05	0.003419	0.003237	CNI_000914-RB/CNI_007984-RA/CNI_008715-RA/CNI_009159-RA/CNI_011428-RB/CNI_013852-RC/CNI_018823-RA/CNI_022487-RA	8
C3	BP	GO:0070861	regulation of protein exit from endoplasmic reticulum	10/1020	25/12038	1.83e-05	0.003419	0.003237	CNI_002004-RD/CNI_008597-RA/CNI_015243-RA/CNI_015540-RA/CNI_015726-RD/CNI_016348-RA/CNI_019515-RA/CNI_021847-RC/CNI_026766-RC/CNI_028399-RA	10
C3	BP	GO:0015012	heparan sulfate proteoglycan biosynthetic process	11/1020	31/12038	2.65e-05	0.004662	0.004414	CNI_001930-RA/CNI_002456-RA/CNI_007435-RA/CNI_010930-RA/CNI_014524-RA/CNI_015350-RA/CNI_016740-RA/CNI_017282-RA/CNI_018777-RE/CNI_020664-RD/CNI_025866-RB	11
C3	BP	GO:0097502	mannosylation	11/1020	31/12038	2.65e-05	0.004662	0.004414	CNI_001630-RA/CNI_002158-RA/CNI_002673-RA/CNI_005755-RA/CNI_006223-RA/CNI_007959-RA/CNI_011479-RA/CNI_015703-RA/CNI_019414-RB/CNI_022900-RC/CNI_029087-RA	11
C3	BP	GO:0120192	tight junction assembly	24/1020	116/12038	3.23e-05	0.005511	0.005218	CNI_000043-RA/CNI_000045-RA/CNI_000046-RA/CNI_000346-RC/CNI_000347-RA/CNI_000351-RS/CNI_000521-RC/CNI_002170-RA/CNI_002334-RA/CNI_003340-RA/CNI_008811-RA/CNI_009075-RA/CNI_009760-RB/CNI_011431-RA/CNI_015558-RP/CNI_015649-RA/CNI_017753-RB/CNI_017842-RA/CNI_020315-RA/CNI_021554-RA/CNI_024785-RA/CNI_027262-RB/CNI_028323-RA/CNI_028561-RE	24
C3	BP	GO:0006643	membrane lipid metabolic process	39/1020	238/12038	4.61e-05	0.007648	0.007242	CNI_001432-RC/CNI_001630-RA/CNI_002158-RA/CNI_008035-RD/CNI_009811-RA/CNI_010613-RG/CNI_010705-RA/CNI_010751-RA/CNI_010839-RC/CNI_010891-RB/CNI_011048-RA/CNI_011479-RA/CNI_011677-RA/CNI_012028-RA/CNI_012242-RA/CNI_012326-RA/CNI_013129-RA/CNI_013377-RC/CNI_014367-RA/CNI_015483-RA/CNI_015703-RA/CNI_015876-RA/CNI_016812-RA/CNI_017823-RA/CNI_018201-RA/CNI_019004-RA/CNI_019412-RC/CNI_019983-RA/CNI_020…	39
C3	BP	GO:0035222	wing disc pattern formation	21/1020	97/12038	4.92e-05	0.007817	0.007402	CNI_000515-RA/CNI_002667-RA/CNI_003190-RA/CNI_004418-RD/CNI_007318-RB/CNI_009428-RA/CNI_009636-RA/CNI_010087-RA/CNI_011685-RAN/CNI_011686-RC/CNI_011687-RB/CNI_011803-RB/CNI_013378-RC/CNI_014723-RA/CNI_014905-RA/CNI_016092-RA/CNI_017308-RH/CNI_017849-RB/CNI_020248-RC/CNI_027102-RA/CNI_027103-RC	21
C3	BP	GO:0006991	response to sterol depletion	8/1020	18/12038	5.23e-05	0.007817	0.007402	CNI_005846-RA/CNI_008075-RD/CNI_010718-RA/CNI_027042-RA/CNI_028399-RA/CNI_028543-RA/CNI_029185-RA/CNI_029326-RG	8
C3	BP	GO:0032933	SREBP signaling pathway	8/1020	18/12038	5.23e-05	0.007817	0.007402	CNI_005846-RA/CNI_008075-RD/CNI_010718-RA/CNI_027042-RA/CNI_028399-RA/CNI_028543-RA/CNI_029185-RA/CNI_029326-RG	8
C3	BP	GO:0071501	cellular response to sterol depletion	8/1020	18/12038	5.23e-05	0.007817	0.007402	CNI_005846-RA/CNI_008075-RD/CNI_010718-RA/CNI_027042-RA/CNI_028399-RA/CNI_028543-RA/CNI_029185-RA/CNI_029326-RG	8
C3	BP	GO:0060050	positive regulation of protein glycosylation	6/1020	10/12038	5.68e-05	0.007991	0.007566	CNI_000748-RB/CNI_014907-RD/CNI_014908-RA/CNI_019414-RB/CNI_019878-RA/CNI_023124-RA	6
C3	BP	GO:0070863	positive regulation of protein exit from endoplasmic reticulum	6/1020	10/12038	5.68e-05	0.007991	0.007566	CNI_008597-RA/CNI_015243-RA/CNI_015540-RA/CNI_015726-RD/CNI_016348-RA/CNI_021847-RC	6
C3	BP	GO:0030968	endoplasmic reticulum unfolded protein response	24/1020	120/12038	5.75e-05	0.007991	0.007566	CNI_000582-RA/CNI_000914-RB/CNI_001059-RB/CNI_001930-RA/CNI_005846-RA/CNI_008715-RA/CNI_009078-RA/CNI_009159-RA/CNI_009384-RA/CNI_009680-RA/CNI_009710-RA/CNI_009887-RB/CNI_009889-RA/CNI_010666-RA/CNI_010718-RA/CNI_010795-RA/CNI_011477-RA/CNI_013084-RA/CNI_013400-RA/CNI_018043-RA/CNI_020910-RC/CNI_021847-RC/CNI_025950-RB/CNI_027042-RA	24
C3	BP	GO:0021782	glial cell development	28/1020	152/12038	6.8e-05	0.009234	0.008743	CNI_000043-RA/CNI_000045-RA/CNI_000046-RA/CNI_000346-RC/CNI_000347-RA/CNI_000521-RC/CNI_002334-RA/CNI_003340-RA/CNI_004539-RA/CNI_007953-RB/CNI_008437-RB/CNI_009113-RA/CNI_012028-RA/CNI_013131-RA/CNI_015458-RB/CNI_015828-RA/CNI_016740-RA/CNI_019612-RB/CNI_019645-RB/CNI_020961-RC/CNI_021554-RA/CNI_021843-RB/CNI_026465-RA/CNI_026775-RU/CNI_028029-RA/CNI_028220-RA/CNI_028323-RA/CNI_029508-RA	28
C3	BP	GO:0030201	heparan sulfate proteoglycan metabolic process	11/1020	34/12038	7.07e-05	0.00939	0.008891	CNI_001930-RA/CNI_002456-RA/CNI_007435-RA/CNI_010930-RA/CNI_014524-RA/CNI_015350-RA/CNI_016740-RA/CNI_017282-RA/CNI_018777-RE/CNI_020664-RD/CNI_025866-RB	11
C3	BP	GO:0098742	cell-cell adhesion via plasma-membrane adhesion molecules	32/1020	186/12038	8.45e-05	0.010953	0.01037	CNI_001728-RD/CNI_004857-RB/CNI_004906-RB/CNI_007290-RA/CNI_007953-RB/CNI_008326-RA/CNI_008675-RA/CNI_009075-RA/CNI_009428-RA/CNI_009584-RA/CNI_009660-RB/CNI_009891-RA/CNI_009902-RE/CNI_009904-RA/CNI_010087-RA/CNI_011523-RE/CNI_012111-RA/CNI_013071-RC/CNI_013363-RB/CNI_013378-RC/CNI_014091-RA/CNI_015477-RB/CNI_016689-RA/CNI_016865-RC/CNI_016963-RD/CNI_021082-RA/CNI_025853-RC/CNI_027174-RA/CNI_028…	32
C3	BP	GO:0007369	gastrulation	51/1020	350/12038	8.61e-05	0.010953	0.01037	CNI_000093-RC/CNI_000351-RS/CNI_000470-RB/CNI_000472-RA/CNI_000515-RA/CNI_001677-RA/CNI_001754-RA/CNI_002456-RA/CNI_002673-RA/CNI_004083-RA/CNI_004362-RA/CNI_004418-RD/CNI_004906-RB/CNI_004917-RE/CNI_007225-RA/CNI_007372-RA/CNI_007435-RA/CNI_007953-RB/CNI_008254-RA/CNI_009636-RA/CNI_009760-RB/CNI_009891-RA/CNI_010087-RA/CNI_011577-RA/CNI_012111-RA/CNI_013071-RC/CNI_014091-RA/CNI_014582-RA/CNI_014…	51
C3	BP	GO:0035459	vesicle cargo loading	9/1020	24/12038	8.82e-05	0.010984	0.0104	CNI_006493-RA/CNI_011764-RA/CNI_012368-RA/CNI_016348-RA/CNI_018519-RB/CNI_019866-RA/CNI_019927-RA/CNI_028399-RA/CNI_029185-RA	9
C3	BP	GO:0035966	response to topologically incorrect protein	32/1020	189/12038	0.000115	0.013882	0.013143	CNI_000582-RA/CNI_000914-RB/CNI_001059-RB/CNI_001191-RB/CNI_001930-RA/CNI_005846-RA/CNI_007554-RA/CNI_007576-RA/CNI_008715-RA/CNI_009078-RA/CNI_009159-RA/CNI_009384-RA/CNI_009680-RA/CNI_009710-RA/CNI_009887-RB/CNI_009889-RA/CNI_010666-RA/CNI_010718-RA/CNI_010795-RA/CNI_011477-RA/CNI_013084-RA/CNI_013400-RA/CNI_013799-RA/CNI_014334-RA/CNI_018043-RA/CNI_019006-RA/CNI_019414-RB/CNI_020910-RC/CNI_021…	32
C3	BP	GO:0006983	ER overload response	6/1020	11/12038	0.000116	0.013882	0.013143	CNI_000914-RB/CNI_007481-RA/CNI_008715-RA/CNI_009710-RA/CNI_027042-RA/CNI_029200-RB	6
C3	BP	GO:0042044	fluid transport	13/1020	48/12038	0.000125	0.014564	0.01379	CNI_000043-RA/CNI_000045-RA/CNI_000046-RA/CNI_003340-RA/CNI_007107-RC/CNI_007492-RA/CNI_011577-RA/CNI_011691-RA/CNI_011692-RA/CNI_013363-RB/CNI_017842-RA/CNI_021691-RA/CNI_024584-RA	13
C3	BP	GO:0006505	GPI anchor metabolic process	11/1020	36/12038	0.000127	0.014564	0.01379	CNI_001630-RA/CNI_010613-RG/CNI_010751-RA/CNI_010891-RB/CNI_011048-RA/CNI_011479-RA/CNI_011677-RA/CNI_014367-RA/CNI_015483-RA/CNI_015703-RA/CNI_020896-RA	11
C3	BP	GO:0051560	mitochondrial calcium ion homeostasis	8/1020	20/12038	0.000129	0.014564	0.01379	CNI_007915-RA/CNI_013400-RA/CNI_014800-RA/CNI_015221-RC/CNI_015374-RC/CNI_015375-RA/CNI_020315-RA/CNI_026228-RA	8
C3	BP	GO:0006497	protein lipidation	18/1020	82/12038	0.000138	0.015042	0.014242	CNI_001630-RA/CNI_005171-RE/CNI_009637-RC/CNI_010185-RA/CNI_010613-RG/CNI_010751-RA/CNI_010891-RB/CNI_011048-RA/CNI_011462-RA/CNI_011479-RA/CNI_011677-RA/CNI_014367-RA/CNI_015483-RA/CNI_015703-RA/CNI_016929-RA/CNI_019827-RC/CNI_020896-RA/CNI_027365-RA	18
C3	BP	GO:0007029	endoplasmic reticulum organization	18/1020	82/12038	0.000138	0.015042	0.014242	CNI_000761-RB/CNI_001630-RA/CNI_006010-RA/CNI_006209-RA/CNI_006390-RB/CNI_008597-RA/CNI_009384-RA/CNI_009760-RB/CNI_011558-RA/CNI_012337-RA/CNI_013548-RA/CNI_016348-RA/CNI_019565-RA/CNI_019983-RA/CNI_020901-RE/CNI_025320-RB/CNI_027042-RA/CNI_029200-RB	18
C3	BP	GO:0042158	lipoprotein biosynthetic process	18/1020	83/12038	0.000163	0.017397	0.016472	CNI_001630-RA/CNI_005171-RE/CNI_009637-RC/CNI_010185-RA/CNI_010613-RG/CNI_010751-RA/CNI_010891-RB/CNI_011048-RA/CNI_011462-RA/CNI_011479-RA/CNI_011677-RA/CNI_014367-RA/CNI_015483-RA/CNI_015703-RA/CNI_016929-RA/CNI_019827-RC/CNI_020896-RA/CNI_027365-RA	18
C3	BP	GO:0006986	response to unfolded protein	28/1020	160/12038	0.00017	0.017875	0.016925	CNI_000582-RA/CNI_000914-RB/CNI_001059-RB/CNI_001191-RB/CNI_001930-RA/CNI_005846-RA/CNI_007554-RA/CNI_007576-RA/CNI_008715-RA/CNI_009078-RA/CNI_009159-RA/CNI_009384-RA/CNI_009680-RA/CNI_009710-RA/CNI_009887-RB/CNI_009889-RA/CNI_010666-RA/CNI_010718-RA/CNI_010795-RA/CNI_011477-RA/CNI_013084-RA/CNI_013400-RA/CNI_018043-RA/CNI_019006-RA/CNI_020910-RC/CNI_021847-RC/CNI_025950-RB/CNI_027042-RA	28
C3	BP	GO:0021954	central nervous system neuron development	20/1020	98/12038	0.000175	0.017977	0.017021	CNI_000266-RC/CNI_000521-RC/CNI_002334-RA/CNI_004539-RA/CNI_004906-RB/CNI_007312-RB/CNI_011816-RA/CNI_018231-RA/CNI_019490-RB/CNI_020666-RC/CNI_021554-RA/CNI_021875-RA/CNI_023508-RA/CNI_024203-RA/CNI_026024-RA/CNI_026465-RA/CNI_026567-RC/CNI_026775-RU/CNI_027126-RB/CNI_028220-RA	20
C3	BP	GO:1904799	regulation of neuron remodeling	7/1020	16/12038	0.000177	0.017977	0.017021	CNI_000288-RB/CNI_008326-RA/CNI_014907-RD/CNI_014908-RA/CNI_019253-RA/CNI_026011-RF/CNI_028220-RA	7
C3	BP	GO:0036003	positive regulation of transcription from RNA polymerase II promoter in response to stress	9/1020	26/12038	0.00018	0.01798	0.017023	CNI_000914-RB/CNI_003190-RA/CNI_005846-RA/CNI_008715-RA/CNI_010795-RA/CNI_011662-RA/CNI_013071-RC/CNI_020910-RC/CNI_027042-RA	9
C3	BP	GO:0006487	protein N-linked glycosylation	19/1020	91/12038	0.000184	0.018034	0.017075	CNI_000809-RB/CNI_001191-RB/CNI_002673-RA/CNI_002927-RA/CNI_006910-RG/CNI_008035-RD/CNI_008374-RD/CNI_008713-RA/CNI_009760-RB/CNI_012956-RA/CNI_016940-RA/CNI_016941-RA/CNI_018043-RA/CNI_018873-RB/CNI_019410-RB/CNI_021890-RD/CNI_023124-RA/CNI_023899-RB/CNI_025425-RA	19
C3	BP	GO:0035264	multicellular organism growth	45/1020	307/12038	0.000193	0.018575	0.017587	CNI_000470-RB/CNI_000472-RA/CNI_001677-RA/CNI_006962-RE/CNI_008075-RD/CNI_008210-RA/CNI_010572-RA/CNI_010755-RB/CNI_011428-RB/CNI_011477-RA/CNI_011488-RA/CNI_011764-RA/CNI_012601-RA/CNI_012854-RA/CNI_012861-RB/CNI_013016-RD/CNI_013131-RA/CNI_013548-RA/CNI_015649-RA/CNI_015828-RA/CNI_016740-RA/CNI_016887-RB/CNI_017238-RA/CNI_018043-RA/CNI_018260-RA/CNI_018276-RA/CNI_018493-RE/CNI_019612-RB/CNI_019…	45
C3	BP	GO:0043297	apical junction assembly	25/1020	139/12038	0.000241	0.022893	0.021676	CNI_000043-RA/CNI_000045-RA/CNI_000046-RA/CNI_000346-RC/CNI_000347-RA/CNI_000351-RS/CNI_000521-RC/CNI_002170-RA/CNI_002334-RA/CNI_003340-RA/CNI_008811-RA/CNI_009075-RA/CNI_009760-RB/CNI_011431-RA/CNI_011577-RA/CNI_015558-RP/CNI_015649-RA/CNI_017753-RB/CNI_018493-RE/CNI_020315-RA/CNI_021554-RA/CNI_024785-RA/CNI_027262-RB/CNI_028323-RA/CNI_028561-RE	25
C3	BP	GO:0042157	lipoprotein metabolic process	21/1020	108/12038	0.000247	0.023039	0.021813	CNI_001630-RA/CNI_005171-RE/CNI_009637-RC/CNI_010185-RA/CNI_010613-RG/CNI_010751-RA/CNI_010891-RB/CNI_011048-RA/CNI_011462-RA/CNI_011479-RA/CNI_011677-RA/CNI_014367-RA/CNI_015298-RC/CNI_015483-RA/CNI_015703-RA/CNI_016929-RA/CNI_018730-RA/CNI_019827-RC/CNI_020896-RA/CNI_027365-RA/CNI_028561-RE	21
C3	BP	GO:0046473	phosphatidic acid metabolic process	9/1020	27/12038	0.00025	0.023039	0.021813	CNI_004251-RA/CNI_009182-RB/CNI_009302-RB/CNI_017918-RC/CNI_018743-RA/CNI_019741-RB/CNI_024947-RA/CNI_025892-RD/CNI_026182-RA	9
C3	BP	GO:0036498	IRE1-mediated unfolded protein response	14/1020	58/12038	0.000264	0.023883	0.022613	CNI_000582-RA/CNI_000914-RB/CNI_001059-RB/CNI_001930-RA/CNI_008715-RA/CNI_009384-RA/CNI_009887-RB/CNI_009889-RA/CNI_010666-RA/CNI_010795-RA/CNI_013084-RA/CNI_018043-RA/CNI_021847-RC/CNI_025950-RB	14
C3	BP	GO:0034620	cellular response to unfolded protein	26/1020	148/12038	0.000269	0.023883	0.022613	CNI_000582-RA/CNI_000914-RB/CNI_001059-RB/CNI_001930-RA/CNI_005846-RA/CNI_007576-RA/CNI_008715-RA/CNI_009078-RA/CNI_009159-RA/CNI_009384-RA/CNI_009680-RA/CNI_009710-RA/CNI_009887-RB/CNI_009889-RA/CNI_010666-RA/CNI_010718-RA/CNI_010795-RA/CNI_011477-RA/CNI_013084-RA/CNI_013400-RA/CNI_018043-RA/CNI_019006-RA/CNI_020910-RC/CNI_021847-RC/CNI_025950-RB/CNI_027042-RA	26
C3	BP	GO:0043584	nose development	10/1020	33/12038	0.000277	0.023883	0.022613	CNI_001777-RA/CNI_001794-RA/CNI_001838-RA/CNI_002008-RA/CNI_002083-RA/CNI_002107-RA/CNI_004539-RA/CNI_005774-RA/CNI_012601-RA/CNI_018433-RC	10
C3	BP	GO:0022010	central nervous system myelination	7/1020	17/12038	0.00028	0.023883	0.022613	CNI_000346-RC/CNI_000521-RC/CNI_002334-RA/CNI_007953-RB/CNI_012028-RA/CNI_021554-RA/CNI_026775-RU	7
C3	BP	GO:0060049	regulation of protein glycosylation	7/1020	17/12038	0.00028	0.023883	0.022613	CNI_000748-RB/CNI_014907-RD/CNI_014908-RA/CNI_016424-RC/CNI_019414-RB/CNI_019878-RA/CNI_023124-RA	7
C3	BP	GO:0021953	central nervous system neuron differentiation	33/1020	208/12038	0.000319	0.026872	0.025443	CNI_000266-RC/CNI_000521-RC/CNI_001754-RA/CNI_002334-RA/CNI_004539-RA/CNI_004906-RB/CNI_007312-RB/CNI_007372-RA/CNI_009891-RA/CNI_011816-RA/CNI_013548-RA/CNI_014905-RA/CNI_017922-RA/CNI_018231-RA/CNI_018433-RC/CNI_019490-RB/CNI_020666-RC/CNI_021554-RA/CNI_021843-RB/CNI_021875-RA/CNI_022917-RB/CNI_023226-RA/CNI_023508-RA/CNI_023533-RA/CNI_024203-RA/CNI_026024-RA/CNI_026465-RA/CNI_026567-RC/CNI_026…	33
C3	BP	GO:0006493	protein O-linked glycosylation	16/1020	73/12038	0.000326	0.027082	0.025642	CNI_000093-RC/CNI_000930-RA/CNI_002089-RA/CNI_002158-RA/CNI_007105-RD/CNI_009760-RB/CNI_009951-RA/CNI_014274-RA/CNI_017834-RA/CNI_018563-RA/CNI_019414-RB/CNI_022900-RC/CNI_023039-RA/CNI_028110-RO/CNI_029126-RA/CNI_029227-RE	16
C3	BP	GO:0003279	cardiac septum development	22/1020	118/12038	0.000332	0.027165	0.02572	CNI_000515-RA/CNI_001571-RB/CNI_001754-RA/CNI_003190-RA/CNI_004362-RA/CNI_006918-RA/CNI_007372-RA/CNI_007435-RA/CNI_009113-RA/CNI_009614-RA/CNI_009617-RA/CNI_009891-RA/CNI_010021-RA/CNI_010087-RA/CNI_012601-RA/CNI_015350-RA/CNI_018433-RC/CNI_022699-RD/CNI_023508-RA/CNI_025853-RC/CNI_026567-RC/CNI_026775-RU	22
C3	BP	GO:0030204	chondroitin sulfate metabolic process	11/1020	40/12038	0.000356	0.028377	0.026868	CNI_010930-RA/CNI_014524-RA/CNI_016578-RA/CNI_017282-RA/CNI_017308-RH/CNI_017615-RB/CNI_018117-RA/CNI_020664-RD/CNI_021879-RA/CNI_026145-RA/CNI_028452-RA	11
C3	BP	GO:1903573	negative regulation of response to endoplasmic reticulum stress	11/1020	40/12038	0.000356	0.028377	0.026868	CNI_000914-RB/CNI_000964-RB/CNI_002004-RD/CNI_008715-RA/CNI_009710-RA/CNI_009889-RA/CNI_010795-RA/CNI_018043-RA/CNI_019515-RA/CNI_025950-RB/CNI_026766-RC	11
C3	BP	GO:0060027	convergent extension involved in gastrulation	10/1020	34/12038	0.000363	0.028377	0.026868	CNI_000351-RS/CNI_004917-RE/CNI_007225-RA/CNI_007435-RA/CNI_009891-RA/CNI_014582-RA/CNI_014800-RA/CNI_020663-RA/CNI_023508-RA/CNI_026673-RC	10
C3	BP	GO:0010771	negative regulation of cell morphogenesis	21/1020	111/12038	0.000365	0.028377	0.026868	CNI_001958-RA/CNI_002862-RA/CNI_007312-RB/CNI_009614-RA/CNI_010596-RA/CNI_012080-RF/CNI_012111-RA/CNI_012854-RA/CNI_014091-RA/CNI_015449-RA/CNI_016144-RB/CNI_018137-RD/CNI_018433-RC/CNI_021875-RA/CNI_023508-RA/CNI_024203-RA/CNI_026567-RC/CNI_027126-RB/CNI_027174-RA/CNI_027262-RB/CNI_028220-RA	21
C3	BP	GO:0090110	COPII-coated vesicle cargo loading	6/1020	13/12038	0.000372	0.028488	0.026973	CNI_012368-RA/CNI_016348-RA/CNI_018519-RB/CNI_019866-RA/CNI_028399-RA/CNI_029185-RA	6
C3	BP	GO:0060976	coronary vasculature development	14/1020	60/12038	0.000385	0.029153	0.027603	CNI_001571-RB/CNI_005580-RC/CNI_006918-RA/CNI_007435-RA/CNI_008254-RA/CNI_009113-RA/CNI_009614-RA/CNI_009617-RA/CNI_009636-RA/CNI_010021-RA/CNI_015350-RA/CNI_019942-RA/CNI_023531-RA/CNI_026775-RU	14
C3	BP	GO:0030513	positive regulation of BMP signaling pathway	13/1020	54/12038	0.000447	0.032403	0.03068	CNI_003190-RA/CNI_004083-RA/CNI_006150-RA/CNI_010021-RA/CNI_010087-RA/CNI_010142-RA/CNI_011577-RA/CNI_018137-RD/CNI_018877-RA/CNI_021875-RA/CNI_024203-RA/CNI_024877-RA/CNI_027103-RC	13
C3	BP	GO:0045540	regulation of cholesterol biosynthetic process	11/1020	41/12038	0.00045	0.032403	0.03068	CNI_005846-RA/CNI_006771-RB/CNI_007045-RA/CNI_008075-RD/CNI_008094-RA/CNI_010718-RA/CNI_015083-RB/CNI_015828-RA/CNI_016126-RB/CNI_017258-RA/CNI_029185-RA	11
C3	BP	GO:0050654	chondroitin sulfate proteoglycan metabolic process	11/1020	41/12038	0.00045	0.032403	0.03068	CNI_010930-RA/CNI_014524-RA/CNI_016578-RA/CNI_017282-RA/CNI_017308-RH/CNI_017615-RB/CNI_018117-RA/CNI_020664-RD/CNI_021879-RA/CNI_026145-RA/CNI_028452-RA	11
C3	BP	GO:0106118	regulation of sterol biosynthetic process	11/1020	41/12038	0.00045	0.032403	0.03068	CNI_005846-RA/CNI_006771-RB/CNI_007045-RA/CNI_008075-RD/CNI_008094-RA/CNI_010718-RA/CNI_015083-RB/CNI_015828-RA/CNI_016126-RB/CNI_017258-RA/CNI_029185-RA	11
C3	BP	GO:0042045	epithelial fluid transport	10/1020	35/12038	0.00047	0.033434	0.031656	CNI_000043-RA/CNI_000045-RA/CNI_000046-RA/CNI_003340-RA/CNI_007492-RA/CNI_011577-RA/CNI_011691-RA/CNI_011692-RA/CNI_017842-RA/CNI_021691-RA	10
C3	BP	GO:0007447	imaginal disc pattern formation	24/1020	137/12038	0.000476	0.033504	0.031723	CNI_000515-RA/CNI_001754-RA/CNI_002667-RA/CNI_003190-RA/CNI_004418-RD/CNI_007318-RB/CNI_007372-RA/CNI_009428-RA/CNI_009636-RA/CNI_010087-RA/CNI_011685-RAN/CNI_011686-RC/CNI_011687-RB/CNI_011803-RB/CNI_013378-RC/CNI_014723-RA/CNI_014905-RA/CNI_016092-RA/CNI_017308-RH/CNI_017849-RB/CNI_020248-RC/CNI_024785-RA/CNI_027102-RA/CNI_027103-RC	24
C3	BP	GO:0006695	cholesterol biosynthetic process	14/1020	62/12038	0.000551	0.03813	0.036102	CNI_004796-RA/CNI_005846-RA/CNI_006771-RB/CNI_007045-RA/CNI_008075-RD/CNI_008094-RA/CNI_010718-RA/CNI_012315-RA/CNI_015083-RB/CNI_015828-RA/CNI_016126-RB/CNI_017258-RA/CNI_028399-RA/CNI_029185-RA	14
C3	BP	GO:1903020	positive regulation of glycoprotein metabolic process	8/1020	24/12038	0.000555	0.03813	0.036102	CNI_000748-RB/CNI_014907-RD/CNI_014908-RA/CNI_016740-RA/CNI_019414-RB/CNI_019866-RA/CNI_019878-RA/CNI_023124-RA	8
C3	BP	GO:1990440	positive regulation of transcription from RNA polymerase II promoter in response to endoplasmic reticulum stress	6/1020	14/12038	0.000604	0.040729	0.038563	CNI_000914-RB/CNI_005846-RA/CNI_008715-RA/CNI_010795-RA/CNI_020910-RC/CNI_027042-RA	6
C3	BP	GO:0014044	Schwann cell development	9/1020	30/12038	0.000606	0.040729	0.038563	CNI_000346-RC/CNI_012028-RA/CNI_013131-RA/CNI_015828-RA/CNI_019612-RB/CNI_020961-RC/CNI_028029-RA/CNI_028220-RA/CNI_028323-RA	9
C3	BP	GO:0032291	axon ensheathment in central nervous system	7/1020	19/12038	0.000623	0.041385	0.039184	CNI_000346-RC/CNI_000521-RC/CNI_002334-RA/CNI_007953-RB/CNI_012028-RA/CNI_021554-RA/CNI_026775-RU	7
C3	BP	GO:0001704	formation of primary germ layer	29/1020	182/12038	0.000668	0.043907	0.041572	CNI_000093-RC/CNI_000470-RB/CNI_000472-RA/CNI_000515-RA/CNI_004083-RA/CNI_004418-RD/CNI_007372-RA/CNI_009636-RA/CNI_009760-RB/CNI_009891-RA/CNI_010087-RA/CNI_011577-RA/CNI_015350-RA/CNI_016740-RA/CNI_017238-RA/CNI_017314-RE/CNI_019710-RA/CNI_020961-RC/CNI_021875-RA/CNI_022989-RA/CNI_023508-RA/CNI_023677-RA/CNI_024203-RA/CNI_024785-RA/CNI_026567-RC/CNI_026775-RU/CNI_028472-RD/CNI_028561-RE/CNI_028…	29
C3	BP	GO:0030900	forebrain development	59/1020	457/12038	0.000689	0.044761	0.042381	CNI_000266-RC/CNI_000346-RC/CNI_000347-RA/CNI_000356-RA/CNI_000521-RC/CNI_001677-RA/CNI_001754-RA/CNI_002334-RA/CNI_002456-RA/CNI_003190-RA/CNI_004362-RA/CNI_004418-RD/CNI_004539-RA/CNI_005220-RA/CNI_006584-RS/CNI_006604-RA/CNI_006918-RA/CNI_007290-RA/CNI_007312-RB/CNI_008326-RA/CNI_009636-RA/CNI_010021-RA/CNI_010390-RA/CNI_011694-RA/CNI_011816-RA/CNI_012315-RA/CNI_012601-RA/CNI_013131-RA/CNI_013…	59
C3	BP	GO:1902653	secondary alcohol biosynthetic process	15/1020	71/12038	0.000749	0.04814	0.04558	CNI_004796-RA/CNI_005846-RA/CNI_006771-RB/CNI_007045-RA/CNI_008075-RD/CNI_008094-RA/CNI_010718-RA/CNI_012315-RA/CNI_015083-RB/CNI_015828-RA/CNI_016126-RB/CNI_017258-RA/CNI_020145-RA/CNI_028399-RA/CNI_029185-RA	15
C3	BP	GO:1904801	positive regulation of neuron remodeling	5/1020	10/12038	0.000759	0.048268	0.045701	CNI_000288-RB/CNI_014907-RD/CNI_014908-RA/CNI_019253-RA/CNI_026011-RF	5
C3	CC	GO:0000139	Golgi membrane	95/1002	500/11879	1.71e-14	1e-11	9.59e-12	CNI_000152-RA/CNI_000532-RA/CNI_000948-RA/CNI_002158-RA/CNI_002456-RA/CNI_002580-RA/CNI_002897-RB/CNI_003774-RA/CNI_004251-RA/CNI_005535-RA/CNI_005846-RA/CNI_006390-RB/CNI_006910-RG/CNI_007105-RD/CNI_007553-RA/CNI_007809-RB/CNI_007984-RA/CNI_008035-RD/CNI_008075-RD/CNI_008167-RA/CNI_008326-RA/CNI_008510-RA/CNI_008598-RA/CNI_008718-RA/CNI_009147-RE/CNI_009614-RA/CNI_009680-RA/CNI_010718-RA/CNI_010…	95
C3	CC	GO:0140534	endoplasmic reticulum protein-containing complex	32/1002	100/11879	1.41e-11	4.13e-09	3.95e-09	CNI_000809-RB/CNI_000914-RB/CNI_001191-RB/CNI_002004-RD/CNI_002143-RA/CNI_008374-RD/CNI_008713-RA/CNI_008715-RA/CNI_008995-RA/CNI_009710-RA/CNI_009889-RA/CNI_010572-RA/CNI_010613-RG/CNI_010751-RA/CNI_011477-RA/CNI_012956-RA/CNI_013084-RA/CNI_013852-RC/CNI_014461-RA/CNI_015385-RA/CNI_017988-RB/CNI_018043-RA/CNI_018460-RA/CNI_018823-RA/CNI_021890-RD/CNI_022487-RA/CNI_025734-RA/CNI_026177-RC/CNI_027…	32
C3	CC	GO:0005788	endoplasmic reticulum lumen	44/1002	239/11879	5.7e-07	9.49e-05	9.07e-05	CNI_000582-RA/CNI_000864-RF/CNI_000914-RB/CNI_002004-RD/CNI_002448-RA/CNI_006004-RA/CNI_007554-RA/CNI_007809-RB/CNI_007984-RA/CNI_008437-RB/CNI_008715-RA/CNI_008918-RB/CNI_009078-RA/CNI_009159-RA/CNI_009889-RA/CNI_010718-RA/CNI_011428-RB/CNI_012242-RA/CNI_012326-RA/CNI_014461-RA/CNI_015385-RA/CNI_015786-RB/CNI_015932-RA/CNI_016556-RA/CNI_017319-RB/CNI_017988-RB/CNI_018328-RE/CNI_018519-RB/CNI_018…	44
C3	CC	GO:0005795	Golgi stack	37/1002	186/11879	6.47e-07	9.49e-05	9.07e-05	CNI_000532-RA/CNI_001153-RB/CNI_004029-RA/CNI_005535-RA/CNI_007068-RF/CNI_007105-RD/CNI_007695-RA/CNI_009550-RA/CNI_010718-RA/CNI_010930-RA/CNI_011446-RC/CNI_011865-RF/CNI_012337-RA/CNI_013812-RC/CNI_013814-RA/CNI_014005-RB/CNI_015298-RC/CNI_015350-RA/CNI_015649-RA/CNI_016424-RC/CNI_017052-RA/CNI_017154-RA/CNI_017834-RA/CNI_018328-RE/CNI_018563-RA/CNI_019502-RB/CNI_019878-RA/CNI_021765-RA/CNI_023…	37
C3	CC	GO:0005793	endoplasmic reticulum-Golgi intermediate compartment	23/1002	90/11879	1.01e-06	0.000119	0.000114	CNI_000914-RB/CNI_002169-RA/CNI_003162-RA/CNI_007553-RA/CNI_007554-RA/CNI_008598-RA/CNI_008715-RA/CNI_011048-RA/CNI_011764-RA/CNI_012368-RA/CNI_012786-RA/CNI_013060-RA/CNI_013400-RA/CNI_013746-RA/CNI_015385-RA/CNI_019866-RA/CNI_019927-RA/CNI_023533-RA/CNI_025320-RB/CNI_026899-RA/CNI_027600-RA/CNI_028906-RA/CNI_029550-RA	23
C3	CC	GO:0005918	septate junction	19/1002	67/11879	1.61e-06	0.000158	0.000151	CNI_000043-RA/CNI_000045-RA/CNI_000046-RA/CNI_000346-RC/CNI_000347-RA/CNI_000351-RS/CNI_000521-RC/CNI_002170-RA/CNI_002334-RA/CNI_003340-RA/CNI_009075-RA/CNI_011431-RA/CNI_015649-RA/CNI_016264-RA/CNI_017753-RB/CNI_017842-RA/CNI_021554-RA/CNI_024615-RA/CNI_027262-RB	19
C3	CC	GO:0031985	Golgi cisterna	28/1002	134/11879	5.48e-06	0.000459	0.000439	CNI_000532-RA/CNI_001153-RB/CNI_005535-RA/CNI_007695-RA/CNI_009550-RA/CNI_010930-RA/CNI_011446-RC/CNI_011865-RF/CNI_012337-RA/CNI_014005-RB/CNI_015350-RA/CNI_015649-RA/CNI_016424-RC/CNI_017052-RA/CNI_017154-RA/CNI_017834-RA/CNI_018328-RE/CNI_019502-RB/CNI_019878-RA/CNI_021765-RA/CNI_023038-RA/CNI_025158-RA/CNI_025425-RA/CNI_026649-RA/CNI_028110-RO/CNI_029126-RA/CNI_029153-RA/CNI_029227-RE	28
C3	CC	GO:0070160	tight junction	26/1002	124/11879	1.1e-05	0.000808	0.000772	CNI_000043-RA/CNI_000045-RA/CNI_000046-RA/CNI_000346-RC/CNI_000347-RA/CNI_000351-RS/CNI_000521-RC/CNI_002170-RA/CNI_002334-RA/CNI_003340-RA/CNI_009075-RA/CNI_010021-RA/CNI_011431-RA/CNI_015558-RP/CNI_015649-RA/CNI_016264-RA/CNI_017753-RB/CNI_017842-RA/CNI_018686-RA/CNI_020212-RF/CNI_021554-RA/CNI_023183-RA/CNI_024615-RA/CNI_024785-RA/CNI_027262-RB/CNI_028323-RA	26
C3	CC	GO:0044322	endoplasmic reticulum quality control compartment	7/1002	13/11879	3.24e-05	0.002115	0.002022	CNI_008718-RA/CNI_009078-RA/CNI_009159-RA/CNI_018043-RA/CNI_019006-RA/CNI_019515-RA/CNI_021847-RC	7
C3	CC	GO:0008250	oligosaccharyltransferase complex	6/1002	10/11879	5.54e-05	0.003252	0.003108	CNI_000809-RB/CNI_001191-RB/CNI_008374-RD/CNI_008713-RA/CNI_012956-RA/CNI_021890-RD	6
C3	CC	GO:0030135	coated vesicle	40/1002	257/11879	0.000108	0.005751	0.005497	CNI_001125-RA/CNI_001209-RA/CNI_002169-RA/CNI_004029-RA/CNI_005668-RA/CNI_006493-RA/CNI_006918-RA/CNI_007435-RA/CNI_007534-RA/CNI_008256-RA/CNI_008598-RA/CNI_009113-RA/CNI_009550-RA/CNI_009614-RA/CNI_009731-RG/CNI_009891-RA/CNI_011764-RA/CNI_012162-RA/CNI_013432-RA/CNI_013812-RC/CNI_013814-RA/CNI_014238-RA/CNI_014883-RC/CNI_016348-RA/CNI_017263-RG/CNI_018328-RE/CNI_019645-RB/CNI_019927-RA/CNI_019…	40
C3	CC	GO:0005790	smooth endoplasmic reticulum	13/1002	48/11879	0.00012	0.005851	0.005592	CNI_000914-RB/CNI_004907-RC/CNI_008715-RA/CNI_009159-RA/CNI_009889-RA/CNI_011428-RB/CNI_018043-RA/CNI_018154-RB/CNI_018823-RA/CNI_019565-RA/CNI_020666-RC/CNI_025950-RB/CNI_028906-RA	13
C3	CC	GO:0043296	apical junction complex	28/1002	171/11879	0.00049	0.022135	0.021157	CNI_000043-RA/CNI_000045-RA/CNI_000046-RA/CNI_000346-RC/CNI_000347-RA/CNI_000351-RS/CNI_000521-RC/CNI_002170-RA/CNI_002334-RA/CNI_003340-RA/CNI_009075-RA/CNI_010021-RA/CNI_011431-RA/CNI_011577-RA/CNI_014905-RA/CNI_015558-RP/CNI_015649-RA/CNI_016264-RA/CNI_017753-RB/CNI_017842-RA/CNI_018686-RA/CNI_020212-RF/CNI_021554-RA/CNI_023183-RA/CNI_024615-RA/CNI_024785-RA/CNI_027262-RB/CNI_028323-RA	28
C3	CC	GO:0005801	cis-Golgi network	11/1002	43/11879	0.000674	0.028245	0.026997	CNI_002169-RA/CNI_002667-RA/CNI_003109-RB/CNI_003162-RA/CNI_009550-RA/CNI_011048-RA/CNI_013746-RA/CNI_017154-RA/CNI_019927-RA/CNI_020664-RD/CNI_028001-RG	11
C3	CC	GO:0005797	Golgi medial cisterna	10/1002	37/11879	0.000736	0.028802	0.027528	CNI_009550-RA/CNI_010930-RA/CNI_011865-RF/CNI_016424-RC/CNI_017052-RA/CNI_017154-RA/CNI_019878-RA/CNI_021765-RA/CNI_025425-RA/CNI_029126-RA	10
C3	CC	GO:0001740	Barr body	7/1002	20/11879	0.000865	0.031735	0.030332	CNI_001777-RA/CNI_001794-RA/CNI_001838-RA/CNI_002008-RA/CNI_002083-RA/CNI_002107-RA/CNI_005774-RA	7
C3	CC	GO:0030662	coated vesicle membrane	23/1002	136/11879	0.000962	0.033213	0.031745	CNI_001125-RA/CNI_005668-RA/CNI_006493-RA/CNI_006918-RA/CNI_008598-RA/CNI_009731-RG/CNI_009891-RA/CNI_011764-RA/CNI_012162-RA/CNI_013812-RC/CNI_013814-RA/CNI_014238-RA/CNI_014883-RC/CNI_016348-RA/CNI_018328-RE/CNI_019645-RB/CNI_019927-RA/CNI_023508-RA/CNI_025320-RB/CNI_025825-RA/CNI_026927-RA/CNI_029185-RA/CNI_029550-RA	23
C3	CC	GO:0005802	trans-Golgi network	32/1002	217/11879	0.001296	0.042277	0.040408	CNI_000948-RA/CNI_001209-RA/CNI_004029-RA/CNI_006390-RB/CNI_006910-RG/CNI_006962-RE/CNI_007695-RA/CNI_007809-RB/CNI_008167-RA/CNI_009550-RA/CNI_009614-RA/CNI_009747-RD/CNI_010581-RA/CNI_011364-RA/CNI_011965-RA/CNI_011999-RA/CNI_012038-RA/CNI_013363-RB/CNI_014005-RB/CNI_014907-RD/CNI_014908-RA/CNI_015649-RA/CNI_017052-RA/CNI_018328-RE/CNI_018640-RA/CNI_018770-RA/CNI_019968-RQ/CNI_020212-RF/CNI_023…	32
C3	MF	GO:0016758	hexosyltransferase activity	50/882	233/10622	2.54e-10	2.27e-07	2.22e-07	CNI_000093-RC/CNI_000532-RA/CNI_000809-RB/CNI_001128-RA/CNI_001191-RB/CNI_001630-RA/CNI_001930-RA/CNI_002158-RA/CNI_002456-RA/CNI_002673-RA/CNI_002927-RA/CNI_005755-RA/CNI_007105-RD/CNI_007959-RA/CNI_008035-RD/CNI_008918-RB/CNI_009760-RB/CNI_009951-RA/CNI_010930-RA/CNI_011446-RC/CNI_011479-RA/CNI_012242-RA/CNI_012326-RA/CNI_013234-RD/CNI_014274-RA/CNI_015350-RA/CNI_015703-RA/CNI_015935-RB/CNI_016…	50
C3	MF	GO:0016757	glycosyltransferase activity	54/882	287/10622	7.45e-09	3.33e-06	3.25e-06	CNI_000093-RC/CNI_000532-RA/CNI_000809-RB/CNI_001128-RA/CNI_001191-RB/CNI_001630-RA/CNI_001930-RA/CNI_002089-RA/CNI_002158-RA/CNI_002456-RA/CNI_002673-RA/CNI_002927-RA/CNI_005755-RA/CNI_007105-RD/CNI_007118-RA/CNI_007959-RA/CNI_008035-RD/CNI_008918-RB/CNI_009760-RB/CNI_009951-RA/CNI_010930-RA/CNI_011446-RC/CNI_011479-RA/CNI_012242-RA/CNI_012326-RA/CNI_013234-RD/CNI_014274-RA/CNI_014524-RA/CNI_015…	54
C3	MF	GO:0016746	acyltransferase activity	33/882	180/10622	1.12e-05	0.003345	0.003269	CNI_001432-RC/CNI_003108-RA/CNI_004251-RA/CNI_004796-RA/CNI_005171-RE/CNI_005220-RA/CNI_008510-RA/CNI_009182-RB/CNI_009637-RC/CNI_010185-RA/CNI_010839-RC/CNI_011462-RA/CNI_011685-RAN/CNI_011686-RC/CNI_011687-RB/CNI_011917-RF/CNI_013377-RC/CNI_014392-RA/CNI_015021-RB/CNI_015083-RB/CNI_015385-RA/CNI_015876-RA/CNI_016126-RB/CNI_016812-RA/CNI_016929-RA/CNI_017898-RA/CNI_017918-RC/CNI_018743-RA/CNI_01…	33
C3	MF	GO:0016747	acyltransferase activity, transferring groups other than amino-acyl groups	29/882	157/10622	3.27e-05	0.007292	0.007126	CNI_001432-RC/CNI_003108-RA/CNI_004251-RA/CNI_004796-RA/CNI_005171-RE/CNI_005220-RA/CNI_008510-RA/CNI_009182-RB/CNI_009637-RC/CNI_010185-RA/CNI_010839-RC/CNI_011462-RA/CNI_011685-RAN/CNI_011686-RC/CNI_011687-RB/CNI_013377-RC/CNI_014392-RA/CNI_015021-RB/CNI_015083-RB/CNI_015876-RA/CNI_016812-RA/CNI_016929-RA/CNI_017898-RA/CNI_017918-RC/CNI_018743-RA/CNI_025892-RD/CNI_027365-RA/CNI_028543-RA/CNI_02…	29
C3	MF	GO:0005338	nucleotide-sugar transmembrane transporter activity	6/882	12/10622	0.000192	0.021966	0.021465	CNI_013400-RA/CNI_015243-RA/CNI_015540-RA/CNI_019878-RA/CNI_021765-RA/CNI_023039-RA	6
C3	MF	GO:0051787	misfolded protein binding	6/882	12/10622	0.000192	0.021966	0.021465	CNI_000914-RB/CNI_008715-RA/CNI_013476-RC/CNI_015902-RA/CNI_021847-RC/CNI_025950-RB	6
C3	MF	GO:0000030	mannosyltransferase activity	8/882	22/10622	0.000244	0.021966	0.021465	CNI_001630-RA/CNI_002673-RA/CNI_005755-RA/CNI_007959-RA/CNI_011479-RA/CNI_015703-RA/CNI_019414-RB/CNI_029087-RA	8
C3	MF	GO:0003756	protein disulfide isomerase activity	8/882	22/10622	0.000244	0.021966	0.021465	CNI_000582-RA/CNI_007554-RA/CNI_007984-RA/CNI_015151-RA/CNI_015385-RA/CNI_018260-RA/CNI_018823-RA/CNI_028561-RE	8
C3	MF	GO:0016864	intramolecular oxidoreductase activity, transposing S-S bonds	8/882	22/10622	0.000244	0.021966	0.021465	CNI_000582-RA/CNI_007554-RA/CNI_007984-RA/CNI_015151-RA/CNI_015385-RA/CNI_018260-RA/CNI_018823-RA/CNI_028561-RE	8
C3	MF	GO:0016780	phosphotransferase activity, for other substituted phosphate groups	7/882	17/10622	0.000246	0.021966	0.021465	CNI_000152-RA/CNI_000460-RB/CNI_002897-RB/CNI_010891-RB/CNI_014296-RA/CNI_014367-RA/CNI_020896-RA	7
C3	MF	GO:0071617	lysophospholipid acyltransferase activity	7/882	18/10622	0.000374	0.030349	0.029657	CNI_003108-RA/CNI_004251-RA/CNI_005220-RA/CNI_009182-RB/CNI_017898-RA/CNI_017918-RC/CNI_025892-RD	7
C3	MF	GO:0008194	UDP-glycosyltransferase activity	24/882	139/10622	0.000437	0.032539	0.031797	CNI_001930-RA/CNI_002089-RA/CNI_002158-RA/CNI_002456-RA/CNI_007105-RD/CNI_008035-RD/CNI_008918-RB/CNI_009760-RB/CNI_010930-RA/CNI_013234-RD/CNI_014274-RA/CNI_014524-RA/CNI_015350-RA/CNI_015935-RB/CNI_017282-RA/CNI_017834-RA/CNI_018117-RA/CNI_018563-RA/CNI_020664-RD/CNI_022900-RC/CNI_025425-RA/CNI_028110-RO/CNI_028452-RA/CNI_029227-RE	24
C3	MF	GO:0003841	1-acylglycerol-3-phosphate O-acyltransferase activity	6/882	14/10622	0.000541	0.037138	0.036291	CNI_004251-RA/CNI_005220-RA/CNI_009182-RB/CNI_017898-RA/CNI_017918-RC/CNI_025892-RD	6
C4	BP	GO:0060271	cilium assembly	109/830	440/12038	1.03e-33	5.98e-30	5.83e-30	CNI_000768-RB/CNI_000987-RA/CNI_001187-RE/CNI_001345-RA/CNI_001713-RA/CNI_002404-RE/CNI_002815-RA/CNI_002914-RA/CNI_002935-RC/CNI_003467-RA/CNI_003785-RB/CNI_003789-RA/CNI_004034-RB/CNI_004187-RA/CNI_004298-RA/CNI_006301-RC/CNI_006516-RA/CNI_006681-RD/CNI_006776-RB/CNI_006783-RZ/CNI_006975-RA/CNI_007164-RC/CNI_007540-RA/CNI_007593-RA/CNI_007724-RA/CNI_008027-RA/CNI_008084-RA/CNI_008526-RF/CNI_008…	109
C4	BP	GO:0044782	cilium organization	110/830	451/12038	2.3e-33	6.67e-30	6.51e-30	CNI_000768-RB/CNI_000987-RA/CNI_001187-RE/CNI_001345-RA/CNI_001713-RA/CNI_002404-RE/CNI_002815-RA/CNI_002914-RA/CNI_002935-RC/CNI_003467-RA/CNI_003785-RB/CNI_003789-RA/CNI_004034-RB/CNI_004187-RA/CNI_004298-RA/CNI_006301-RC/CNI_006516-RA/CNI_006681-RD/CNI_006776-RB/CNI_006783-RZ/CNI_006975-RA/CNI_007164-RC/CNI_007540-RA/CNI_007593-RA/CNI_007724-RA/CNI_008027-RA/CNI_008084-RA/CNI_008526-RF/CNI_008…	110
C4	BP	GO:1905515	non-motile cilium assembly	39/830	88/12038	1.24e-22	2.41e-19	2.35e-19	CNI_001187-RE/CNI_001345-RA/CNI_001713-RA/CNI_002914-RA/CNI_004034-RB/CNI_006301-RC/CNI_006516-RA/CNI_006776-RB/CNI_006975-RA/CNI_007164-RC/CNI_008027-RA/CNI_008084-RA/CNI_008526-RF/CNI_008917-RA/CNI_009008-RD/CNI_009695-RA/CNI_009745-RA/CNI_011437-RA/CNI_011696-RB/CNI_012273-RA/CNI_012294-RA/CNI_014738-RA/CNI_015004-RB/CNI_016534-RA/CNI_016598-RA/CNI_016799-RA/CNI_016974-RH/CNI_016999-RA/CNI_017…	39
[truncated: 1,253 more rows]

## Sheet: Table S4
Table S4. Transcription factors (TFs) likely involved in molluscan shell formation for which data is available in previous studies.
TF name	Gene ID	Gene expressed in the scRNA-seq data*	Molluscan species (ISH data from previous publications)	References (DOI)
[truncated: 57 more rows]

## Sheet: Table S5
Table S5. RNA-seq clustering of biomineralization effector genes and their categories.
[truncated: 383 more rows]

## Sheet: Table S6
Table S6. Differentially expressed biomineralization effector genes between larval stages and the adult mantle. G: gastrula, T: trochophore, D: D-shaped larva, LD: later D-shaped larva, M: adult mantle.
[truncated: 1,431 more rows]

[truncated: 21 more sheets: Table S7, Table S8, Table S9, Table S10, Table S11, Table S12, Table S13, Table S14, Table S15, Table S16, Table S17, Table S18, Table S19, Table S20, Table S21, Table S22, Table S23, Table S24, Table S25, Table S26 …]
